# Supplementary material for: Identifying causal genes for stroke via integrating the proteome and transcriptome from brain and blood
Source: J Transl Med. 2022 Apr 21;20:181. doi: 10.1186/s12967-022-03377-9 (PMC9022281; doi:10.1186/s12967-022-03377-9)
Supplement: Supplementary file 1 — Additional file 1: Supplementary Tables 1–32. [file 12967_2022_3377_MOESM1_ESM.xlsx]

## Sheet: Index
Table	Contents
Table S1	Brain PWAS results for any stroke.
Table S2	Brain PWAS results for any ischemic stroke.
Table S3	Brain PWAS results for large-artery atherosclerotic stroke.
Table S4	Brain PWAS results for cardioembolic stroke.
Table S5	Brain PWAS results for small-vessel stroke.
Table S6	Brain TWAS results for any stroke.
Table S7	Brain TWAS results for any ischemic stroke.
Table S8	Brain TWAS results for large-artery atherosclerotic stroke.
Table S9	Brain TWAS results for cardioembolic stroke.
Table S10	Brain TWAS results for small-vessel stroke.
Table S11	MR resluts of brain pQTL and any stroke.
Table S12	MR resluts of brain pQTL and any ischemic stroke.
Table S13	MR resluts of brain pQTL and large-artery atherosclerotic stroke.
Table S14	MR resluts of brain pQTL and cardioembolic stroke.
Table S15	MR resluts of brain pQTL and small-vessel stroke.
Table S16	MR resluts of brain eQTL and any stroke.
Table S17	MR resluts of brain eQTL and any ischemic stroke.
Table S18	MR resluts of brain eQTL and large-artery atherosclerotic stroke.
Table S19	MR resluts of brain eQTL and cardioembolic stroke.
Table S20	MR resluts of brain eQTL and small-vessel stroke.
Table S21	Candidate genes identified by Mendelian randomization and Steiger filtering analysis using blood proteomes.
Table S22	MR resluts of blood proteins in AGES project and any stroke.
Table S23	MR resluts of blood proteins in AGES project and any ischemic stroke.
Table S24	MR resluts of blood proteins in AGES project and large-artery atherosclerotic stroke.
Table S25	MR resluts of blood proteins in AGES project and cardioembolic stroke.
Table S26	MR resluts of blood proteins in AGES project and small-vessel stroke.
Table S27	MR resluts of blood eQTL and any stroke.
Table S28	MR resluts of blood eQTL and any ischemic stroke.
Table S29	MR resluts of blood eQTL and large-artery atherosclerotic stroke.
Table S30	MR resluts of blood eQTL and cardioembolic stroke.
Table S31	MR resluts of blood eQTL and small-vessel stroke.
Table S32	Members of the MEGASTROKE CONSORTIUM.

## Sheet: Table S1
Table S1. Brain PWAS results for any stroke.
ID	CHR	P0	P1	HSQ	BEST.GWAS.ID	BEST.GWAS.Z	EQTL.ID	EQTL.R2	EQTL.Z	EQTL.GWAS.Z	NSNP	NWGT	MODEL	MODELCV.R2	MODELCV.PV	PWAS.Z	PWAS.P	FDR_adjust
ENSG00000111275.ALDH2	12	112204691	112247782	0.0594	rs2238151	-5.43	rs4648328	0.122598	-7.25	-4.271	61	9	lasso	0.13	9e-13	4.372	1.23e-05	0.0136988
ENSG00000129353.SLC44A2	19	10713133	10755235	0.0264	rs2742313	-4.94	rs11085744	0.01507	4.07	-4.066	85	85	blup	0.035	0.00016	-4.28374	1.84e-05	0.0136988
ENSG00000179295.PTPN11	12	112856155	112947717	0.0303	rs11066320	6.02	rs10850031	0.020039	4.05	-4.086	58	58	blup	0.025	0.0012	-3.9306	8.47e-05	0.0420394
ENSG00000133706.LARS	5	145492601	145562223	0.044	rs2279895	-3.96	rs12188581	0.069583	-5.65	-3.805	87	1	top1	0.07	1.3e-07	3.805	0.000142	0.0528595
ENSG00000119922.IFIT2	10	91061712	91069033	0.0448	rs1727	3.53	rs1727	0.032546	-3.65	3.528	111	1	top1	0.033	0.00054	-3.528	0.000419	0.108201
ENSG00000142669.SH3BGRL3	1	26605667	26608007	0.0333	rs6676527	3.83	rs4659419	0.034086	4.11	3.517	124	1	top1	0.034	0.00019	3.517	0.000436	0.108201
ENSG00000107679.PLEKHA1	10	124134212	124191867	0.0503	rs2284665	-5.42	rs10510110	0.030134	-4.36	-3.42	181	1	top1	0.03	0.00042	3.42	0.000626	0.124704
ENSG00000136100.VPS36	13	52986737	53024763	0.1508	rs4286007	3.85	rs12430144	0.054931	-5.47	2.495	49	2	lasso	0.067	2.2e-07	-3.4016	0.00067	0.124704
ENSG00000122359.ANXA11	10	81910645	81965328	0.287	rs3748242	3.4	rs12763624	0.155551	-7.74	3.135	134	134	bslmm	0.16	5.6e-16	-3.3118	0.000927	0.153367
ENSG00000198805.PNP	14	20937113	20945253	0.0698	rs1130650	3.33	rs1049564	0.058126	-4.97	3.277	166	1	top1	0.058	1.3e-06	-3.277	0.00105	0.156345
ENSG00000072952.MRVI1	11	10594638	10715535	0.095	rs10840457	-3.38	rs753002	0.013666	-5.36	0.684	211	211	bslmm	0.049	8.1e-06	-3.12	0.00181	0.192506
ENSG00000140105.WARS	14	100800125	100843142	0.0611	rs12882934	-3.71	rs3742384	0.06104	-5.13	-3.129	91	1	top1	0.061	7.3e-07	3.129	0.00175	0.192506
ENSG00000168765.GSTM4	1	110198703	110208118	0.0769	rs6663547	4.21	rs670439	0.006708	-4.44	-1.643	83	83	blup	0.039	7.9e-05	3.125	0.001778	0.192506
ENSG00000163596.ICA1L	2	203640690	203736708	0.1162	rs10048682	3.64	rs7582720	0.115769	7.21	-3.16	81	1	top1	0.12	7.3e-12	-3.16	0.00158	0.192506
ENSG00000196365.LONP1	19	5691845	5720583	0.1524	rs8107987	3.94	rs8104044	0.065435	-6.72	2.084	80	80	bslmm	0.14	1.4e-14	-3.08392	0.00204	0.202504
ENSG00000116353.MECR	1	29519385	29557454	0.24	rs569716	3.12	rs547976	0.078917	5.91	-2.235	101	41	enet	0.13	5.7e-13	-3.0622	0.002197	0.204458
ENSG00000149084.HSD17B12	11	43577986	43878167	0.2169	rs10400343	3.76	rs1061810	0.155474	-8.14	3.117	164	13	lasso	0.24	2e-24	-3.0047	0.00266	0.232985
ENSG00000070081.NUCB2	11	17229700	17371521	0.0907	rs5215	3.84	rs739689	0.028785	4.85	-2.41	97	97	bslmm	0.078	2.4e-08	-2.8975	0.00376	0.246305
ENSG00000165912.PACSIN3	11	47199076	47207994	0.072	rs1352307	3.23	rs1352307	0.036953	4.56	3.228	83	83	bslmm	0.052	6.4e-06	2.9514	0.00316	0.246305
ENSG00000183208.GDPGP1	15	90777040	90785315	0.4716	rs11632753	-3.437	rs10152994	0.31917	-10.98	-3.066	94	7	lasso	0.38	1.5e-39	2.8981	0.00375	0.246305
ENSG00000258429.PDF	16	69362524	69364498	0.078	rs877534	-2.913	rs877534	0.0726	5.68	-2.913	65	1	top1	0.073	6.7e-08	-2.913	0.00358	0.246305
ENSG00000142453.CARM1	19	10982189	11033453	0.0305	rs2278444	-3.7	rs11085749	0.029377	4.46	-2.108	70	5	lasso	0.036	0.00012	-2.88045	0.00397	0.246305
ENSG00000183597.TANGO2	22	20004537	20053449	0.1104	rs2008591	-3.02	rs2008591	0.062662	5.48	-3.022	175	175	blup	0.07	1.2e-07	-2.9333	0.00335	0.246305
ENSG00000169499.PLEKHA2	8	38758753	38831428	0.2292	rs4394356	-3.42	rs7008738	0.13222	7.51	-2.894	94	10	lasso	0.22	1e-21	-2.89	0.00385	0.246305
ENSG00000110514.MADD	11	47290712	47351582	0.4422	rs2293576	-3.81	rs11570115	0.211507	-9.09	-2.105	99	99	bslmm	0.24	5.7e-24	2.7423	0.0061	0.363316
ENSG00000256269.HMBS	11	118955576	118964259	0.1512	rs4148173	3.02	rs620331	0.092472	-5.93	-1.461	94	94	blup	0.1	1.3e-10	2.6664	0.00767	0.40788
ENSG00000166825.ANPEP	15	90328120	90358633	0.0593	rs25651	3.624	rs1439117	0.00324	-3.56	3.233	104	104	blup	0.023	0.0023	-2.6665	0.00766	0.40788
ENSG00000108272.DHRS11	17	34948228	34957235	0.1559	rs1005552	3.12	rs35712149	0.28	-10.45	2.671	101	1	top1	0.28	1e-28	-2.671	0.00756	0.40788
ENSG00000188690.UROS	10	127477146	127511817	0.1313	rs3814624	-2.71	rs10794025	0.206029	9.5	-2.566	67	8	enet	0.22	9.8e-22	-2.5919	0.009546	0.463881
ENSG00000148660.CAMK2G	10	75572259	75634343	0.0283	rs2688609	-2.65	rs2664282	0.007184	-3.47	-1.958	78	20	enet	0.014	0.013	2.5291	0.011437	0.463881
ENSG00000149809.TM7SF2	11	64879317	64883856	0.0697	rs9971407	2.77	rs9971407	0.032666	-4.21	2.772	87	3	lasso	0.038	9.5e-05	-2.4462	0.01444	0.463881
ENSG00000006071.ABCC8	11	17414432	17498449	0.0561	rs5215	3.84	rs4757512	0.070183	-5.28	-2.46	221	1	top1	0.07	2.4e-07	2.46	0.01389	0.463881
ENSG00000160703.NLRX1	11	119037277	119054725	0.1256	rs1893033	3.25	rs4938637	0.059389	5.25	2.816	85	6	lasso	0.079	2e-08	2.4846	0.01297	0.463881
ENSG00000177542.SLC25A22	11	790475	798316	0.0971	rs11502190	-2.44	rs7946354	0.020345	-4.24	0.638	100	100	bslmm	0.044	2.5e-05	-2.5142	0.01193	0.463881
ENSG00000136111.TBC1D4	13	75858808	76056250	0.1	rs961631	-3.37	rs1570541	0.006744	-4.05	-2.714	222	222	bslmm	0.048	1.1e-05	2.4261	0.01526	0.463881
ENSG00000130177.CDC16	13	115000362	115038198	0.0243	rs9590405	3.03	rs2039092	0.026314	-4.19	2.573	84	1	top1	0.026	0.00093	-2.573	0.01008	0.463881
ENSG00000183828.NUDT14	14	105639275	105647660	0.0543	rs4983590	-2.42	rs4983590	0.027782	-3.68	-2.42	69	1	top1	0.028	0.0018	2.42	0.01552	0.463881
ENSG00000126790.L3HYPDH	14	59927081	59951148	0.193	rs17834074	3.04	rs2145042	0.103906	-7.57	1.293	102	22	enet	0.21	2.9e-21	-2.4852	0.01295	0.463881
ENSG00000125375.ATP5S	14	50779044	50802276	0.3942	rs4898652	2.33	rs2356243	0.120258	-7.67	-1.98	91	91	bslmm	0.2	5.8e-20	2.5102	0.01207	0.463881
ENSG00000138592.USP8	15	50716577	50793280	0.0319	rs12903381	-3.18	rs4775886	0.01102	-3.7	1.707	107	107	blup	0.024	0.0015	-2.4429	0.01457	0.463881
ENSG00000173546.CSPG4	15	75966663	76005189	0.0292	rs34611707	-2.467	rs4503758	-0.00249	-3.31	-2.084	60	60	blup	0.015	0.01	2.4076	0.01606	0.463881
ENSG00000140403.DNAJA4	15	78556428	78574538	0.159	rs4886564	4.719	rs2037347	0.06735	6.99	-1.156	125	125	bslmm	0.17	6.1e-17	-2.4172	0.01564	0.463881
ENSG00000186153.WWOX	16	78133310	79246564	0.24	rs2247099	-3.665	rs7184686	0.0627	6.28	0.841	1240	3	lasso	0.2	6.3e-20	2.5495	0.01079	0.463881
ENSG00000132612.VPS4A	16	69345259	69358949	0.0365	rs877534	-2.913	rs8057271	0.0337	4.37	-2.621	66	3	lasso	0.037	0.00011	-2.5411	0.01105	0.463881
ENSG00000175662.TOM1L2	17	17746828	17875736	0.0616	rs4925118	3.54	rs7501812	0.11	-6.9	2.276	117	12	enet	0.11	1.4e-11	-2.4077	0.01605	0.463881
ENSG00000141985.SH3GL1	19	4360367	4400544	0.0446	rs11085073	-2.91	rs760369	0.042462	4.46	-2.404	118	1	top1	0.042	3.4e-05	-2.404	0.0162	0.463881
ENSG00000137992.DBT	1	100652475	100715390	0.0775	rs2784177	2.75	rs2810424	0.107366	-6.58	2.571	90	1	top1	0.11	4.4e-11	-2.571	0.010141	0.463881
ENSG00000116981.NT5C1A	1	40124793	40137710	0.1533	rs477913	2.6	rs9662128	0.110562	6.48	2.254	91	91	blup	0.11	4.2e-11	2.4972	0.012517	0.463881
ENSG00000015475.BID	22	18216906	18257536	0.0382	rs181392	-2.5	rs181392	0.010659	-3.74	-2.503	132	132	blup	0.02	0.0048	2.4417	0.01462	0.463881
ENSG00000134330.IAH1	2	9613787	9636672	0.3169	rs2715861	-3.27	rs10593	0.019723	-4.02	0.525	58	58	bslmm	0.077	2.7e-08	-2.53154	0.01136	0.463881
ENSG00000197548.ATG7	3	11313995	11599139	0.1745	rs1809049	-2.9	rs346076	0.119579	-7.07	-2.423	200	1	top1	0.12	3.2e-12	2.423	0.0154	0.463881
ENSG00000120217.CD274	9	5450503	5470566	0.1033	rs866066	-2.923	rs866066	0.108596	6.05	-2.923	142	9	enet	0.11	4e-09	-2.46748	0.0136	0.463881
ENSG00000076685.NT5C2	10	104845940	104953056	0.0375	rs11191606	4.05	rs11191506	0.027509	3.93	2.651	95	95	blup	0.039	7.4e-05	2.3378	0.019398	0.470713
ENSG00000162174.ASRGL1	11	62104920	62160882	0.1719	rs2513749	2.98	rs2463833	0.191699	8.79	1.637	119	7	lasso	0.22	6.8e-22	2.3429	0.01913	0.470713
ENSG00000140598.EFTUD1	15	82422571	82555104	0.1182	rs12439679	-2.886	rs2654206	0.01858	5.38	1.847	128	128	blup	0.067	2.1e-07	2.3567	0.01844	0.470713
ENSG00000108387.SEPT4	17	56597611	56618179	0.1152	rs389389	4.36	rs740605	0.0216	-3.74	-3.009	59	59	blup	0.051	6.3e-06	2.3344	0.01957	0.470713
ENSG00000167315.ACAA2	18	47309869	47340330	0.0885	rs17656948	3.75	rs3889856	0.0362	4.52	-1.181	133	133	blup	0.048	1.2e-05	-2.3853	0.0171	0.470713
ENSG00000100347.SAMM50	22	44351301	44406411	0.0719	rs2076213	-3.18	rs5764034	0.110341	6.73	2.331	163	1	top1	0.11	2.3e-11	2.331	0.01975	0.470713
ENSG00000163541.SUCLG1	2	84650647	84687169	0.0301	rs7575751	2.84	rs1460698	0.02464	3.8	-1.295	63	4	enet	0.037	0.00012	-2.33034	0.01979	0.470713
ENSG00000158186.MRAS	3	138066539	138124375	0.0388	rs1618357	3.56	rs7626349	0.007021	-3.97	0.945	81	81	bslmm	0.027	0.00088	-2.35271	0.0186	0.470713
ENSG00000164172.MOCS2	5	52391509	52405893	0.3129	rs1541689	-2.87	rs3816326	0.221607	-9.19	2.507	148	148	bslmm	0.23	4.6e-22	-2.3711	0.017737	0.470713
ENSG00000113441.LNPEP	5	96271098	96373219	0.0426	rs2617448	2.79	rs18059	0.021903	3.96	2.453	123	123	blup	0.028	0.00067	2.3279	0.019916	0.470713
ENSG00000111911.HINT3	6	126277927	126301387	0.0232	rs2065168	-3.07	rs2024583	0.016279	-3.64	1.731	61	61	blup	0.024	0.0015	-2.34374	0.0191	0.470713
ENSG00000198873.GRK5	10	120967101	121215131	0.0609	rs10886430	3.72	rs3808955	-0.002099	3.35	1.133	221	221	blup	0.026	0.0011	2.2998	0.021461	0.474509
ENSG00000128928.IVD	15	40697686	40728146	0.194	rs7165012	3.013	rs7165012	0.15628	-8.08	3.013	86	11	lasso	0.23	2.6e-23	-2.3151	0.02061	0.474509
ENSG00000160221.C21orf33	21	45553487	45565605	0.1319	rs2020945	-2.61	rs2277806	0.102008	6.64	-1.876	97	21	enet	0.12	1.9e-12	-2.3086	0.021	0.474509
ENSG00000072135.PTPN18	2	131113580	131132982	0.1356	rs11542416	2.31	rs6713511	0.046015	-4.05	2.236	35	35	bslmm	0.059	0.00014	-2.29604	0.02167	0.474509
ENSG00000105928.DFNA5	7	24737972	24809244	0.2002	rs6976667	-2.64	rs2237306	0.126332	6.96	-2.014	137	18	enet	0.16	2.2e-15	-2.3027	0.0213	0.474509
ENSG00000166888.STAT6	12	57489191	57525922	0.1076	rs10783813	-2.89	rs4759275	0.04722	5.16	1.637	78	78	blup	0.064	4.3e-07	2.2843	0.0224	0.47669
ENSG00000166501.PRKCB	16	23847322	24231932	0.06	rs4787985	3.864	rs196002	0.0606	-5.16	2.658	296	3	lasso	0.074	5.3e-08	-2.2792	0.02265	0.47669
ENSG00000198010.DLGAP2	8	1449532	1656642	0.071	rs11136424	-2.636	rs7842425	0.036214	4.32	-2.278	225	1	top1	0.036	0.00012	-2.278	0.02273	0.47669
ENSG00000169609.C15orf40	15	83657193	83680393	0.1166	rs2251275	3.169	rs4842860	0.12926	8.03	2.015	69	8	enet	0.2	1.1e-19	2.2606	0.02379	0.478895
ENSG00000125633.CCDC93	2	118673054	118771709	0.056	rs1025103	-3.43	rs1547998	0.02374	-4.24	-2.496	134	3	lasso	0.03	0.00046	2.26096	0.02376	0.478895
ENSG00000151611.MMAA	4	146539415	146581187	0.3067	rs9308190	-2.51	rs17020467	0.2775	-10.29	1.692	81	81	bslmm	0.29	7.3e-30	-2.2606	0.0238	0.478895
ENSG00000006607.FARP2	2	242295658	242434256	0.1585	rs6745662	2.56	rs3771555	0.032519	5.48	-1.833	121	121	bslmm	0.12	4.3e-10	-2.24394	0.02484	0.489803
ENSG00000136933.RABEPK	9	127962821	127996437	0.079	rs1364372	3.213	rs393721	0.027816	-4.07	-0.922	65	11	enet	0.043	5.7e-05	2.24094	0.025	0.489803
ENSG00000125458.NT5C	17	73126320	73127890	0.1047	rs729405	2.43	rs729405	0.00412	3.9	2.43	66	66	bslmm	0.028	0.00065	2.2253	0.02606	0.489807
ENSG00000066583.ISOC1	5	128430444	128449721	0.0428	rs1345722	-2.96	rs7735174	0.013463	3.53	-1.267	89	89	bslmm	0.026	0.00097	-2.2215	0.026316	0.489807
ENSG00000168216.LMBRD1	6	70385694	70507003	0.0623	rs2445977	-2.67	rs7742015	0.066087	5.81	-2.417	130	11	enet	0.068	2.6e-07	-2.2242	0.0261	0.489807
ENSG00000095261.PSMD5	9	123577774	123605262	0.0709	rs10818474	2.668	rs12343516	0.08803	5.98	2.23	79	1	top1	0.088	2.7e-09	2.23	0.0257	0.489807
ENSG00000138621.PPCDC	15	75315896	75409803	0.0612	rs11854975	-2.322	rs35556055	0.00892	-4.2	-1.817	67	67	blup	0.056	3.8e-05	2.2142	0.02682	0.493024
ENSG00000196116.TDRD7	9	100174232	100258407	0.1076	rs1052270	-2.273	rs10817606	0.09829	-6.04	2.206	142	1	top1	0.098	4.3e-09	-2.206	0.0274	0.497544
ENSG00000169567.HINT1	5	130494720	130507428	0.0801	rs7728773	-2.5	rs3891636	0.07713	5.5	-2.199	67	1	top1	0.077	2.6e-08	-2.199	0.027878	0.500125
ENSG00000050426.LETMD1	12	51441745	51454207	0.0356	rs7972608	2.37	rs7979705	0.030715	-4.33	1.838	95	2	lasso	0.039	6.2e-05	-2.1788	0.0293	0.512493
ENSG00000198752.CDC42BPB	14	103398716	103523799	0.0778	rs8004470	-3.8	rs1190234	0.021194	4.51	1.86	99	99	bslmm	0.039	7.2e-05	2.1797	0.02928	0.512493
ENSG00000148384.INPP5E	9	139323071	139334274	0.0596	rs7045859	-2.519	rs3812594	0.034055	-4.48	-2.176	107	1	top1	0.034	0.00036	2.176	0.0296	0.512493
ENSG00000124164.VAPB	20	56964178	57026157	0.1016	rs6026237	-3.18	rs6128337	0.05348	-5.37	1.43	152	3	lasso	0.085	5.1e-09	-2.1605	0.0307	0.519458
ENSG00000197226.TBC1D9B	5	179289066	179334859	0.2838	rs12516767	3.23	rs1298	0.066457	-6.18	1.291	98	98	bslmm	0.22	6.2e-22	-2.1648	0.030406	0.519458
ENSG00000110536.PTPMT1	11	47586982	47595013	0.0507	rs7118178	-4.13	rs4752839	0.009785	3.73	1.427	38	7	enet	0.029	0.00057	2.1532	0.0313	0.523604
ENSG00000110880.CORO1C	12	109038885	109125372	0.1602	rs1558801	3.16	rs1861642	0.054317	-6	2.566	129	129	bslmm	0.089	2.1e-09	-2.1443	0.032	0.523604
ENSG00000155380.SLC16A1	1	113454469	113499635	0.0503	rs3789592	-2.36	rs1539624	0.021143	4.04	-2.216	56	3	lasso	0.025	0.0013	-2.1454	0.031922	0.523604
ENSG00000188997.KCTD21	11	77882295	77899868	0.0932	rs3133324	-3.02	rs550458	0.055619	-4.32	2.132	99	1	top1	0.056	2.9e-05	-2.132	0.03301	0.524144
ENSG00000103121.CMC2	16	81009698	81053875	0.2117	rs7199467	3.059	rs2602424	0.243	-10.21	1.989	142	7	lasso	0.27	2.6e-27	-2.1312	0.03307	0.524144
ENSG00000055147.FAM114A2	5	153369688	153418496	0.0609	rs984078	3.22	rs378267	0.104513	-6.44	-2.131	90	1	top1	0.1	8.1e-11	2.131	0.033089	0.524144
ENSG00000065613.SLK	10	105726959	105788991	0.0699	rs6584579	-5.27	rs9325510	0.026253	-4.07	2.938	113	113	bslmm	0.037	9.7e-05	-2.0975	0.035946	0.55179
ENSG00000027001.MIPEP	13	24304328	24463558	0.1788	rs9318086	-2.37	rs11551114	0.20111	-9.61	-2.1	232	1	top1	0.2	3.2e-20	2.1	0.03573	0.55179
ENSG00000130005.GAMT	19	1397091	1401569	0.0528	rs2668424	1.85	rs11668809	0.012743	-3.91	1.615	62	62	bslmm	0.027	0.00089	-2.09852	0.0359	0.55179
ENSG00000006282.SPATA20	17	48620419	48633213	0.4393	rs198547	2.88	rs878619	0.3	-10.89	-1.85	102	102	bslmm	0.48	1.3e-54	2.0894	0.03667	0.557159
ENSG00000106460.TMEM106B	7	12250867	12282993	0.0893	rs10240547	-2.67	rs6945902	0.071641	5.49	1.516	139	12	enet	0.086	3.9e-09	2.0813	0.0374	0.562511
ENSG00000088832.FKBP1A	20	1349622	1373806	0.0773	rs6514364	-3.14	rs6109434	-0.001447	-3.91	1.418	161	161	bslmm	0.023	0.0019	-2.0664	0.0388	0.577732
ENSG00000100592.DAAM1	14	59655364	59838123	0.1878	rs1268579	3.31	rs1253035	0.025487	-4.33	0.13	166	166	blup	0.072	7.2e-08	2.0543	0.03994	0.582589
ENSG00000178802.MPI	15	75182346	75191798	0.1063	rs3765066	2.486	rs8031937	0.15727	-8.4	1.768	79	10	enet	0.19	2.2e-19	-2.0506	0.0403	0.582589
ENSG00000126602.TRAP1	16	3701640	3767598	0.1971	rs3794700	2.905	rs2791	0.0994	-7.91	-1.124	62	23	enet	0.19	6.9e-19	2.0569	0.0397	0.582589
ENSG00000172803.SNX32	11	65601112	65624367	0.1683	rs2276133	-3.95	rs2231884	0.183359	8.7	2.019	86	1	top1	0.18	2e-18	2.019	0.04349	0.593921
ENSG00000109854.HTATIP2	11	20385231	20405329	0.0884	rs16905974	2.73	rs10833312	0.023431	-4.49	1.365	108	12	enet	0.055	2.8e-06	-1.9914	0.04644	0.593921
ENSG00000177106.EPS8L2	11	694438	727727	0.2669	rs11502190	-2.44	rs11246286	0.110588	5.84	-1.947	109	1	top1	0.11	2.7e-09	-1.947	0.05153	0.593921
ENSG00000205707.LYRM5	12	25348150	25362579	0.0578	rs7299998	2.5	rs11047887	0.051168	4.82	0.852	102	102	bslmm	0.06	5.4e-05	1.9681	0.0491	0.593921
ENSG00000185163.DDX51	12	132621139	132628880	0.0364	rs7961948	2.27	rs11831480	0.001622	3.22	1.238	87	87	blup	0.013	0.046	1.9875	0.0469	0.593921
ENSG00000253710.ALG11	13	52586534	52603800	0.0355	rs4943044	3.03	rs9535825	0.024961	-3.96	1.946	95	1	top1	0.025	0.0014	-1.946	0.05165	0.593921
ENSG00000184207.PGP	16	2261998	2264808	0.0414	rs150928	2.027	rs26848	0.0364	3.98	1.935	56	1	top1	0.036	0.00012	1.935	0.05299	0.593921
ENSG00000140905.GCSH	16	81115566	81130008	0.0388	rs8177906	-3.043	rs12927239	0.0228	-4.26	1.943	174	174	blup	0.027	0.00079	-1.9764	0.04811	0.593921
ENSG00000065054.SLC9A3R2	16	2075357	2089027	0.0959	rs13332377	-3.296	rs7185040	0.0312	-4.47	-2.656	63	21	enet	0.033	0.00022	1.9381	0.05261	0.593921
ENSG00000140950.TLDC1	16	84511681	84587639	0.16	rs11646620	-3.077	rs422918	0.0609	-5.86	2.37	270	270	blup	0.12	2.5e-12	-1.9652	0.04939	0.593921
ENSG00000129219.PLD2	17	4710391	4726729	0.0915	rs17824233	3.27	rs3867173	0.0333	-4.32	2.566	97	5	lasso	0.052	6.9e-06	-1.9345	0.05305	0.593921
ENSG00000153982.GDPD1	17	57297828	57353328	0.0526	rs7225065	2.77	rs11079369	0.064	5.45	-2.014	80	1	top1	0.064	4e-07	-2.014	0.04401	0.593921
ENSG00000065000.AP3D1	19	2100988	2164464	0.0502	rs2072304	-2	rs2072304	0.027795	-4.07	-2.004	72	1	top1	0.028	0.00069	2.004	0.0451	0.593921
ENSG00000130669.PAK4	19	39616410	39673456	0.0305	rs1672661	2.15	rs692191	0.036902	4.18	1.951	92	1	top1	0.037	0.00012	1.951	0.0511	0.593921
ENSG00000171903.CYP4F11	19	16023177	16045677	0.0721	rs755693	-3.29	rs1060463	0.017924	-4.18	-1.972	113	113	blup	0.04	0.00013	1.99998	0.0455	0.593921
ENSG00000162482.AKR7A3	1	19609052	19615744	0.0695	rs12133034	-3.69	rs12133034	0.029111	-4.66	-3.687	117	117	blup	0.05	7.5e-06	1.9947	0.046081	0.593921
ENSG00000163431.LMOD1	1	201865580	201915715	0.0479	rs1022361	-2.72	rs2172935	0.027374	-3.75	1.983	105	1	top1	0.027	0.0021	-1.983	0.047367	0.593921
ENSG00000177000.MTHFR	1	11845780	11866977	0.4637	rs1801133	2.35	rs1801133	0.168296	-8.18	2.354	144	144	bslmm	0.25	8.2e-26	-1.9462	0.051632	0.593921
ENSG00000214078.CPNE1	20	34213953	34252878	0.2653	rs882436	-2.97	rs2425141	0.235785	-9.7	1.806	84	18	enet	0.24	1.7e-24	-1.959	0.0501	0.593921
ENSG00000159228.CBR1	21	37442239	37445464	0.2142	rs2212922	2.22	rs1005696	0.099302	6.33	1.68	115	4	lasso	0.12	3.5e-12	2.0232	0.0431	0.593921
ENSG00000133460.SLC2A11	22	24198890	24228496	0.3289	rs17004049	2.49	rs875643	0.174782	-7.97	1.925	125	17	enet	0.22	2.6e-20	-2.0187	0.04351	0.593921
ENSG00000143891.GALM	2	38893052	38968379	0.4461	rs6733950	-2.95	rs3821023	0.464673	13.25	-2.025	83	7	lasso	0.51	2.3e-59	-1.98563	0.04707	0.593921
ENSG00000011376.LARS2	3	45429998	45590913	0.2377	rs9825179	2.51	rs12638088	0.268326	-10.32	-1.928	159	6	lasso	0.29	1.8e-29	1.96274	0.0497	0.593921
ENSG00000010282.HHATL	3	42734155	42744319	0.1098	rs2290976	3.58	rs12635736	0.084301	-5.94	1.361	95	95	blup	0.092	2.3e-09	-2.00681	0.0448	0.593921
ENSG00000163956.LRPAP1	4	3508103	3534286	0.0925	rs16844383	3.34	rs7672287	0.0682	6.13	1.946	87	5	lasso	0.088	3e-09	2.0096	0.0445	0.593921
ENSG00000145982.FARS2	6	5261277	5771813	0.0947	rs9504376	-4.25	rs9504370	0.068013	-5.2	-1.969	411	1	top1	0.068	2.2e-07	1.969	0.049	0.593921
ENSG00000214113.LYRM4	6	5102827	5261172	0.2597	rs9504376	-4.25	rs9504370	0.307416	-10.9	-1.969	218	1	top1	0.31	6.6e-32	1.969	0.049	0.593921
ENSG00000106477.CEP41	7	130033612	130082274	0.0697	rs17164989	-2.92	rs1990790	0.034463	5.04	1.435	129	7	enet	0.056	2e-06	1.9346	0.053	0.593921
ENSG00000187764.SEMA4D	9	91975702	92113045	0.0492	rs4877098	2.859	rs9410321	0.002358	-3.91	-1.564	129	129	blup	0.037	9.4e-05	2.00947	0.0445	0.593921
ENSG00000070610.GBA2	9	35736863	35749983	0.1846	rs1951432	3.383	rs3750434	0.208541	-8.94	-1.966	104	1	top1	0.21	5.5e-21	1.966	0.0493	0.593921
ENSG00000124587.PEX6	6	42931608	42946958	0.0589	rs4711731	2.61	rs9462856	0.044967	-4.69	-2.424	86	11	enet	0.053	2.5e-05	1.92035	0.0548	0.608934
ENSG00000169599.NFU1	2	69622882	69664760	0.0488	rs2276689	2.4	rs6724567	0.013045	3.92	2.068	92	92	bslmm	0.04	5.8e-05	1.91191	0.05589	0.616446
ENSG00000127463.EMC1	1	19542158	19578046	0.0435	rs12133034	-3.69	rs942182	0.016702	3.96	1.367	108	3	lasso	0.033	0.00026	1.8973	0.057782	0.632628
ENSG00000164106.SCRG1	4	174305852	174327531	0.1691	rs6827729	2.24	rs7655786	0.13949	7.4	2.058	55	4	lasso	0.15	1.1e-14	1.8895	0.0588	0.639074
ENSG00000122873.CISD1	10	60028818	60049346	0.0368	rs1199101	2.71	rs714113	0.033361	4.16	1.88	88	1	top1	0.033	0.00022	1.88	0.060108	0.648557
ENSG00000141560.FN3KRP	17	80674559	80688204	0.3746	rs1046896	-2.64	rs3859206	0.29	10.52	1.254	73	73	bslmm	0.34	1.5e-35	1.8719	0.06122	0.655032
ENSG00000116885.OSCP1	1	36881428	36916086	0.0787	rs4503315	-2.28	rs16823042	0.108907	-6.75	1.818	113	2	lasso	0.11	2.7e-11	-1.8692	0.061588	0.655032
ENSG00000142549.IGLON5	19	51815102	51833608	0.1273	rs11084067	2.52	rs2062655	0.033231	4.9	-0.569	113	113	bslmm	0.065	3.4e-07	-1.85968	0.0629	0.664242
ENSG00000163864.NMNAT3	3	139279022	139396859	0.2819	rs295465	-2.43	rs16849220	0.077089	6.85	-1.731	163	26	enet	0.24	8e-25	-1.85051	0.0642	0.673196
ENSG00000233276.GPX1	3	49394609	49396033	0.2944	rs7621003	2.72	rs17080528	0.334448	-11.25	-1.847	52	1	top1	0.33	3.7e-35	1.847	0.0647	0.673694
ENSG00000128595.CALU	7	128379346	128411861	0.0829	rs11983903	3.37	rs1043550	0.110502	6.63	-1.836	110	1	top1	0.11	2.3e-11	-1.836	0.0664	0.686594
ENSG00000154265.ABCA5	17	67240452	67323385	0.1635	rs1345462	2.39	rs1550828	0.186	8.56	-0.832	92	92	blup	0.19	3.1e-19	-1.8314	0.06704	0.688431
ENSG00000053702.NRIP2	12	2934514	2944710	0.0466	rs2334868	-3.23	rs11833073	0.023899	-4.12	-0.913	83	83	bslmm	0.029	0.00059	1.8226	0.0684	0.696386
ENSG00000102547.CAB39L	13	49882786	50018262	0.3669	rs1925742	3.16	rs8002829	0.288269	-10.47	-1.827	142	15	enet	0.31	2.7e-32	1.82	0.06875	0.696386
ENSG00000059573.ALDH18A1	10	97365696	97416463	0.2318	rs11598540	-2.68	rs2275272	0.153972	-8.29	-2.329	157	24	enet	0.19	4.5e-19	1.7618	0.078102	0.696802
ENSG00000182667.NTM	11	131240373	132206716	0.1117	rs679234	3.07	rs318977	0.057338	-5.03	1.537	803	4	lasso	0.069	1.5e-07	-1.7707	0.07661	0.696802
ENSG00000089250.NOS1	12	117645947	117889975	0.0465	rs11068428	-3.24	rs10774926	0.016696	-4.33	-0.589	186	186	bslmm	0.032	0.00031	-1.7454	0.0809	0.696802
ENSG00000012822.CALCOCO1	12	54104903	54121529	0.0827	rs12227447	-2.19	rs17102221	0.087533	6.01	-1.738	102	1	top1	0.088	3e-09	-1.738	0.0822	0.696802
ENSG00000185215.TNFAIP2	14	103589779	103603776	0.1325	rs8004470	-3.8	rs2282037	0.027573	4.44	1.06	71	11	enet	0.074	1.6e-06	1.7417	0.08156	0.696802
ENSG00000140323.DISP2	15	40650436	40663257	0.0741	rs7165012	3.013	rs16970633	0.08144	5.85	-1.749	99	1	top1	0.081	2.8e-07	-1.749	0.08029	0.696802
ENSG00000129009.ISLR	15	74466012	74469213	0.0432	rs435137	3.59	rs3848159	-0.00292	-2.93	1.615	60	60	blup	0.023	0.0049	-1.7784	0.07533	0.696802
ENSG00000140474.ULK3	15	75128457	75135687	0.1771	rs3765066	2.486	rs936227	0.25597	9.94	1.778	87	1	top1	0.26	4.7e-26	1.778	0.0754	0.696802
ENSG00000172379.ARNT2	15	80696692	80890278	0.0603	rs1446337	-2.784	rs3901896	0.01431	4.49	-1.621	175	175	bslmm	0.031	0.00038	-1.7909	0.0733	0.696802
ENSG00000149927.DOC2A	16	30016830	30034591	0.0447	rs12716972	1.984	rs11642612	0.0338	4.56	-1.453	74	74	blup	0.038	9.1e-05	-1.7642	0.0777	0.696802
ENSG00000167977.KCTD5	16	2732476	2759031	0.0669	rs3094774	2.287	rs3094481	-0.00461	3.14	-0.824	50	50	blup	0.038	0.0025	-1.7345	0.08283	0.696802
ENSG00000230055.CISD3	17	36886488	36891297	0.394	rs7222209	2.56	rs2879097	0.389	-12.09	1.737	60	1	top1	0.39	2.5e-41	-1.737	0.08239	0.696802
ENSG00000171861.RNMTL1	17	685513	695749	0.053	rs2740351	-2.44	rs3087833	0.0481	-4.59	-1.736	101	1	top1	0.048	1.1e-05	1.736	0.08256	0.696802
ENSG00000180011.ZADH2	18	72907063	72921303	0.2719	rs9949463	2.62	rs7230037	0.221	-9.33	-1.913	136	3	lasso	0.22	1.5e-22	1.7783	0.0753	0.696802
ENSG00000123159.GIPC1	19	14588572	14606944	0.089	rs4926214	2.63	rs8109493	0.051321	-4.82	-1.793	70	1	top1	0.051	5.4e-06	1.793	0.073	0.696802
ENSG00000117280.RAB7L1	1	205737114	205744588	0.0681	rs1104899	-3.05	rs823114	0.017972	-4.75	-1.355	92	92	bslmm	0.034	0.00033	1.7356	0.08263	0.696802
ENSG00000215845.TSTD1	1	161007421	161008780	0.1593	rs4347230	-2.27	rs11265548	0.066957	6.57	-0.802	88	88	blup	0.15	2.5e-15	-1.7516	0.079844	0.696802
ENSG00000070785.EIF2B3	1	45316450	45452282	0.0393	rs346707	2.33	rs11573562	0.011475	4.51	-1.524	102	102	blup	0.028	0.0006	-1.7536	0.079496	0.696802
ENSG00000215251.FASTKD5	20	3127165	3140543	0.1914	rs6037486	-2.26	rs16988305	0.145663	-7.49	-1.796	84	1	top1	0.15	1.7e-14	1.796	0.0725	0.696802
ENSG00000128656.CHN1	2	175664091	175870097	0.0323	rs13019245	-2.69	rs3856435	0.008349	3.84	1.59	140	8	enet	0.017	0.0061	1.79375	0.07285	0.696802
ENSG00000115271.GCA	2	163175350	163228105	0.1815	rs6734436	1.84	rs17783344	0.051795	-4.34	1.738	40	1	top1	0.052	1.6e-05	-1.738	0.08221	0.696802
ENSG00000115252.PDE1A	2	183004763	183387919	0.0589	rs1560370	3.63	rs11884886	0.022633	4.66	-0.828	256	9	enet	0.023	0.0019	-1.77421	0.07603	0.696802
ENSG00000175497.DPP10	2	115199876	116603328	0.124	rs2420165	2.91	rs3738879	0.083974	-5.77	1.233	577	6	lasso	0.093	9.1e-10	-1.77022	0.07669	0.696802
ENSG00000163743.RCHY1	4	76404247	76439974	0.0813	rs2867919	-3.3	rs1478174	0.06234	-5.16	2.684	85	85	bslmm	0.067	4.1e-07	-1.7715	0.0765	0.696802
ENSG00000173221.GLRX	5	95087023	95158709	0.0931	rs3777209	2.94	rs6556886	0.021466	-4.6	-1.602	125	9	enet	0.063	4.8e-07	1.7346	0.08281	0.696802
ENSG00000213949.ITGA1	5	52083730	52255040	0.0736	rs6867399	-3.48	rs17209947	-0.0021	-3.41	-0.25	188	188	blup	0.027	0.00087	-1.815	0.069524	0.696802
ENSG00000170584.NUDCD2	5	162873532	162887146	0.0357	rs1025014	3.33	rs299289	0.061171	4.91	1.789	103	1	top1	0.061	7.2e-07	1.789	0.073615	0.696802
ENSG00000164366.CCDC127	5	196986	218330	0.3272	rs16900746	-3.04	rs9763161	0.150934	7.73	-1.701	110	11	lasso	0.21	7.3e-21	-1.7724	0.076332	0.696802
ENSG00000185345.PARK2	6	161768452	163148803	0.1086	rs17529104	3.33	rs9346868	-0.002036	-3.72	0.198	946	946	blup	0.028	0.00062	1.80153	0.0716	0.696802
ENSG00000160991.ORAI2	7	102073553	102097268	0.0623	rs11764446	2.23	rs11764413	0.040048	-4.21	1.691	41	7	enet	0.057	0.00022	-1.7458	0.0808	0.696802
ENSG00000167178.ISLR2	15	74392652	74430881	0.0705	rs4886578	2.751	rs8033129	0.022	3.86	-0.971	63	63	bslmm	0.039	9.3e-05	-1.7251	0.08451	0.70509
ENSG00000140945.CDH13	16	82660408	83830204	0.2503	rs4783296	-4.956	rs9933518	0.0549	5.58	0.402	1385	1385	blup	0.1	2.1e-10	1.7117	0.08695	0.70509
ENSG00000130731.C16orf13	16	684429	686358	0.2505	rs2071952	2.32	rs7184664	-0.000536	-2.87	-1.25	90	21	enet	0.033	0.00022	1.7122	0.08686	0.70509
ENSG00000116096.SPR	2	73114489	73119287	0.0574	rs11693376	1.81	rs11693376	0.046284	4.7	1.811	50	2	lasso	0.05	7.2e-06	1.71208	0.08688	0.70509
ENSG00000075651.PLD1	3	171318195	171528740	0.0478	rs9849306	-2.62	rs3843979	0.032706	4.05	1.715	191	1	top1	0.033	0.00071	1.715	0.0863	0.70509
ENSG00000174705.SH3PXD2B	5	171752185	171881527	0.1601	rs919761	-3.42	rs2731688	0.067445	5.98	1.759	161	161	bslmm	0.098	3.3e-10	1.7111	0.087059	0.70509
ENSG00000132541.HRSP12	8	99114572	99129469	0.1207	rs2071598	1.938	rs2514334	0.123199	-7	-1.707	121	3	lasso	0.13	5.7e-13	1.7107	0.08713	0.70509
ENSG00000167193.CRK	17	1323983	1366456	0.0352	rs10521111	-2.55	rs16946807	-0.00175	3.39	-2.14	92	92	blup	0.00044	0.28	-1.6977	0.08957	0.709413
ENSG00000082212.ME2	18	48405419	48474691	0.0882	rs17663175	2.07	rs584087	0.00697	4.24	1.08	101	11	enet	0.031	0.00039	1.7002	0.0891	0.709413
ENSG00000105705.SUGP1	19	19386827	19431653	0.0651	rs998732	2.41	rs1064395	0.072398	4.99	1.574	83	11	enet	0.085	7e-08	1.70439	0.0883	0.709413
ENSG00000147687.TATDN1	8	125500726	125551699	0.0516	rs6470250	2.202	rs3829038	0.012454	-3.69	-0.346	134	134	bslmm	0.019	0.0045	1.7011	0.08892	0.709413
ENSG00000135469.COQ10A	12	56660642	56664750	0.0484	rs11171791	-1.81	rs17118403	0.001617	2.95	1.103	42	42	bslmm	0.031	0.00063	1.6875	0.0915	0.720865
ENSG00000137364.TPMT	6	18128542	18155305	0.3987	rs9477617	-2.18	rs1142345	0.354743	-12.28	-1.465	109	7	lasso	0.41	2.5e-45	1.68309	0.0924	0.721234
ENSG00000105793.GTPBP10	7	89964537	90020769	0.2396	rs12667265	-2.53	rs42659	0.215268	9.19	1.798	104	8	lasso	0.27	3e-25	1.6797	0.093	0.721234
ENSG00000013374.NUB1	7	151038785	151075535	0.0579	rs6964641	2.95	rs394259	0.006942	3.82	-0.38	140	14	enet	0.043	3.3e-05	-1.6807	0.0928	0.721234
ENSG00000110025.SNX15	11	64794880	64808044	0.1271	rs9971407	2.77	rs534236	0.044953	-5.37	0.752	98	22	enet	0.091	1.8e-09	-1.6662	0.09568	0.730755
ENSG00000162728.KCNJ9	1	160051360	160060353	0.1101	rs11265320	-2.41	rs2737703	0.130642	-7.24	-1.671	139	2	lasso	0.13	4.6e-12	1.6704	0.094832	0.730755
ENSG00000075975.MKRN2	3	12598513	12625212	0.1604	rs7956	2.35	rs11710163	0.083024	5.99	1.363	84	21	enet	0.094	7.8e-10	1.66615	0.0957	0.730755
ENSG00000172661.FAM21C	10	46222648	46288409	0.1014	rs7091141	1.65	rs7091141	0.070002	-5.3	1.645	22	1	top1	0.07	6.5e-07	-1.645	0.09997	0.734529
ENSG00000121691.CAT	11	34460472	34493609	0.0786	rs836141	2.49	rs10836244	0.068156	-5.27	1.599	188	1	top1	0.068	1.7e-07	-1.599	0.10982	0.734529
ENSG00000132744.ACY3	11	67410026	67418130	0.4303	rs11603033	-2.23	rs948445	0.137361	-6.66	-1.596	67	1	top1	0.14	1.7e-11	1.596	0.11049	0.734529
ENSG00000152767.FARP1	13	98794816	99102027	0.1163	rs7984394	2.9	rs17568378	0.019084	-4.36	-1.027	353	353	bslmm	0.065	4.4e-07	1.6102	0.10736	0.734529
ENSG00000063761.ADCK1	14	78266426	78401355	0.2469	rs734654	2.31	rs2364748	0.178022	9.42	-2.136	199	9	lasso	0.28	2e-27	-1.6589	0.09713	0.734529
ENSG00000100445.SDR39U1	14	24908972	24912111	0.0974	rs17103672	2.24	rs10140911	0.071505	-5.43	-1.645	152	1	top1	0.072	8.4e-08	1.645	0.09997	0.734529
ENSG00000140829.DHX38	16	72127461	72146811	0.0478	rs7198936	-3.09	rs3764310	-0.0018	-3.99	-1.22	115	115	blup	0.035	0.0017	1.5974	0.11017	0.734529
ENSG00000131480.AOC2	17	40996617	41002724	0.0802	rs9910698	-1.62	rs9910698	0.0444	3.94	-1.617	22	1	top1	0.044	0.00021	-1.617	0.10588	0.734529
ENSG00000159640.ACE	17	61554422	61599205	0.0783	rs8075924	-2.54	rs4305	0.0626	5.51	1.011	68	3	lasso	0.077	2.5e-08	1.6174	0.10579	0.734529
ENSG00000004139.SARM1	17	26691378	26728065	0.2463	rs58901	3.16	rs739439	0.162	7.99	-1.637	79	1	top1	0.16	2.5e-16	-1.637	0.10163	0.734529
ENSG00000011485.PPP5C	19	46850251	46896238	0.0411	rs10403826	2.55	rs877589	-0.001398	3.22	-1.359	108	108	blup	0.0046	0.1	-1.59598	0.11	0.734529
ENSG00000053371.AKR7A2	1	19630459	19638640	0.1329	rs12133034	-3.69	rs1063986	0.064066	-5.48	1.622	124	1	top1	0.064	5.2e-07	-1.622	0.104803	0.734529
ENSG00000117266.CDK18	1	205473723	205501921	0.2154	rs11240503	4	rs12058761	0.015957	-5	-2.997	119	119	bslmm	0.12	8.6e-12	1.6223	0.10473	0.734529
ENSG00000162377.COA7	1	53152508	53164038	0.149	rs6688451	2.77	rs443751	0.214455	-9.52	1.607	91	1	top1	0.21	1.3e-21	-1.607	0.108054	0.734529
ENSG00000054118.THRAP3	1	36690017	36770958	0.0538	rs522468	-1.99	rs6680494	0.057306	5.08	1.852	71	71	blup	0.06	9.5e-07	1.6443	0.100107	0.734529
ENSG00000101474.APMAP	20	24943561	24973615	0.0392	rs3746332	1.89	rs6138478	0.025848	-4.43	-1.642	120	1	top1	0.026	0.001	1.642	0.1006	0.734529
ENSG00000115457.IGFBP2	2	217497551	217529159	0.0457	rs9341130	2.41	rs922987	0.001988	3.6	0.407	119	119	bslmm	0.012	0.018	-1.61177	0.10701	0.734529
ENSG00000168393.DTYMK	2	242615157	242626406	0.0462	rs9973663	-2.07	rs6751972	0.015353	-3.55	-1.691	33	13	enet	0.018	0.0056	1.63959	0.10109	0.734529
ENSG00000138363.ATIC	2	216176540	216214487	0.2032	rs4673990	-2.66	rs16853834	0.128014	7.36	1.502	130	14	enet	0.14	7.2e-14	1.63112	0.10287	0.734529
ENSG00000115902.SLC1A4	2	65215611	65250999	0.0952	rs4638779	-2.37	rs6751300	0.082964	5.73	-1.649	102	1	top1	0.083	7.7e-09	-1.649	0.09915	0.734529
ENSG00000163378.EOGT	3	69024365	69063112	0.0767	rs17319	2.24	rs2289245	0.057858	-5.14	-1.61	91	1	top1	0.058	2.1e-05	1.61	0.1074	0.734529
ENSG00000131373.HACL1	3	15602211	15643338	0.3798	rs905650	2.79	rs2455853	0.036978	-4.65	0.98	88	33	enet	0.2	5.1e-19	1.60188	0.1092	0.734529
ENSG00000138231.DBR1	3	137879854	137893791	0.0264	rs397266	2.78	rs774814	0.002589	3.61	-1.366	64	64	bslmm	0.0075	0.07	-1.65775	0.0974	0.734529
ENSG00000198498.TMA16	4	164415594	164441691	0.2888	rs993264	2.82	rs13130399	0.28521	-7.85	-1.635	115	1	top1	0.29	6.4e-16	1.635	0.102	0.734529
ENSG00000049860.HEXB	5	73935848	74018472	0.107	rs820860	-2.7	rs820880	0.067826	5.42	-1.222	140	23	enet	0.093	8.5e-10	-1.6103	0.10734	0.734529
ENSG00000164253.WDR41	5	76721795	76916436	0.031	rs90682	3.35	rs4273585	0.045721	-4.45	1.623	157	1	top1	0.046	1.7e-05	-1.623	0.104589	0.734529
ENSG00000198502.HLA-DRB5	6	32485120	32498064	0.0734	rs2858870	1.31	rs502771	-0.003829	-2.65	0.766	12	5	enet	0.023	0.016	-1.60122	0.1093	0.734529
ENSG00000172673.THEMIS	6	128029217	128239776	0.1248	rs9375530	2.2	rs675531	0.118122	6.78	0.411	144	144	blup	0.13	5.8e-13	1.60382	0.1088	0.734529
ENSG00000105852.PON3	7	94989256	95025680	0.0947	rs43063	-2.86	rs757158	0.091802	5.04	-1.596	157	1	top1	0.092	1.3e-06	-1.596	0.1105	0.734529
ENSG00000166171.DPCD	10	103330317	103369425	0.0856	rs4151060	2.72	rs7006	0.064526	5.16	1.575	67	1	top1	0.065	1.3e-06	1.575	0.115256	0.741359
ENSG00000150967.ABCB9	12	123405498	123466196	0.0532	rs4275659	-1.95	rs11060942	0.051611	4.64	-1.112	50	2	lasso	0.056	2.3e-06	-1.5758	0.115	0.741359
ENSG00000125247.TMTC4	13	101256181	101327347	0.1321	rs17578868	2.71	rs9518128	0.002485	-3.68	-1.337	124	124	bslmm	0.043	0.00041	1.574	0.11548	0.741359
ENSG00000165475.CRYL1	13	20977806	21099996	0.0746	rs7333945	-2.57	rs7329649	-0.000589	-3.6	-0.264	217	217	bslmm	0.015	0.011	1.5891	0.11203	0.741359
ENSG00000162104.ADCY9	16	4003388	4166186	0.1143	rs2531967	-2.553	rs2230739	0.0675	-5.23	1.579	179	4	lasso	0.079	1.9e-08	-1.5641	0.11779	0.741359
ENSG00000125505.MBOAT7	19	54677107	54693733	0.0488	rs663569	2.75	rs36655	0.024344	3.99	1.563	93	1	top1	0.024	0.0014	1.563	0.118	0.741359
ENSG00000116852.KIF21B	1	200938520	200992828	0.2063	rs7535428	-1.94	rs502658	0.166284	8.31	1.805	151	14	enet	0.2	4.1e-20	1.5757	0.115086	0.741359
ENSG00000152904.GGPS1	1	235490665	235507847	0.0297	rs2891026	-1.77	rs12035746	0.044409	4.42	-1.571	52	1	top1	0.044	2.3e-05	-1.571	0.116183	0.741359
ENSG00000160307.S100B	21	48018875	48025121	0.0919	rs12152107	2.08	rs2070428	0.010928	4.66	1.591	95	95	blup	0.08	2e-07	1.5671	0.1171	0.741359
ENSG00000023228.NDUFS1	2	206979541	207024327	0.0206	rs750504	-2.74	rs818018	0.021747	3.6	-0.978	91	7	enet	0.028	0.00067	-1.56914	0.11661	0.741359
ENSG00000120265.PCMT1	6	150070579	150132556	0.1222	rs2342770	2.12	rs1112730	0.106468	-6.47	1.567	87	1	top1	0.11	5.4e-11	-1.567	0.1171	0.741359
ENSG00000117868.ESYT2	7	158523686	158622944	0.0665	rs10282118	-2.15	rs1061733	0.046536	-4.87	0.705	142	142	bslmm	0.065	3.2e-07	-1.5656	0.1175	0.741359
ENSG00000172817.CYP7B1	8	65500320	65711318	0.0333	rs7832902	2.115	rs6472155	0.013336	-3.95	-1.011	143	143	blup	0.04	0.00017	1.5772	0.11476	0.741359
ENSG00000146833.TRIM4	7	99474581	99517223	0.0469	rs472660	2.9	rs2023548	0.019996	-4.23	1.157	80	80	bslmm	0.041	0.00037	-1.5587	0.1191	0.745126
ENSG00000136319.TTC5	14	20724717	20774153	0.1152	rs11160462	-2.42	rs2318864	0.112635	-6.78	1.829	156	5	lasso	0.12	6.9e-12	-1.5441	0.12256	0.752401
ENSG00000133216.EPHB2	1	23037332	23241818	0.0819	rs4655127	-2.96	rs12723359	0.040804	-5.01	-1.807	172	172	blup	0.05	6.6e-06	1.5458	0.122159	0.752401
ENSG00000203667.COX20	1	244998624	245008359	0.041	rs1874393	2	rs12146095	-0.002115	-3.23	1.868	57	57	blup	0.0034	0.13	-1.5418	0.12313	0.752401
ENSG00000101247.NDUFAF5	20	13765596	13799067	0.0766	rs6042367	2.14	rs1999112	0.055401	-4.75	1.384	95	95	bslmm	0.057	1.8e-06	-1.5389	0.1238	0.752401
ENSG00000089006.SNX5	20	17922241	17949623	0.0473	rs761248	-3.02	rs17802664	0.02126	4.14	-1.449	131	131	bslmm	0.022	0.0022	-1.5483	0.1216	0.752401
ENSG00000145050.MANF	3	51422478	51426828	0.039	rs1480357	1.73	rs751075	0.022218	-4.2	0.872	73	73	blup	0.023	0.002	-1.54227	0.123	0.752401
ENSG00000163818.LZTFL1	3	45864808	45957534	0.1409	rs2064061	-3.88	rs1129183	0.075634	-5.5	1.541	106	1	top1	0.076	3.6e-08	-1.541	0.1233	0.752401
ENSG00000105607.GCDH	19	13001840	13025021	0.2828	rs2967890	1.78	rs8012	0.148999	-7.68	0.742	64	64	bslmm	0.17	1.5e-17	-1.53171	0.126	0.762659
ENSG00000124357.NAGK	2	71291474	71306935	0.1219	rs888352	-2.82	rs10202354	0.034369	-4.33	-1.52	104	1	top1	0.034	0.00018	1.52	0.12851	0.774702
ENSG00000170430.MGMT	10	131265448	131566271	0.1654	rs11016816	2.36	rs477692	0.070843	5.94	-0.651	286	18	enet	0.17	1.2e-16	-1.5054	0.132215	0.778753
ENSG00000172375.C2CD2L	11	118972908	118989252	0.0791	rs1893033	3.25	rs4938626	0.069544	-5.64	1.505	101	1	top1	0.07	1.3e-07	-1.505	0.13232	0.778753
ENSG00000020922.MRE11A	11	94152895	94227074	0.1823	rs476137	2.23	rs588701	0.041739	5.2	1.754	141	141	blup	0.11	1.3e-11	1.5053	0.13225	0.778753
ENSG00000151148.UBE3B	12	109915207	109974507	0.0712	rs7958220	-1.69	rs7358739	0.040636	4.44	-1.506	131	1	top1	0.041	4.9e-05	-1.506	0.132	0.778753
ENSG00000223802.CERS1	19	18979361	19007536	0.0441	rs11085247	-2.52	rs7250622	0.005652	-3.65	2.511	60	60	bslmm	0.029	0.00062	-1.50438	0.132	0.778753
ENSG00000085760.MTIF2	2	55463731	55496483	0.0955	rs7579539	-3.5	rs13019339	0.015685	3.65	1.263	102	102	blup	0.021	0.0031	1.51459	0.12988	0.778753
ENSG00000105254.TBCB	19	36605191	36616849	0.0886	rs8105294	2.9	rs2301736	-0.002587	3.12	0.567	79	16	enet	0.02	0.0032	1.49247	0.136	0.782041
ENSG00000143155.TIPRL	1	168148171	168169950	0.0719	rs17501388	2.69	rs10753766	0.035062	-5.46	-1.092	87	87	bslmm	0.047	1.4e-05	1.4987	0.133949	0.782041
ENSG00000079739.PGM1	1	64058947	64125916	0.1666	rs10889433	2.25	rs11208257	0.064324	-6.04	0.847	139	17	enet	0.097	3.6e-10	-1.4943	0.13509	0.782041
ENSG00000117450.PRDX1	1	45976708	45988719	0.2862	rs11579411	-1.73	rs17410855	0.00151	3.57	0.817	78	11	enet	0.049	9.2e-06	1.4907	0.13603	0.782041
ENSG00000128311.TST	22	37406900	37415681	0.0904	rs10470277	-2.81	rs6000522	0.005452	3.95	-2.488	148	148	blup	0.04	5.7e-05	-1.4934	0.13532	0.782041
ENSG00000127022.CANX	5	179105629	179157926	0.025	rs513165	2.24	rs12652934	0.023817	3.75	-1.5	78	1	top1	0.024	0.0016	-1.5	0.133614	0.782041
ENSG00000100577.GSTZ1	14	77787227	77797940	0.2831	rs425310	-2.38	rs2287395	0.432308	12.53	-1.4	128	8	lasso	0.44	4.6e-47	-1.4876	0.13685	0.783729
ENSG00000185477.GPRIN3	4	90157537	90229161	0.1482	rs7671160	2.98	rs2005104	0.09075	6.02	1.621	113	5	lasso	0.095	5.7e-10	1.481	0.1386	0.79071
ENSG00000205084.TMEM231	16	75572015	75590184	0.0537	rs11149841	-2.431	rs8061183	-0.000615	-3.81	-1.971	93	93	blup	0.033	0.002	1.4733	0.14068	0.799513
ENSG00000176393.RNPEP	1	201951500	201975275	0.2395	rs8028	2.4	rs16849483	0.179003	-8.31	-0.806	96	96	bslmm	0.2	1.7e-20	1.4671	0.142337	0.805855
ENSG00000173486.FKBP2	11	64008475	64011604	0.0381	rs3751122	2.87	rs3741403	0.047482	-4.46	1.461	74	1	top1	0.047	1.2e-05	-1.461	0.14402	0.809505
ENSG00000123106.CCDC91	12	28286182	28732883	0.2816	rs11049502	-2.96	rs1133028	0.047702	-6.38	1.471	127	5	lasso	0.17	2.8e-16	-1.4582	0.145	0.809505
ENSG00000131323.TRAF3	14	103243813	103377837	0.1043	rs12435483	3.46	rs3803286	0.050616	4.95	-1.033	102	102	bslmm	0.053	3.6e-06	-1.4575	0.14497	0.809505
ENSG00000072756.TRNT1	3	3168600	3192563	0.076	rs7629198	2.07	rs3804783	0.075193	5.38	-1.455	187	1	top1	0.075	3.9e-08	-1.455	0.1457	0.809505
ENSG00000112210.RAB23	6	57053607	57087078	0.0486	rs7747096	1.98	rs9382684	0.023507	-4.11	-1.067	93	27	enet	0.047	1.3e-05	1.4561	0.1454	0.809505
ENSG00000196865.NHLRC2	10	115614420	115676953	0.0511	rs758586	-2.79	rs7913176	0.026256	-4.56	-1.452	129	1	top1	0.026	0.00094	1.452	0.146502	0.810935
ENSG00000203896.LIME1	20	62366815	62370456	0.1051	rs6011040	-3.03	rs6062504	0.049951	-4.29	-2.85	89	89	bslmm	0.059	1.9e-05	1.4499	0.1471	0.811229
ENSG00000142634.EFHD2	1	15736391	15756839	0.0718	rs484711	3.1	rs12562864	0.002373	-3.91	0.571	99	99	blup	0.013	0.015	-1.4368	0.150774	0.823477
ENSG00000100167.SEPT3	22	42372276	42394225	0.0727	rs4822075	-2.18	rs133295	0.030777	3.77	1.139	81	2	lasso	0.038	8.1e-05	1.4396	0.14997	0.823477
ENSG00000113048.MRPS27	5	71515236	71616473	0.0643	rs3792806	-2.01	rs6831	0.022376	4.48	-1.311	113	113	blup	0.035	0.00017	-1.4361	0.15098	0.823477
ENSG00000181192.DHTKD1	10	12110971	12165224	0.5642	rs7908725	-2.81	rs3740015	0.421606	12.25	-1.53	99	99	bslmm	0.45	2.7e-47	-1.431	0.152416	0.825263
ENSG00000198431.TXNRD1	12	104609557	104744061	0.0345	rs7310814	-2.41	rs7310505	0.018179	3.98	-1.431	126	1	top1	0.018	0.0051	-1.431	0.152	0.825263
ENSG00000196139.AKR1C3	10	5077546	5149878	0.0963	rs6601900	2.9	rs4143631	0.021847	4.11	-0.442	139	139	blup	0.053	1.5e-05	-1.3777	0.168289	0.831319
ENSG00000148482.SLC39A12	10	18240768	18332221	0.0916	rs11596974	2.05	rs10508554	0.038627	-4.68	1.673	141	141	bslmm	0.046	1.9e-05	-1.3948	0.163083	0.831319
ENSG00000197430.OPALIN	10	98102973	98119092	0.0565	rs11188725	2.58	rs1923702	0.006252	-3.55	1.261	127	127	bslmm	0.041	4.1e-05	-1.4018	0.160983	0.831319
ENSG00000107902.LHPP	10	126150403	126306457	0.1475	rs11245316	2.71	rs2001514	0.048799	5.32	-0.025	219	219	blup	0.076	3.6e-08	1.3613	0.173431	0.831319
ENSG00000107951.MTPAP	10	30598730	30663377	0.0616	rs866919	-2.75	rs7094037	0.091547	-6.22	1.413	105	1	top1	0.092	1.3e-09	-1.413	0.157656	0.831319
ENSG00000134569.LRP4	11	46878419	46940193	0.0423	rs12281784	3.47	rs2306029	0.002661	3.44	3.124	66	66	bslmm	0.011	0.025	1.387	0.16545	0.831319
ENSG00000129151.BBOX1	11	27062272	27149356	0.2014	rs16916399	2.14	rs7106917	0.120815	6.78	0.95	140	140	bslmm	0.18	1.2e-17	1.4177	0.15628	0.831319
ENSG00000184743.ATL3	11	63391559	63439393	0.055	rs7929406	1.75	rs17158453	0.042096	-4.43	1.379	51	1	top1	0.042	3.6e-05	-1.379	0.16789	0.831319
ENSG00000118596.SLC16A7	12	59989848	60176395	0.1266	rs17122682	-2.33	rs10506399	0.103938	-6.59	1.362	124	1	top1	0.1	9.2e-11	-1.362	0.173	0.831319
ENSG00000091039.OSBPL8	12	76745577	76953589	0.0484	rs876026	2.94	rs1969313	0.009973	3.45	-0.905	133	9	enet	0.02	0.0031	-1.414	0.157	0.831319
ENSG00000169062.UPF3A	13	115047059	115071283	0.116	rs9590405	3.03	rs9525204	0.102007	-6.01	1.389	59	1	top1	0.1	4.3e-08	-1.389	0.16483	0.831319
ENSG00000087299.L2HGDH	14	50704281	50779266	0.0668	rs4898652	2.33	rs12894758	0.044654	-5.33	2.078	106	106	blup	0.056	2.2e-06	-1.3571	0.17475	0.831319
ENSG00000066654.THUMPD1	16	20744986	20753406	0.0245	rs7189527	-2.005	rs8044864	0.0342	-4.18	1.366	72	1	top1	0.034	0.00018	-1.366	0.17194	0.831319
ENSG00000180616.SSTR2	17	71161151	71167185	0.0894	rs8915	-2.37	rs8081059	0.0123	3.57	-0.568	104	104	bslmm	0.037	9.5e-05	-1.3925	0.16377	0.831319
ENSG00000187323.DCC	18	49866542	51057784	0.1049	rs17669077	-3.12	rs1394466	0.072	-6.38	0.99	648	648	blup	0.12	2.5e-12	-1.3936	0.1635	0.831319
ENSG00000170075.GPR37L1	1	202091986	202102720	0.056	rs12731187	-2.13	rs11588918	0.022589	4.23	1.437	105	105	bslmm	0.025	0.0011	1.399	0.161807	0.831319
ENSG00000134202.GSTM3	1	110276554	110284384	0.4923	rs4970779	-2.23	rs11807	0.421899	13	-1.256	93	21	enet	0.52	1.9e-61	-1.406	0.159714	0.831319
ENSG00000162368.CMPK1	1	47799469	47844511	0.4749	rs17103216	-2.71	rs7555040	0.117707	-6.83	-0.581	85	14	enet	0.14	2.4e-14	-1.3913	0.164147	0.831319
ENSG00000186205.MARC1	1	220960101	220987735	0.1944	rs1389742	2.49	rs2642442	0.128604	-7.16	1.372	136	1	top1	0.13	4.5e-13	-1.372	0.170063	0.831319
ENSG00000162390.ACOT11	1	55007930	55104865	0.2824	rs1749860	-2.03	rs1368883	0.224435	9.45	-1.269	156	6	lasso	0.25	2e-24	-1.417	0.156486	0.831319
ENSG00000117691.NENF	1	212606229	212619714	0.042	rs2942354	2.5	rs4804	0.049368	-5.2	-1.022	104	6	enet	0.054	4.2e-06	1.3747	0.16923	0.831319
ENSG00000124207.CSE1L	20	47662849	47713489	0.0632	rs4141783	-2.3	rs1556876	0.054224	-5.02	1.404	79	1	top1	0.054	3e-06	-1.404	0.1603	0.831319
ENSG00000142185.TRPM2	21	45770046	45862964	0.0913	rs4818908	1.66	rs2838552	0.054371	-4.21	1.415	69	1	top1	0.054	0.00035	-1.415	0.1571	0.831319
ENSG00000159267.HLCS	21	38123189	38362536	0.0883	rs743430	2.98	rs3787741	0.006338	4.41	0.599	193	193	blup	0.055	3.4e-06	1.4046	0.1601	0.831319
ENSG00000138413.IDH1	2	209100951	209130798	0.0443	rs6722000	2.18	rs6710217	0.046821	-4.51	1.369	91	1	top1	0.047	1.4e-05	-1.369	0.171	0.831319
ENSG00000115977.AAK1	2	69688532	69901481	0.0416	rs2276689	2.4	rs2312207	0.020922	3.98	-1.376	115	8	enet	0.038	7.8e-05	-1.37646	0.16868	0.831319
ENSG00000114491.UMPS	3	124449213	124464040	0.1891	rs333300	-3.07	rs6768588	0.261422	9.94	1.72	148	148	blup	0.3	4.3e-30	1.35885	0.1742	0.831319
ENSG00000144647.POMGNT2	3	43120724	43147568	0.0696	rs517650	-2.49	rs7648947	0.062277	-5.6	-0.284	96	96	bslmm	0.073	8e-08	1.41274	0.1577	0.831319
ENSG00000113391.FAM172A	5	92953775	93447404	0.0452	rs35550655	2.22	rs9314093	0.0641	5.4	1.238	162	2	lasso	0.084	8.6e-09	1.3796	0.167711	0.831319
ENSG00000164347.GFM2	5	74017029	74063196	0.2561	rs820860	-2.7	rs6453075	0.307039	11.45	0.602	119	119	bslmm	0.39	1.7e-42	1.4037	0.160396	0.831319
ENSG00000137198.GMPR	6	16238811	16295780	0.051	rs179996	2.31	rs6459467	0.001244	3.91	-0.229	110	110	bslmm	0.013	0.015	-1.36474	0.1723	0.831319
ENSG00000197150.ABCB8	7	150725510	150744869	0.2358	rs2853796	-3.78	rs11770520	0.08987	-6.14	-0.742	101	19	enet	0.17	2.6e-17	1.4051	0.16	0.831319
ENSG00000160993.ALKBH4	7	102096685	102105323	0.0776	rs11764446	2.23	rs2410988	0.032143	-4.65	1.422	40	40	blup	0.05	1.6e-05	-1.3694	0.1709	0.831319
ENSG00000005108.THSD7A	7	11409984	11871824	0.0591	rs10486138	2.99	rs17165078	0.020175	-4.2	1.358	465	1	top1	0.02	0.0036	-1.358	0.1745	0.831319
ENSG00000120915.EPHX2	8	27348296	27403081	0.3333	rs13260543	-2.621	rs2741342	0.232593	-9.42	-0.414	188	9	lasso	0.38	2.1e-40	1.4066	0.15955	0.831319
ENSG00000213930.GALT	9	34638130	34651032	0.092	rs10972208	-2.378	rs7037232	0.075778	-5.5	-1.143	88	7	lasso	0.078	3e-08	1.378	0.1682	0.831319
ENSG00000107021.TBC1D13	9	131549483	131572711	0.1189	rs12551773	-1.412	rs15676	0.080564	6.21	0.967	52	20	enet	0.09	1.7e-09	1.35801	0.1745	0.831319
ENSG00000136856.SLC2A8	9	130159421	130170703	0.1892	rs10819291	-1.683	rs4837144	0.140021	-6.21	-1.084	96	5	lasso	0.18	7.8e-11	1.39513	0.163	0.831319
ENSG00000128591.FLNC	7	128470431	128499328	0.0407	rs109829	2.96	rs9656375	0.000165	3.61	-0.861	96	96	blup	0.023	0.0017	-1.3536	0.1759	0.832422
ENSG00000135249.RINT1	7	105172532	105208124	0.0306	rs6466070	2.67	rs1721498	0.024456	-4.34	-1.353	88	1	top1	0.024	0.0014	1.353	0.1761	0.832422
ENSG00000168993.CPLX1	4	778745	819986	0.0566	rs10004503	1.9	rs10155282	0.01439	-4.05	-1.34	111	1	top1	0.014	0.011	1.34	0.1802	0.849107
ENSG00000116299.KIAA1324	1	109656301	109749401	0.0732	rs600806	-2.69	rs12239854	0.039258	-5.35	-1.383	125	14	enet	0.061	7.2e-07	1.3383	0.180793	0.849214
ENSG00000101160.CTSZ	20	57570240	57582302	0.0494	rs163790	2.94	rs163781	0.00291	3.55	-0.869	89	89	blup	0.0042	0.11	-1.332	0.1828	0.855941
ENSG00000171724.VAT1L	16	77822427	78014004	0.0891	rs1922604	-2.033	rs377212	0.0157	4.41	1.825	350	350	blup	0.036	0.00012	1.3266	0.18466	0.856569
ENSG00000151693.ASAP2	2	9346894	9545812	0.0383	rs2715861	-3.27	rs11676012	0.002459	-4	-1.38	159	159	blup	0.018	0.0057	1.32819	0.18412	0.856569
ENSG00000074582.BCS1L	2	219523487	219528166	0.0403	rs7573999	1.92	rs12991539	0.004868	-3.18	0.839	84	84	bslmm	0.02	0.0033	-1.32816	0.18412	0.856569
ENSG00000101298.SNPH	20	1246960	1289972	0.0687	rs6514364	-3.14	rs11905792	0.025296	-4.55	1.388	144	144	blup	0.026	0.00092	1.3216	0.1863	0.861493
ENSG00000026103.FAS	10	90750414	90775542	0.3244	rs11595318	2.66	rs7097572	0.438016	12.67	-1.15	144	13	enet	0.45	8.4e-49	-1.2994	0.193802	0.861961
ENSG00000107959.PITRM1	10	3179920	3215003	0.348	rs3829916	-2.92	rs4880592	0.234221	-10.16	-1.332	202	36	enet	0.43	2.2e-47	1.3054	0.191762	0.861961
ENSG00000168569.TMEM223	11	62539101	62559493	0.1732	rs12794763	1.57	rs529220	0.06767	-5.27	1.313	58	1	top1	0.068	2.8e-06	-1.313	0.18918	0.861961
ENSG00000130787.HIP1R	12	123319000	123347507	0.134	rs1798561	1.64	rs11060180	0.052376	4.6	-0.961	65	3	lasso	0.055	2.6e-06	-1.308	0.191	0.861961
ENSG00000121350.PYROXD1	12	21590549	21623300	0.0685	rs17619644	2.78	rs4762836	0.016011	-3.4	0.307	173	173	bslmm	0.036	0.0011	-1.313	0.189	0.861961
ENSG00000166192.SENP8	15	72406599	72433311	0.0878	rs8192386	-1.75	rs7182776	0.0721	-5.39	-1.51	57	26	enet	0.086	9.3e-09	1.3022	0.19284	0.861961
ENSG00000029725.RABEP1	17	5185558	5289129	0.0807	rs2301739	-3.05	rs9891728	0.0961	-6.64	1.292	117	1	top1	0.096	4.9e-10	-1.292	0.19636	0.861961
ENSG00000131899.LLGL1	17	18128901	18148189	0.0516	rs854793	2.06	rs4925159	0.0439	4.41	1.289	101	1	top1	0.044	2.5e-05	1.289	0.1974	0.861961
ENSG00000141569.TRIM65	17	73876416	73893084	0.1358	rs3744033	2.83	rs8066711	0.114	5.96	-0.533	59	6	enet	0.14	4.3e-10	-1.3019	0.19296	0.861961
ENSG00000092621.PHGDH	1	120202421	120286838	0.1727	rs523395	-3.67	rs10923897	0.026281	-5.15	0.679	122	31	enet	0.057	1.8e-06	-1.2967	0.194751	0.861961
ENSG00000124181.PLCG1	20	39765600	39811629	0.0824	rs2076574	3.58	rs753381	0.055064	5.81	-0.955	54	54	blup	0.09	1.9e-09	-1.2949	0.1954	0.861961
ENSG00000100033.PRODH	22	18900294	18924066	0.369	rs2913	2.14	rs2238732	0.05544	-6.88	1.792	60	21	enet	0.24	7.1e-24	-1.2981	0.19427	0.861961
ENSG00000173705.SUSD5	3	33191537	33260707	0.2097	rs4392367	2.49	rs10222597	0.132685	7.02	-1.18	106	7	lasso	0.18	5.1e-17	-1.29928	0.1938	0.861961
ENSG00000137601.NEK1	4	170314426	170533780	0.0977	rs10520164	-2.06	rs7678428	0.02914	3.97	-1.292	131	1	top1	0.029	0.0014	-1.292	0.1964	0.861961
ENSG00000113273.ARSB	5	78073032	78281910	0.2876	rs1065757	1.75	rs12522878	0.188247	-8.73	1.375	227	28	enet	0.29	3.9e-30	-1.3045	0.192056	0.861961
ENSG00000011083.SLC6A7	5	149569520	149602351	0.0758	rs6874642	-2.63	rs4601032	0.041027	4.43	-1.311	144	1	top1	0.041	6e-05	-1.311	0.189858	0.861961
ENSG00000075618.FSCN1	7	5632439	5646286	0.038	rs3779092	-2.08	rs4320462	0.009618	3.45	-0.292	76	76	bslmm	0.013	0.015	1.2904	0.1969	0.861961
ENSG00000133731.IMPA1	8	82570196	82598928	0.1166	rs915	-2.355	rs1967328	0.051409	-5.28	-2.071	88	5	lasso	0.061	7.5e-07	1.3185	0.18732	0.861961
ENSG00000155792.DEPTOR	8	120885957	121063152	0.1065	rs9693192	2.713	rs4871827	0.120641	6.6	1.313	178	1	top1	0.12	1.6e-10	1.313	0.18918	0.861961
ENSG00000167969.ECI1	16	2289396	2302301	0.3672	rs150928	2.027	rs11645942	0.329	-11.16	1.28	60	3	lasso	0.33	1.1e-34	-1.2872	0.19803	0.862183
ENSG00000222011.FAM185A	7	102389418	102449672	0.1845	rs727175	1.43	rs10487284	0.047906	-5.81	1.357	62	12	enet	0.14	5.8e-14	-1.2811	0.2002	0.86909
ENSG00000163412.EIF4E3	3	71724567	71803924	0.1658	rs704285	-2.69	rs2029013	0.022795	-4.52	1.095	122	122	blup	0.057	5.5e-06	1.27843	0.2011	0.870459
ENSG00000132589.FLOT2	17	27206353	27224697	0.3125	rs4795461	3.23	rs6505095	0.145	-7.45	1.271	68	1	top1	0.15	1.2e-14	-1.271	0.20373	0.876746
ENSG00000099974.DDTL	22	24309089	24314721	0.3924	rs17004049	2.49	rs4822466	0.25289	-10.13	-1.242	74	18	enet	0.39	5e-42	1.2715	0.20357	0.876746
ENSG00000144746.ARL6IP5	3	69134095	69155217	0.0851	rs2872690	3.47	rs11128111	0.019279	4.57	-1.641	74	8	enet	0.038	7.8e-05	-1.26684	0.2052	0.880527
ENSG00000095485.CWF19L1	10	101992055	102027437	0.1364	rs3829160	3.08	rs11597086	0.150858	7.45	-1.217	107	1	top1	0.15	1.9e-14	-1.217	0.223604	0.886272
ENSG00000110090.CPT1A	11	68522088	68611878	0.0486	rs7951412	2.56	rs4460815	0.042212	4.51	2.302	120	120	blup	0.054	3.3e-06	1.24	0.21497	0.886272
ENSG00000110801.PSMD9	12	122326637	122356203	0.1108	rs2707058	2.45	rs1169081	0.089709	-6.52	1.218	89	1	top1	0.09	1.9e-09	-1.218	0.223	0.886272
ENSG00000123360.PDE1B	12	54943134	54973023	0.1068	rs2271476	2.68	rs10747699	0.070228	-5.26	-0.905	127	6	enet	0.076	3.6e-08	1.2249	0.221	0.886272
ENSG00000183160.TMEM119	12	108983622	108992096	0.043	rs1558801	3.16	rs7315286	0.044904	4.39	1.23	114	1	top1	0.045	5.8e-05	1.23	0.219	0.886272
ENSG00000088992.TESC	12	117476728	117537284	0.0605	rs11068338	-2.82	rs2270794	0.046611	-5.74	-0.235	103	103	blup	0.065	3.5e-07	1.2347	0.217	0.886272
ENSG00000257727.CNPY2	12	56703626	56710120	0.0455	rs11171791	-1.81	rs773652	0.065144	5.82	1.435	41	41	bslmm	0.066	3.2e-07	1.2287	0.219	0.886272
ENSG00000150456.N6AMT2	13	21302870	21348097	0.0758	rs9506533	-1.65	rs17318109	0.060276	-4.7	-1.221	88	1	top1	0.06	4.5e-06	1.221	0.22209	0.886272
ENSG00000137767.SQRDL	15	45923346	45983492	0.1326	rs16945097	3.604	rs1044032	0.11794	-6.79	-1.051	109	3	lasso	0.12	3.7e-12	1.2404	0.21482	0.886272
ENSG00000103150.MLYCD	16	83932731	83949787	0.1081	rs1123075	2.289	rs9923900	0.107	-6.47	-1.22	165	1	top1	0.11	4.9e-11	1.22	0.22246	0.886272
ENSG00000008283.CYB561	17	61509665	61523739	0.0626	rs8075924	-2.54	rs3809721	0.0614	-5	-1.257	68	1	top1	0.061	7.8e-06	1.257	0.20875	0.886272
ENSG00000130748.TMEM160	19	47549165	47551888	0.0895	rs3745614	-2.47	rs11669142	0.05044	4.69	1.255	36	1	top1	0.05	1.2e-05	1.255	0.209	0.886272
ENSG00000160688.FLAD1	1	154955814	154965587	0.0318	rs4045192	-2.44	rs6696397	-0.002534	3.34	0.978	74	74	bslmm	0.012	0.02	1.2218	0.221789	0.886272
ENSG00000007923.DNAJC11	1	6694228	6761984	0.1764	rs14057	2.31	rs200448	0.04855	5.23	-0.992	109	13	enet	0.11	1.9e-11	-1.2429	0.213909	0.886272
ENSG00000160179.ABCG1	21	43619799	43717354	0.1346	rs225310	3.85	rs220148	-0.000195	3.35	1.726	223	223	bslmm	0.044	0.00076	1.2237	0.2211	0.886272
ENSG00000100150.DEPDC5	22	32149944	32303012	0.0409	rs131250	-1.97	rs3213524	0.013657	-4.1	-1.043	113	113	blup	0.024	0.0016	1.2301	0.21866	0.886272
ENSG00000099977.DDT	22	24313554	24322660	0.3877	rs17004049	2.49	rs4822466	0.279526	-10.26	-1.242	71	20	enet	0.4	3.6e-43	1.2384	0.21558	0.886272
ENSG00000241878.PISD	22	32014477	32058418	0.6745	rs13053428	-2.57	rs1076674	0.039254	5	-1.062	89	26	enet	0.24	8.8e-24	-1.2174	0.22346	0.886272
ENSG00000115380.EFEMP1	2	56093102	56151274	0.0958	rs2868435	2.98	rs13431149	0.015002	4.57	0.845	134	134	bslmm	0.056	2.7e-06	1.24015	0.21492	0.886272
ENSG00000088205.DDX18	2	118572226	118589955	0.0594	rs1863042	-2.78	rs4849629	0.035346	5.14	-1.942	115	10	enet	0.074	4.7e-08	-1.25618	0.20905	0.886272
ENSG00000164111.ANXA5	4	122589110	122618268	0.2108	rs1159702	-2.08	rs13145977	0.24681	-10.06	-1.055	124	5	lasso	0.25	1.1e-25	1.2224	0.2215	0.886272
ENSG00000112855.HARS2	5	140071011	140078889	0.0315	rs2563292	-2.12	rs778596	0.021767	3.54	-1.225	77	1	top1	0.022	0.0024	-1.225	0.220575	0.886272
ENSG00000124659.TBCC	6	42712219	42714558	0.3932	rs9381218	-2.35	rs2234026	0.150617	-7.98	1.124	71	71	bslmm	0.16	1e-15	-1.21646	0.2238	0.886272
ENSG00000124523.SIRT5	6	13574816	13614790	0.1919	rs2059804	-1.86	rs3757261	0.060553	-6.05	0.786	93	33	enet	0.15	4.9e-15	-1.25732	0.2086	0.886272
ENSG00000214309.MBLAC1	7	99724317	99726118	0.2946	rs4134909	2.07	rs2307355	0.261969	-10.45	-1.371	72	72	bslmm	0.28	8.7e-28	1.2516	0.2107	0.886272
ENSG00000170667.RASA4B	7	102122892	102158228	0.0562	rs11764446	2.23	rs11487069	0.0142	-3.65	-0.139	39	4	lasso	0.032	0.00038	1.2308	0.2184	0.886272
ENSG00000120910.PPP3CC	8	22298332	22398652	0.1351	rs7833266	2.339	rs2461483	0.210307	-9.75	1.152	160	4	lasso	0.23	2.7e-23	-1.2366	0.21625	0.886272
ENSG00000243444.PALM2	9	112403068	112713755	0.051	rs10980089	-2.841	rs12684676	0.042357	4.78	1.217	321	1	top1	0.042	3.4e-05	1.217	0.2236	0.886272
ENSG00000135069.PSAT1	9	80912059	80945009	0.1621	rs10867191	2.399	rs1929402	0.073063	-5.76	0.963	99	5	lasso	0.074	5.3e-08	-1.22392	0.221	0.886272
ENSG00000168397.ATG4B	2	242576628	242613272	0.0362	rs10175075	-2.04	rs1130905	0.00654	-3.77	0.57	45	45	blup	0.0087	0.039	-1.20808	0.22702	0.890669
ENSG00000168827.GFM1	3	158362067	158410364	0.0931	rs6788069	2.54	rs17699324	0.051272	-5.24	-0.074	97	97	blup	0.058	1.3e-06	1.21079	0.226	0.890669
ENSG00000071282.LMCD1	3	8543393	8609805	0.0777	rs355127	-2.83	rs7635073	0.004466	-4.48	1.865	202	6	lasso	0.012	0.022	-1.2073	0.2273	0.890669
ENSG00000113552.GNPDA1	5	141371314	141392606	0.1329	rs11745990	1.97	rs164080	0.040047	-4.46	-0.971	122	122	blup	0.074	4.8e-08	1.2073	0.227303	0.890669
ENSG00000146085.MUT	6	49398073	49430904	0.0921	rs2147569	3.74	rs2501976	0.103857	-6.42	0.406	84	6	lasso	0.11	2.7e-11	-1.20565	0.228	0.891055
ENSG00000159784.FAM131B	7	143050493	143059863	0.1067	rs7789906	-1.88	rs4236482	0.057021	-5.35	-1.102	94	9	enet	0.091	1.6e-09	1.2035	0.2288	0.891841
ENSG00000198954.KIAA1279	10	70748487	70776738	0.0906	rs11816061	-1.79	rs2491015	0.097998	-6.4	-1.198	93	1	top1	0.098	3.2e-10	1.198	0.230917	0.895295
ENSG00000099968.BCL2L13	22	18111621	18213388	0.1088	rs181392	-2.5	rs2535708	0.073514	-6.34	0.365	149	6	lasso	0.14	7.8e-14	-1.1965	0.23149	0.895295
ENSG00000144834.TAGLN3	3	111717511	111732734	0.0521	rs2399403	2.4	rs1530343	0.039151	4.66	0.693	159	4	lasso	0.044	2.5e-05	1.19926	0.2304	0.895295
ENSG00000139410.SDSL	12	113860042	113876081	0.0559	rs10850145	-2.44	rs11832641	0.020456	3.89	0.903	65	65	bslmm	0.054	3.2e-06	1.1898	0.234	0.895697
ENSG00000038358.EDC4	16	67906926	67918406	0.0267	rs255054	1.577	rs16942887	0.00988	3.33	0.711	43	6	enet	0.011	0.021	1.1907	0.23377	0.895697
ENSG00000184983.NDUFA6	22	42481529	42486959	0.0843	rs2011944	-1.91	rs5751204	0.048058	-5.43	0.774	61	61	blup	0.062	5.8e-07	-1.1946	0.23223	0.895697
ENSG00000132330.SCLY	2	238969530	239008054	0.2857	rs12618510	2.05	rs1128552	0.303159	10.87	1.367	148	22	enet	0.38	1e-40	1.19186	0.23332	0.895697
ENSG00000171533.MAP6	11	75297963	75380165	0.1399	rs652054	3.09	rs583231	0.089637	6.03	1.275	131	9	lasso	0.1	1.5e-10	1.167	0.2432	0.909922
ENSG00000151498.ACAD8	11	134123389	134135749	0.051	rs4936226	2.54	rs1146188	-0.00267	3.17	-0.758	87	87	bslmm	0.011	0.022	-1.1654	0.24384	0.909922
ENSG00000004700.RECQL	12	21621845	21654603	0.1339	rs17619644	2.78	rs7295965	0.018302	-4.86	0.201	166	166	blup	0.054	2.9e-06	1.1581	0.247	0.909922
ENSG00000054983.GALC	14	88304164	88460009	0.3074	rs7153766	1.87	rs416542	0.23074	-9.8	-1.09	150	44	enet	0.31	3.4e-32	1.1731	0.24077	0.909922
ENSG00000103811.CTSH	15	79213400	79241916	0.3756	rs4238514	-2.689	rs12148472	0.27341	-10.07	1.164	96	1	top1	0.27	2e-27	-1.164	0.24442	0.909922
ENSG00000166068.SPRED1	15	38544527	38649450	0.0468	rs8030953	2.184	rs4924250	-0.00204	3.69	-1.555	143	143	blup	0.023	0.0023	-1.1675	0.243	0.909922
ENSG00000137766.UNC13C	15	54305101	54920806	0.0695	rs1897031	2.68	rs8031935	-0.00175	3.53	-1.43	436	436	blup	0.026	0.001	1.1593	0.24632	0.909922
ENSG00000006740.ARHGAP44	17	12692856	12894960	0.0825	rs10468460	2.55	rs9904572	0.00413	3.67	-1.277	214	214	blup	0.033	0.00024	-1.1606	0.24582	0.909922
ENSG00000011295.TTC19	17	15902694	15948329	0.0322	rs3760296	1.99	rs758853	0.0281	-3.88	1.167	73	1	top1	0.028	0.00065	-1.167	0.24321	0.909922
ENSG00000179163.FUCA1	1	24171567	24194784	0.0267	rs34902309	-2.44	rs10917430	0.01374	-3.59	-1.455	48	48	blup	0.019	0.0044	1.1535	0.248716	0.909922
ENSG00000214114.MYCBP	1	39328636	39347289	0.0436	rs9438989	-2.44	rs9438970	0.04516	4.18	1.175	89	1	top1	0.045	6.8e-05	1.175	0.239995	0.909922
ENSG00000144036.EXOC6B	2	72403113	73053170	0.0417	rs41398	2.59	rs4852893	0.006909	3.48	0.463	212	10	enet	0.032	0.0003	1.16313	0.24478	0.909922
ENSG00000243477.NAT6	3	50333833	50336852	0.0796	rs1858828	2.82	rs13100173	0.080656	5.43	1.162	52	1	top1	0.081	4.2e-08	1.162	0.2452	0.909922
ENSG00000175792.RUVBL1	3	127783621	127872757	0.0427	rs2878602	-2.06	rs11717102	0.058684	-4.95	1.174	79	1	top1	0.059	1.2e-06	-1.174	0.2404	0.909922
ENSG00000198189.HSD17B11	4	88257762	88312538	0.0973	rs9790615	2.79	rs3923442	0.00667	-4.36	-1.891	87	20	enet	0.043	3e-05	1.1545	0.2483	0.909922
ENSG00000154079.C6orf57	6	71276620	71299272	0.0254	rs4706458	-2.14	rs6455371	0.01537	-3.7	-0.553	76	76	blup	0.016	0.0079	1.17086	0.2417	0.909922
ENSG00000131018.SYNE1	6	152442819	152958936	0.0829	rs7745725	3.33	rs2695253	0.010918	-4.26	0.714	466	466	bslmm	0.038	8.2e-05	1.16407	0.2444	0.909922
ENSG00000146535.GNA12	7	2767746	2883958	0.0581	rs12537257	-1.86	rs208358	0.08204	-5.68	-1.154	165	1	top1	0.082	9.4e-09	1.154	0.2485	0.909922
ENSG00000180667.YOD1	1	207217194	207226325	0.0391	rs4348726	-2.25	rs2883211	0.029666	-4.43	-1.15	89	1	top1	0.03	0.00052	1.15	0.250144	0.912903
ENSG00000118939.UCHL3	13	76123619	76180085	0.1684	rs961631	-3.37	rs7982613	0.159693	8	-1.141	112	1	top1	0.16	4.5e-16	-1.141	0.25387	0.921982
ENSG00000112425.EPM2A	6	145822719	146057160	0.1535	rs1337840	2.3	rs702322	0.033556	-3.9	1.142	74	1	top1	0.034	0.00021	-1.142	0.2535	0.921982
ENSG00000090581.GNPTG	16	1401924	1413352	0.0724	rs11865211	1.773	rs9926835	0.0615	4.47	1.136	76	1	top1	0.061	6.8e-05	1.136	0.25596	0.925854
ENSG00000143850.PLEKHA6	1	204187979	204346793	0.0881	rs7525113	-3.38	rs4338423	-0.000816	-4.01	0.863	239	239	bslmm	0.011	0.023	1.1355	0.25618	0.925854
ENSG00000136193.SCRN1	7	29959719	30029905	0.2078	rs17158488	2.17	rs17324153	0.017462	-4.66	-0.476	117	17	enet	0.082	8.8e-09	-1.1327	0.2573	0.927651
ENSG00000105255.FSD1	19	4304597	4323840	0.0558	rs11085073	-2.91	rs8111858	0.007181	3.44	-0.805	82	82	bslmm	0.021	0.003	-1.13187	0.258	0.927928
ENSG00000105650.PDE4C	19	18318771	18366229	0.0911	rs9636202	-2.55	rs172043	0.105579	5.28	0.608	133	10	enet	0.11	3.8e-08	1.12861	0.259	0.928835
ENSG00000136279.DBNL	7	44084239	44109055	0.3818	rs7807759	-2.63	rs1894752	0.07515	6.69	1.915	68	28	enet	0.18	8.2e-18	1.1275	0.2595	0.928835
ENSG00000107819.SFXN3	10	102790991	102800998	0.407	rs2235128	-2.06	rs7099531	0.080111	-6.9	0.412	101	24	enet	0.22	4.4e-22	-1.1212	0.262217	0.934339
ENSG00000122033.MTIF3	13	28009776	28024739	0.1085	rs1218796	2.79	rs2892058	-0.001394	-3.32	-0.276	117	117	bslmm	0.016	0.008	-1.1198	0.26278	0.934339
ENSG00000116874.WARS2	1	119573839	119683294	0.2791	rs984225	-3.36	rs12029198	0.135802	-8.52	0.087	124	22	enet	0.19	1.2e-18	-1.1195	0.26292	0.934339
ENSG00000161513.FDXR	17	72858619	72869156	0.3056	rs1996710	-1.92	rs690514	0.426	-12.71	-1.118	102	1	top1	0.43	2.9e-47	1.118	0.26357	0.934418
ENSG00000130592.LSP1	11	1874200	1913497	0.1956	rs4980379	3.42	rs11041476	0.106358	5.9	1.11	90	1	top1	0.11	3.7e-09	1.11	0.267	0.936812
ENSG00000166444.ST5	11	8714898	8932498	0.1175	rs2073685	2.89	rs2742552	0.004097	3.35	-0.492	124	14	enet	0.05	0.00012	-1.1149	0.26491	0.936812
ENSG00000177119.ANO6	12	45609770	45834187	0.1099	rs2897868	2.56	rs7977798	0.021353	-4.38	-1.108	144	1	top1	0.021	0.0026	1.108	0.268	0.936812
ENSG00000197045.GMFB	14	54941202	54955914	0.0357	rs10129440	2.41	rs9323267	0.00291	3.77	2.029	66	8	enet	0.0085	0.04	1.1132	0.2656	0.936812
ENSG00000103876.FAH	15	80444832	80479288	0.4945	rs3743422	3.679	rs11555096	0.12781	-9.06	0.24	110	18	enet	0.29	2.9e-30	-1.1095	0.26722	0.936812
ENSG00000184674.GSTT1	22	24376133	24384680	0.5591	rs738809	-2.35	rs5760176	0.436836	-12.71	-0.977	42	19	enet	0.49	6.5e-56	1.1076	0.26802	0.936812
ENSG00000125447.GGA3	17	73232694	73258444	0.0955	rs4789172	3.52	rs4789161	0.00649	-3.05	1.366	49	49	bslmm	0.038	8.8e-05	1.0892	0.27607	0.947162
ENSG00000143416.SELENBP1	1	151336778	151345209	0.2263	rs2031797	1.8	rs17564336	0.134631	-7.35	-1.621	58	5	lasso	0.15	5.2e-15	1.0964	0.272905	0.947162
ENSG00000143436.MRPL9	1	151732119	151736040	0.0424	rs7544269	1.9	rs8480	0.011635	-3.96	1.095	87	1	top1	0.012	0.021	-1.095	0.273517	0.947162
ENSG00000100116.GCAT	22	38203912	38213183	0.3805	rs139853	1.52	rs5756825	0.340386	11.25	-1.316	60	6	lasso	0.4	5.9e-43	-1.0921	0.27478	0.947162
ENSG00000198130.HIBCH	2	191054461	191208919	0.3706	rs2690751	2.58	rs16832572	0.340979	-11.8	1.573	120	12	enet	0.42	9.2e-46	-1.08994	0.27574	0.947162
ENSG00000137266.SLC22A23	6	3269196	3457256	0.075	rs10498660	2.8	rs9503598	0.034017	-4.52	-1.093	226	1	top1	0.034	0.00019	1.093	0.2744	0.947162
ENSG00000006625.GGCT	7	30536237	30591095	0.1557	rs4722988	1.91	rs38416	0.226959	9.39	1.097	80	1	top1	0.23	6.4e-23	1.097	0.2726	0.947162
ENSG00000136874.STX17	9	102668915	102732618	0.0562	rs10760710	-3.145	rs4428721	0.047792	4.39	-1.741	85	85	blup	0.048	1e-05	-1.09118	0.2752	0.947162
ENSG00000173267.SNCG	10	88718375	88723017	0.1433	rs10887679	1.81	rs1240390	0.073077	-5.79	-0.413	58	2	lasso	0.085	4.9e-09	1.0842	0.27827	0.95033
ENSG00000073050.XRCC1	19	44047192	44084625	0.0765	rs3213287	-2.36	rs3213395	0.006354	-3.57	-2.02	128	128	blup	0.022	0.0054	1.08525	0.278	0.95033
ENSG00000107651.SEC23IP	10	121652223	121702014	0.1552	rs17099318	-2.57	rs2901218	0.127355	-7.14	1.305	103	18	enet	0.15	6.1e-15	-1.0693	0.284915	0.95296
ENSG00000198561.CTNND1	11	57520715	57587018	0.0302	rs576859	1.84	rs499188	0.028869	-3.73	1.136	60	60	blup	0.029	0.00054	-1.0628	0.28789	0.95296
ENSG00000166266.CUL5	11	107879459	107978503	0.1002	rs10466556	2.62	rs7930340	0.033025	-4.02	1.063	94	1	top1	0.033	0.00023	-1.063	0.28778	0.95296
ENSG00000139117.CPNE8	12	39040624	39301232	0.0454	rs11168983	2.54	rs9325144	0.003958	-4.08	1.152	143	143	bslmm	0.016	0.0078	-1.0618	0.288	0.95296
ENSG00000150401.DCUN1D2	13	114110134	114145267	0.0566	rs7317038	-2.08	rs6577052	0.045619	-4.26	-1.064	123	1	top1	0.046	5.1e-05	1.064	0.28733	0.95296
ENSG00000068793.CYFIP1	15	22892005	23006016	0.0833	rs9920640	2.6	rs7174982	0.01449	-4.14	1.063	149	1	top1	0.014	0.011	-1.063	0.28778	0.95296
ENSG00000224877.C17orf89	17	79213039	79215081	0.0666	rs2659006	-1.82	rs7223219	0.00339	3.8	0.774	88	88	blup	0.013	0.022	1.0672	0.28589	0.95296
ENSG00000172794.RAB37	17	72666717	72743474	0.1727	rs6501734	2.08	rs2280177	0.148	-7.57	1.081	95	1	top1	0.15	1.1e-14	-1.081	0.2797	0.95296
ENSG00000171729.TMEM51	1	15479028	15546976	0.0784	rs12057512	-3.31	rs742668	0.05443	-4.51	-1.066	189	1	top1	0.054	1.1e-05	1.066	0.286424	0.95296
ENSG00000134247.PTGFRN	1	117452679	117532980	0.0478	rs17036573	2.6	rs2254224	0.000332	-3.26	2.336	148	148	bslmm	0.029	0.00058	-1.0663	0.286295	0.95296
ENSG00000125877.ITPA	20	3189514	3204516	0.5772	rs6037486	-2.26	rs6139030	0.352829	-11.8	0.982	96	96	bslmm	0.48	4.1e-55	-1.0717	0.2839	0.95296
ENSG00000121964.GTDC1	2	144695635	145090135	0.0835	rs10496962	-2.19	rs7589628	0.026178	-4.14	0.052	98	98	bslmm	0.035	0.00016	-1.07887	0.28064	0.95296
ENSG00000073578.SDHA	5	218356	256815	0.0841	rs16900746	-3.04	rs9312983	0.052858	-5.28	0.057	109	6	enet	0.054	2.9e-06	-1.0738	0.282919	0.95296
ENSG00000164904.ALDH7A1	5	125877533	125931110	0.1208	rs10519913	2.42	rs17154676	0.054708	4.8	1.187	129	129	bslmm	0.082	9.1e-09	1.0639	0.287374	0.95296
ENSG00000132386.SERPINF1	17	1665253	1680868	0.0741	rs16950948	-2.36	rs1136287	0.0296	-3.54	-1.669	104	104	bslmm	0.047	1.4e-05	1.0605	0.28891	0.953851
ENSG00000135472.FAIM2	12	50260679	50298000	0.0585	rs4898538	-2.07	rs706795	0.022781	4.43	-1.091	105	105	blup	0.039	8.2e-05	-1.0414	0.298	0.954937
ENSG00000103591.AAGAB	15	67493371	67547533	0.0345	rs956129	2.919	rs8025774	0.01551	-4.31	-0.924	120	120	blup	0.028	0.0012	1.0393	0.29869	0.954937
ENSG00000108433.GOSR2	17	45000483	45105003	0.0632	rs11874	3.58	rs17676978	0.01	-4.85	-0.136	86	86	blup	0.052	5e-06	1.0448	0.29613	0.954937
ENSG00000108515.ENO3	17	4851387	4860426	0.0825	rs2243109	2.83	rs238238	0.0475	5.31	1.004	94	3	lasso	0.088	1e-08	1.0558	0.29106	0.954937
ENSG00000158793.NIT1	1	161087876	161095235	0.5301	rs4347230	-2.27	rs1127525	0.255793	-9.92	0.863	93	6	lasso	0.32	2.9e-33	-1.0467	0.295225	0.954937
ENSG00000099994.SUSD2	22	24577227	24585078	0.0757	rs9612557	2.75	rs35146655	0.088356	4.56	-1.044	65	1	top1	0.088	6.4e-06	-1.044	0.29649	0.954937
ENSG00000115145.STAM2	2	152973315	153032506	0.0471	rs1806702	-2.9	rs4664089	0.054858	-5.17	-1.047	82	1	top1	0.055	2.6e-06	1.047	0.2951	0.954937
ENSG00000132305.IMMT	2	86371055	86422893	0.0427	rs2241437	1.31	rs311563	0.015342	4.05	0.68	133	8	enet	0.017	0.0062	1.05295	0.29236	0.954937
ENSG00000138074.SLC5A6	2	27422455	27435826	0.0851	rs1275539	-2.55	rs1659698	0.000378	-3.82	-0.286	79	79	bslmm	0.061	2.9e-05	1.04499	0.29603	0.954937
ENSG00000178053.MLF1	3	158288952	158325041	0.0638	rs1714509	1.83	rs7631310	0.024501	-4.97	-0.818	85	14	enet	0.038	0.00039	1.04222	0.2973	0.954937
ENSG00000075711.DLG1	3	196769431	197026171	0.1955	rs2280292	2.35	rs9880331	0.034538	5.13	0.511	209	209	bslmm	0.14	8.9e-14	1.04909	0.2941	0.954937
ENSG00000157036.EXOG	3	38537618	38583652	0.0403	rs6786119	2.18	rs2186457	0.003375	3.24	-0.415	126	126	blup	0.0093	0.034	1.0497	0.2939	0.954937
ENSG00000004399.PLXND1	3	129274018	129325661	0.1061	rs10934887	2.28	rs746210	0.002627	-3.07	1.992	73	73	bslmm	0.037	9.5e-05	-1.03867	0.299	0.954937
ENSG00000029639.TFB1M	6	155578643	155635627	0.0899	rs988793	-3.15	rs1334687	0.039054	4.49	-0.577	160	160	blup	0.045	0.00011	1.05011	0.2937	0.954937
ENSG00000093144.ECHDC1	6	127609855	127664754	0.0569	rs13194280	2.14	rs3823043	0.001639	3.26	1.958	65	65	blup	0.017	0.0065	1.0387	0.2989	0.954937
ENSG00000155660.PDIA4	7	148700154	148725733	0.1474	rs4727017	2.58	rs12534095	0.184475	8.59	0.78	64	8	enet	0.19	1.3e-18	1.0374	0.2995	0.954937
ENSG00000169660.HEXDC	17	80376194	80400521	0.2174	rs8072110	1.62	rs1141463	0.0723	4.52	-0.387	88	88	bslmm	0.11	3.8e-08	-1.0355	0.30043	0.955855
ENSG00000180817.PPA1	10	71962586	71993667	0.0467	rs16927356	2.71	rs7905657	0.011822	-3.64	-0.874	147	147	blup	0.03	0.00044	1.0295	0.303258	0.956676
ENSG00000078237.C12orf5	12	4430371	4462338	0.0605	rs10774232	-2.92	rs7955866	-0.001668	-3.23	0.273	153	153	blup	0.029	0.00055	-1.0295	0.303	0.956676
ENSG00000058866.DGKG	3	185823457	186080026	0.0775	rs7650276	2.44	rs1004589	0.007689	3.73	-1.054	201	201	bslmm	0.022	0.0025	-1.03219	0.302	0.956676
ENSG00000079931.MOXD1	6	132617194	132722684	0.0566	rs7745230	-3.02	rs11154669	0.002674	3.52	-1.315	133	133	blup	0.027	0.00088	-1.03279	0.3017	0.956676
ENSG00000160213.CSTB	21	45192393	45196326	0.0286	rs2070535	2.53	rs2276246	0.006102	-3.53	-0.43	99	99	blup	0.021	0.003	1.0263	0.3048	0.959508
ENSG00000151640.DPYSL4	10	134000404	134019280	0.0641	rs11146249	1.94	rs7096307	0.070746	5.42	0.996	125	1	top1	0.071	9.9e-08	0.996	0.31925	0.960391
ENSG00000148468.FAM171A1	10	15253642	15413061	0.251	rs7072433	2.15	rs3814165	0.189344	-8.6	-1.005	198	198	bslmm	0.21	3.9e-21	0.9697	0.332212	0.960391
ENSG00000175536.LIPT2	11	74202757	74204778	0.0602	rs4944902	-2.23	rs1280088	0.034708	-4.67	-0.971	108	1	top1	0.035	0.0018	0.971	0.33155	0.960391
ENSG00000086205.FOLH1	11	49168187	49230222	0.0596	rs7930322	-2.55	rs10839239	0.025679	4.37	0.644	59	5	lasso	0.049	1.1e-05	-0.9579	0.3381	0.960391
ENSG00000110315.RNF141	11	10533225	10562777	0.1627	rs1035691	-3.36	rs1993819	0.111595	7.62	-1.814	145	26	enet	0.16	7.5e-16	-0.9552	0.33949	0.960391
ENSG00000065357.DGKA	12	56321103	56347811	0.0445	rs705703	2.24	rs1052206	0.009039	-4.29	0.129	45	45	blup	0.029	0.00055	1.0087	0.313	0.960391
ENSG00000118308.LRMP	12	25173936	25261268	0.0456	rs7299998	2.5	rs11047795	-0.002165	3.58	0.096	148	148	blup	0.012	0.022	-0.9563	0.339	0.960391
ENSG00000111615.KRR1	12	75890684	75905416	0.0791	rs11540407	-2.17	rs11540407	0.003165	-3.4	-2.169	91	91	bslmm	0.03	0.0047	0.9694	0.332	0.960391
ENSG00000066629.EML1	14	100204030	100408397	0.1067	rs2273840	2.91	rs9324014	0.031254	-5.02	1.002	155	155	blup	0.085	5.1e-09	-0.9833	0.32548	0.960391
ENSG00000197119.SLC25A29	14	100757448	100772884	0.0474	rs12882934	-3.71	rs1059263	0.042346	4.57	0.97	73	1	top1	0.042	6.7e-05	0.97	0.33205	0.960391
ENSG00000166548.TK2	16	66541906	66586447	0.039	rs9926387	-2.46	rs16956585	0.025	-4.38	-0.144	107	107	bslmm	0.037	0.00011	-0.9645	0.33481	0.960391
ENSG00000088682.COQ9	16	57481337	57495187	0.1021	rs8055133	2.022	rs190108	0.0872	6.61	-0.052	100	100	blup	0.11	1.8e-11	-0.965	0.33456	0.960391
ENSG00000063854.HAGH	16	1845621	1877195	0.2015	rs7199384	2.214	rs10500323	0.141	7.85	-0.451	122	122	blup	0.17	1.6e-17	-0.9546	0.33976	0.960391
ENSG00000108528.SLC25A11	17	4840425	4843546	0.039	rs17824233	3.27	rs2586532	-0.000206	-3.11	1.898	95	95	bslmm	0.015	0.0094	-0.9544	0.33991	0.960391
ENSG00000196704.AMZ2	17	66243715	66253297	0.1384	rs11653860	2.23	rs3213690	0.152	-7.42	-0.976	82	1	top1	0.15	1.7e-14	0.976	0.32906	0.960391
ENSG00000187688.TRPV2	17	16318856	16340317	0.483	rs28610260	2.45	rs3813769	0.47	-13.46	-0.992	83	1	top1	0.47	8.5e-54	0.992	0.3212	0.960391
ENSG00000105402.NAPA	19	47990894	48018497	0.0734	rs2272294	-3.25	rs2974238	0.033889	4.45	0.778	81	6	lasso	0.037	0.00011	1.00924	0.313	0.960391
ENSG00000105186.ANKRD27	19	33087913	33167503	0.0663	rs10424732	1.94	rs731674	0.010551	-3.59	0.88	124	124	blup	0.029	0.00062	-0.99798	0.318	0.960391
ENSG00000105447.GRWD1	19	48949030	48960279	0.1796	rs276719	2.74	rs1643487	0.033322	-5.42	0.416	62	6	lasso	0.14	1e-13	-0.96612	0.334	0.960391
ENSG00000090661.CERS4	19	8271620	8327305	0.0867	rs1124626	2.84	rs17160332	0.037282	4.63	-0.957	96	1	top1	0.037	0.00026	-0.957	0.339	0.960391
ENSG00000254685.FPGT	1	74663896	74699770	0.0861	rs11210427	1.71	rs11806946	0.091612	-6.77	-1.221	54	11	lasso	0.12	7.3e-12	1.0105	0.312275	0.960391
ENSG00000142657.PGD	1	10458649	10480201	0.0936	rs11587309	2.68	rs6682868	0.021584	4.26	1.98	99	99	blup	0.033	0.00022	0.9848	0.324745	0.960391
ENSG00000143590.EFNA3	1	155036224	155060014	0.0467	rs4045192	-2.44	rs3766916	0.018907	-3.72	2.179	88	88	bslmm	0.024	0.0015	-0.9767	0.32873	0.960391
ENSG00000143776.CDC42BPA	1	227177566	227506175	0.0857	rs12724703	2.44	rs11804613	0.0628	5.35	-0.981	280	1	top1	0.063	5.1e-07	-0.981	0.326593	0.960391
ENSG00000157881.PANK4	1	2439972	2458039	0.0601	rs2494626	-2.19	rs10910082	0.045902	5.53	0.62	96	6	enet	0.069	1.4e-07	0.9573	0.338409	0.960391
ENSG00000089050.RBBP9	20	18467184	18477887	0.1737	rs6035046	2.77	rs6045490	0.062639	-5.97	-0.302	94	94	bslmm	0.098	3.5e-10	0.9916	0.3214	0.960391
ENSG00000100266.PACSIN2	22	43231418	43411151	0.1045	rs2267462	2.52	rs17415203	0.031901	5.57	-1.455	163	18	enet	0.087	3.3e-09	-0.9568	0.33868	0.960391
ENSG00000115365.LANCL1	2	211295973	211342376	0.0264	rs2287431	2.42	rs2287420	0.043174	4.23	-1.002	91	1	top1	0.043	2.9e-05	-1.002	0.31634	0.960391
ENSG00000150540.HNMT	2	138721590	138773930	0.1145	rs4954961	2.11	rs3100720	0.147344	-7.65	0.999	125	1	top1	0.15	7.2e-15	-0.999	0.31779	0.960391
ENSG00000152256.PDK1	2	173420101	173489823	0.0517	rs6755175	-3.32	rs7566884	0.053625	-5.03	0.993	116	1	top1	0.054	3.4e-06	-0.993	0.32071	0.960391
ENSG00000163072.NOSTRIN	2	169643049	169722024	0.0532	rs16855816	-2.35	rs540652	0.038101	4	-0.998	171	1	top1	0.038	0.0015	-0.998	0.31828	0.960391
ENSG00000198648.STK39	2	168810530	169104651	0.0697	rs6734516	-2.91	rs1517334	0.021593	-4.84	0.928	243	243	blup	0.029	0.00052	-1.01636	0.30946	0.960391
ENSG00000145191.EIF2B5	3	183852826	184402546	0.0302	rs11712540	2.29	rs843369	0.009445	-3.82	-0.759	93	93	bslmm	0.0098	0.03	0.99975	0.3174	0.960391
ENSG00000170017.ALCAM	3	105085753	105295744	0.0839	rs16851303	-2.84	rs6771987	0.007563	-4.1	0.897	171	15	enet	0.033	0.00023	-1.01157	0.3117	0.960391
ENSG00000088543.C3orf18	3	50595462	50608458	0.0642	rs34166957	2.75	rs13076850	0.082321	5.22	0.683	49	49	blup	0.096	3.7e-06	1.00473	0.315	0.960391
ENSG00000109610.SOD3	4	24791534	24802464	0.1204	rs16876194	-2.79	rs699473	0.09355	6.24	-1.016	101	1	top1	0.094	1.2e-09	-1.016	0.3096	0.960391
ENSG00000128059.PPAT	4	57259528	57301781	0.0893	rs10023933	-3.04	rs6836118	0.09587	6.22	-1.01	103	1	top1	0.096	5.1e-10	-1.01	0.3125	0.960391
ENSG00000169299.PGM2	4	37828255	37864558	0.1646	rs2608307	-2.42	rs3775793	0.2626	10.03	-0.993	174	1	top1	0.26	8.8e-27	-0.993	0.3207	0.960391
ENSG00000145864.GABRB2	5	160715436	160976050	0.0477	rs1899928	-2.33	rs592403	-0.000281	-3.26	0.531	189	189	bslmm	0.017	0.0061	-1.0066	0.314142	0.960391
ENSG00000152932.RAB3C	5	57878048	58155213	0.1053	rs1423369	-3.34	rs292969	0.06289	5.03	-1.012	236	1	top1	0.063	5e-07	-1.012	0.311538	0.960391
ENSG00000113272.THG1L	5	157158205	157168456	0.2093	rs13165191	2.31	rs10051838	0.068904	5.5	1.409	102	102	blup	0.16	2e-11	0.9933	0.320563	0.960391
ENSG00000242110.AMACR	5	33986283	34008220	0.2577	rs250412	-2.33	rs4866402	0.233356	-8.92	-0.205	97	8	lasso	0.28	1.7e-22	0.9931	0.320661	0.960391
ENSG00000078269.SYNJ2	6	158402888	158520208	0.0708	rs2295894	-2.08	rs756071	0.038643	-4.53	-0.983	176	1	top1	0.039	9.6e-05	0.983	0.3256	0.960391
ENSG00000085377.PREP	6	105725440	105850959	0.0742	rs2159209	-2.18	rs717324	0.019385	-4.49	0.97	120	1	top1	0.019	0.0039	-0.97	0.332	0.960391
ENSG00000164530.PI16	6	36922209	36932613	0.3041	rs9380633	2.3	rs17624006	0.135614	-7.36	0.75	143	143	bslmm	0.18	6.8e-18	-0.95604	0.3391	0.960391
ENSG00000111912.NCOA7	6	126102307	126252266	0.1149	rs2065168	-3.07	rs10872303	0.007611	4.15	-1.163	109	109	blup	0.047	1.4e-05	0.99537	0.3196	0.960391
ENSG00000104728.ARHGEF10	8	1772142	1906807	0.1197	rs17756915	3.28	rs2977189	-0.000556	-3.45	0.73	264	67	enet	0.0068	0.067	0.9724	0.33085	0.960391
ENSG00000076554.TPD52	8	80870571	81143467	0.0759	rs6988243	-1.636	rs9643750	0.058875	4.97	0.971	112	1	top1	0.059	1.1e-06	0.971	0.33155	0.960391
ENSG00000147419.CCDC25	8	27590835	27630170	0.0523	rs727813	-2.795	rs9797	0.036251	4.29	-0.555	150	150	blup	0.037	0.00013	0.9833	0.32545	0.960391
ENSG00000148218.ALAD	9	116148597	116163613	0.3048	rs10121150	2.626	rs1805313	0.012431	-4.21	-1.272	119	25	enet	0.13	2.3e-13	0.98686	0.3237	0.960391
ENSG00000165118.C9orf64	9	86553226	86571901	0.1459	rs2118168	2.591	rs1572030	0.142731	-7.63	-0.967	55	1	top1	0.14	2e-14	0.967	0.3335	0.960391
ENSG00000130653.PNPLA7	9	140354404	140444986	0.1755	rs7043936	-2.437	rs2259657	0.03683	-5.25	-1.326	59	3	lasso	0.078	3.9e-08	0.98124	0.3265	0.960391
ENSG00000160360.GPSM1	9	139221932	139254057	0.2375	rs35244336	2.399	rs28642252	0.106244	-6.65	-0.539	77	10	enet	0.11	1.1e-11	1.02346	0.3061	0.960391
ENSG00000106771.TMEM245	9	111777432	111882225	0.1266	rs2275635	-2.55	rs489283	0.098403	6.75	-1.65	154	6	lasso	0.13	1.9e-13	-0.96786	0.3331	0.960391
ENSG00000105676.ARMC6	19	19144384	19170563	0.4132	rs11085247	-2.52	rs7253352	0.021132	-3.42	-0.115	70	70	bslmm	0.12	7.8e-12	-0.95235	0.341	0.961646
ENSG00000170876.TMEM43	3	14166440	14185179	0.1198	rs12493301	-2.64	rs3796308	0.007372	-5.01	1.151	99	99	bslmm	0.0096	0.033	-0.94967	0.3423	0.963487
ENSG00000174939.ASPHD1	16	29911696	29931185	0.1686	rs3815822	2.57	rs12917712	0.0823	5.79	-2.098	67	67	bslmm	0.11	4.5e-11	-0.9441	0.34511	0.965919
ENSG00000042445.RETSAT	2	85569211	85581743	0.09	rs6733190	-3.25	rs3923229	0.080349	-5.88	0.946	116	1	top1	0.08	1.3e-08	-0.946	0.34415	0.965919
ENSG00000047932.GOPC	6	117639374	117923691	0.1322	rs17574630	2.22	rs1472591	0.126326	7.71	1.441	99	14	enet	0.16	1e-15	0.94479	0.3448	0.965919
ENSG00000084207.GSTP1	11	67351066	67354131	0.1171	rs11603033	-2.23	rs7941648	0.183133	-8.99	0.785	76	4	lasso	0.21	7.6e-21	-0.9426	0.34587	0.96623
ENSG00000185532.PRKG1	10	52750945	54058110	0.1934	rs7083967	3.75	rs7905063	0.12472	7.1	-0.495	816	19	enet	0.13	2.6e-13	-0.9256	0.35464	0.967141
ENSG00000107863.ARHGAP21	10	24872538	25012597	0.0491	rs10828672	2.45	rs7911992	0.012623	-3.63	1.15	139	139	bslmm	0.028	0.00068	-0.9291	0.352855	0.967141
ENSG00000214435.AS3MT	10	104629273	104661656	0.0944	rs11191487	3.17	rs11191439	0.010456	-3.85	-1.36	89	89	bslmm	0.021	0.004	0.9268	0.354044	0.967141
ENSG00000111696.NT5DC3	12	104164231	104234975	0.2702	rs12426059	2.02	rs7314150	0.074111	6.85	-0.366	251	251	blup	0.21	9.7e-21	-0.9342	0.35	0.967141
ENSG00000196850.PPTC7	12	110969120	111021125	0.0545	rs11065675	2.38	rs1502337	0.027733	-4.61	-0.685	50	11	enet	0.034	0.00019	0.9274	0.354	0.967141
ENSG00000197930.ERO1L	14	53106634	53162618	0.0284	rs10873061	2.32	rs12892461	0.024353	3.78	-0.926	77	1	top1	0.024	0.0014	-0.926	0.35445	0.967141
ENSG00000262246.CORO7	16	4404543	4475706	0.0833	rs804175	-2.471	rs6500596	0.0614	-5	-0.934	83	1	top1	0.061	6.8e-07	0.934	0.3503	0.967141
ENSG00000105357.MYH14	19	50691443	50813802	0.1239	rs10853813	3.84	rs588973	0.022899	4.34	0.795	104	2	lasso	0.053	4e-06	0.92984	0.352	0.967141
ENSG00000144320.KIAA1715	2	176788620	176867567	0.0906	rs1446661	1.71	rs935406	0.049907	-4.51	-0.933	127	1	top1	0.05	7.3e-06	0.933	0.35082	0.967141
ENSG00000197894.ADH5	4	99992132	100009952	0.1612	rs7664780	-2.24	rs6823388	0.05725	-5.8	0.436	129	129	bslmm	0.08	1.3e-08	-0.9278	0.3535	0.967141
ENSG00000112584.FAM120B	6	170599791	170716153	0.0955	rs7763013	2.37	rs9366199	0.086308	-5.96	-0.936	155	1	top1	0.086	7.7e-09	0.936	0.3493	0.967141
ENSG00000106028.SSBP1	7	141438121	141487722	0.0175	rs13247859	1.56	rs11769672	0.00924	3.64	0.939	87	1	top1	0.0092	0.035	0.939	0.3477	0.967141
ENSG00000175606.TMEM70	8	74884672	74895018	0.0338	rs16938741	2.612	rs1053079	-0.000632	3.89	0.284	62	62	blup	0.023	0.0027	0.9259	0.35449	0.967141
ENSG00000175115.PACS1	11	65837834	66012218	0.0378	rs622779	2.21	rs9326370	0.020407	4	-0.642	131	19	enet	0.027	0.0008	-0.9076	0.36408	0.967718
ENSG00000119242.CCDC92	12	124403207	124457378	0.0507	rs9863	-1.7	rs12309481	0.058099	-5.61	-0.39	83	83	blup	0.075	3.9e-08	0.9112	0.362	0.967718
ENSG00000172575.RASGRP1	15	38780304	38857776	0.0639	rs4301975	-2.002	rs7162389	0.01385	-3.38	1.257	128	128	bslmm	0.018	0.0089	-0.9052	0.36537	0.967718
ENSG00000243789.JMJD7	15	42120283	42129779	0.0751	rs8031483	1.996	rs8025614	0.10314	-6.51	-0.893	96	2	lasso	0.12	2.7e-11	0.9122	0.36167	0.967718
ENSG00000108861.DUSP3	17	41843489	41856356	0.0873	rs17882143	-1.81	rs41519245	0.00427	-3.54	0.44	80	80	bslmm	0.036	0.00012	-0.9061	0.36489	0.967718
ENSG00000204851.PNMAL2	19	46990163	46999755	0.055	rs8113456	2.09	rs892106	0.017117	-4.71	-1.523	89	89	blup	0.024	0.0015	0.911	0.362	0.967718
ENSG00000154930.ACSS1	20	24986868	25039616	0.0699	rs6050374	1.97	rs7266451	0.000484	3.68	-0.769	128	128	bslmm	0.028	0.00069	-0.9118	0.3619	0.967718
ENSG00000101347.SAMHD1	20	35518632	35580246	0.1374	rs6030424	2.52	rs6029941	0.008069	4.29	1.174	61	18	enet	0.059	1.2e-06	0.9077	0.364	0.967718
ENSG00000151689.INPP1	2	191208196	191236391	0.3635	rs3749022	2.2	rs7592352	0.080442	-6.75	0.855	93	9	enet	0.12	2.5e-12	-0.91732	0.35897	0.967718
ENSG00000144535.DIS3L2	2	232825955	233209060	0.0738	rs10084197	2.53	rs6760896	0.00567	4.16	2.061	211	211	bslmm	0.029	0.00054	0.90936	0.36316	0.967718
ENSG00000163933.RFT1	3	53122499	53164478	0.0814	rs2255107	2.31	rs2336725	0.054405	6.13	-1.124	88	88	blup	0.081	7.6e-08	-0.92248	0.3563	0.967718
ENSG00000198585.NUDT16	3	131100515	131107674	0.0965	rs2291381	-2.29	rs16836573	0.07291	-5.85	-0.908	69	1	top1	0.073	8.6e-08	0.908	0.3639	0.967718
ENSG00000213689.TREX1	3	48506445	48509044	0.0435	rs12491849	2.05	rs11797	0.052405	-4.86	1.42	62	62	blup	0.056	1e-05	-0.90584	0.365	0.967718
ENSG00000066651.TRMT11	6	126307576	126360422	0.0808	rs749897	2.73	rs10499133	-0.002833	3.66	-0.94	69	69	blup	0.0081	0.051	-0.91724	0.359	0.967718
ENSG00000137288.UQCC2	6	33662070	33679504	0.0394	rs12213869	2.51	rs2296330	0.012866	-4.37	-0.731	183	183	blup	0.03	0.00048	0.90426	0.3659	0.967718
ENSG00000106665.CLIP2	7	73703805	73820273	0.2064	rs35705083	2.9	rs10949838	0.054061	-4.78	0.616	79	79	bslmm	0.074	5.5e-08	-0.9062	0.3648	0.967718
ENSG00000197969.VPS13A	9	79792269	80036457	0.0853	rs12336943	-2.393	rs17063627	0.009451	-3.56	1.217	189	189	blup	0.031	0.00036	-0.91548	0.3599	0.967718
ENSG00000171793.CTPS1	1	41445007	41478235	0.0472	rs3856250	2.65	rs4453027	0.04457	-4.63	-0.898	102	1	top1	0.045	2.2e-05	0.898	0.369186	0.974677
ENSG00000136153.LMO7	13	76194570	76434004	0.0481	rs17065026	3.17	rs530855	0.017608	4	-0.513	233	233	bslmm	0.023	0.0018	-0.894	0.37135	0.976542
ENSG00000119640.ACYP1	14	75519924	75536186	0.0696	rs28756981	-2.14	rs7156328	0.109057	6.55	-0.893	69	1	top1	0.11	3.1e-11	-0.893	0.37186	0.976542
ENSG00000140522.RLBP1	15	89753100	89764982	0.0981	rs186052	-2.82	rs2283433	0.13375	7.37	0.884	97	4	lasso	0.13	1.2e-13	0.8948	0.3709	0.976542
ENSG00000140374.ETFA	15	76507696	76603813	0.0561	rs12442282	1.566	rs2456046	0.04098	-5.04	-0.142	116	116	blup	0.06	9e-07	0.8874	0.37488	0.981013
ENSG00000100243.CYB5R3	22	43013846	43045574	0.0931	rs135106	1.87	rs137087	0.095375	-6.84	0.932	98	98	blup	0.1	1e-10	-0.8883	0.3744	0.981013
ENSG00000057608.GDI2	10	5807186	5884095	0.0547	rs7073359	-2.29	rs2797496	0.013242	-4.31	0.23	137	3	lasso	0.026	0.00097	-0.8731	0.382623	0.981151
ENSG00000151892.GFRA1	10	117816444	118032979	0.1703	rs180571	1.99	rs12570087	0.142488	7.38	-0.57	250	29	enet	0.19	6.6e-18	-0.8775	0.38021	0.981151
ENSG00000148842.CNNM2	10	104678050	104849978	0.1245	rs10883841	3.55	rs11191454	0.075297	5.69	0.193	132	4	lasso	0.085	6.8e-09	0.8829	0.377267	0.981151
ENSG00000100714.MTHFD1	14	64854749	64926722	0.0564	rs2230491	2.96	rs1076991	0.05853	-5.37	-0.36	104	104	blup	0.064	4.3e-07	0.8743	0.38197	0.981151
ENSG00000140263.SORD	15	45315302	45369383	0.2447	rs16939752	2.372	rs8043226	-0.0026	3.32	0.629	71	18	enet	0.023	0.0018	0.8727	0.38284	0.981151
ENSG00000169857.AVEN	15	34158428	34331377	0.0625	rs1895613	2.462	rs613479	0.02498	-4.04	-0.135	196	196	blup	0.025	0.0014	-0.875	0.38158	0.981151
ENSG00000125166.GOT2	16	58741035	58768261	0.108	rs11076256	-2.61	rs12599931	0.106	7.08	0.243	109	109	blup	0.13	1.8e-13	0.8764	0.38083	0.981151
ENSG00000178921.PFAS	17	8150936	8173809	0.1849	rs12952489	1.94	rs3826543	0.263	9.98	1.091	111	9	lasso	0.27	2.1e-27	0.8807	0.37847	0.981151
ENSG00000163565.IFI16	1	158969758	159024945	0.0694	rs16841336	-2.14	rs1578477	0.005335	3.46	-1.37	101	101	bslmm	0.015	0.011	-0.8775	0.380206	0.981151
ENSG00000085491.SLC25A24	1	108676658	108743471	0.5457	rs17020762	2.28	rs533233	0.434185	-12.79	-0.777	118	11	enet	0.49	3.8e-56	0.8795	0.379125	0.981151
ENSG00000189171.S100A13	1	153591263	153606568	0.1948	rs3762270	2.42	rs9330299	0.355312	-12.29	-0.349	67	23	enet	0.39	8.7e-43	0.8836	0.37691	0.981151
ENSG00000197959.DNM3	1	171810621	172387606	0.1005	rs6692129	2.81	rs7528296	0.041733	-5.38	2.32	389	389	blup	0.057	1.7e-06	-0.8838	0.3768	0.981151
ENSG00000133789.SWAP70	11	9685624	9774538	0.097	rs11601940	-3.44	rs737617	0.055761	-6.07	0.934	122	122	blup	0.071	1e-07	-0.8671	0.38591	0.982336
ENSG00000188906.LRRK2	12	40590546	40763087	0.1294	rs1491938	-2.85	rs10878220	0.030533	-3.84	1.213	194	194	blup	0.092	2.6e-06	-0.869	0.385	0.982336
ENSG00000100744.GSKIP	14	96829814	96853625	0.0293	rs4349080	-2.07	rs1899588	0.015317	4.02	0.9	91	91	bslmm	0.018	0.0058	0.8622	0.38858	0.982336
ENSG00000102967.DHODH	16	72042487	72058954	0.4181	rs7198936	-3.09	rs7184117	0.245	-9.75	-1.396	126	126	bslmm	0.3	3.3e-31	0.8645	0.38732	0.982336
ENSG00000125818.PSMF1	20	1093906	1160596	0.1098	rs450739	2.75	rs6039805	0.033286	-4.34	-0.865	131	1	top1	0.033	0.00022	0.865	0.387	0.982336
ENSG00000007402.CACNA2D2	3	50400233	50541675	0.0937	rs34166957	2.75	rs2071803	0.040846	-4.45	0.863	86	1	top1	0.041	4.7e-05	-0.863	0.3881	0.982336
ENSG00000085719.CPNE3	8	87497059	87573726	0.0872	rs9297941	-2.422	rs10956871	0.071668	-5.38	-0.843	102	102	bslmm	0.088	2.9e-09	0.863	0.38811	0.982336
ENSG00000107020.PLGRKT	9	5357973	5437878	0.1714	rs866066	-2.923	rs2890658	0.017229	-4.75	1.489	169	21	enet	0.074	6.9e-08	-0.86361	0.3878	0.982336
ENSG00000151576.QTRTD1	3	113724680	113807269	0.0677	rs10934256	-1.7	rs2306730	0.008241	-3.16	-0.107	92	92	blup	0.016	0.03	0.8602	0.3897	0.983497
ENSG00000159231.CBR3	21	37507210	37518864	0.3238	rs2212922	2.22	rs879894	0.407786	-12.47	-0.976	122	12	enet	0.43	3.2e-48	0.8558	0.3921	0.986211
ENSG00000176956.LY6H	8	144239331	144242128	0.0709	rs11781387	-2.376	rs10109061	0.048429	-5.4	-2.092	78	78	blup	0.051	5.8e-06	0.8561	0.39193	0.986211
ENSG00000124370.MCEE	2	71336814	71357369	0.4233	rs888352	-2.82	rs6725113	0.272753	-10.63	-1.077	112	112	blup	0.34	2.7e-35	0.85171	0.39437	0.990248
ENSG00000167107.ACSF2	17	48503519	48552206	0.0563	rs198547	2.88	rs736911	0.0484	-4.45	0.85	113	1	top1	0.048	9.8e-06	-0.85	0.39533	0.990987
ENSG00000127884.ECHS1	10	135175984	135187193	0.1699	rs2265638	-2.17	rs10776672	0.093161	6.64	-0.185	73	73	blup	0.11	4.3e-11	0.8472	0.396903	0.991592
ENSG00000162909.CAPN2	1	223889295	223963720	0.0591	rs1153942	1.32	rs6678103	0.033778	-4.03	-0.848	117	1	top1	0.034	0.0002	0.848	0.396438	0.991592
ENSG00000127419.TMEM175	4	926175	952444	0.0714	rs7690306	1.87	rs11724804	0.02778	3.97	0.058	104	104	blup	0.043	0.00034	-0.8457	0.3977	0.991918
ENSG00000148572.NRBF2	10	64893050	64914783	0.0363	rs10761703	2.75	rs4379723	0.010522	-4.19	-0.859	77	2	lasso	0.015	0.011	0.8375	0.402334	0.991997
ENSG00000180776.ZDHHC20	13	21950263	22033509	0.1214	rs17356983	-2.23	rs6490653	0.022418	3.74	0.249	127	127	bslmm	0.046	0.00021	-0.8378	0.40213	0.991997
ENSG00000171298.GAA	17	78075355	78093678	0.2255	rs2044102	2.98	rs12952612	0.141	8.29	-1.008	98	4	lasso	0.23	7.8e-23	-0.8399	0.40095	0.991997
ENSG00000129235.TXNDC17	17	6544078	6547861	0.0794	rs11078645	-3.7	rs2165844	0.00631	4.06	0.958	122	122	blup	0.031	0.00038	0.8326	0.40506	0.991997
ENSG00000134759.ELP2	18	33709407	33757909	0.0424	rs17649254	2.21	rs1789512	0.0586	-5.07	-0.836	130	1	top1	0.059	1.2e-06	0.836	0.4032	0.991997
ENSG00000074800.ENO1	1	8921061	8939308	0.1291	rs6577525	-3.15	rs2765512	0.051969	-4.58	0.136	97	18	enet	0.096	5.2e-10	-0.8335	0.404569	0.991997
ENSG00000213366.GSTM2	1	110210644	110252171	0.2829	rs6663547	4.21	rs3754446	0.156145	-8.54	-0.339	89	25	enet	0.25	2.3e-25	0.8328	0.404952	0.991997
ENSG00000158825.CDA	1	20915441	20945401	0.1198	rs10916824	-2.53	rs1689924	0.075157	-5.26	-0.842	175	1	top1	0.075	6.4e-07	0.842	0.399788	0.991997
ENSG00000168702.LRP1B	2	140988992	142889270	0.1403	rs3923350	-3.21	rs11680286	-0.001251	3.58	-1.038	1109	1109	blup	0.059	1.3e-06	-0.83425	0.40414	0.991997
ENSG00000080819.CPOX	3	98239976	98312567	0.342	rs16839940	2.8	rs1131857	0.245365	-9.71	-0.538	88	22	enet	0.26	5.9e-26	0.83591	0.4032	0.991997
ENSG00000157445.CACNA2D3	3	54156574	55108584	0.1005	rs646929	-4.18	rs750379	0.021915	4.22	0.842	690	1	top1	0.022	0.0023	0.842	0.3998	0.991997
ENSG00000020577.SAMD4A	14	55033815	55260033	0.3073	rs17671005	2.43	rs17657012	0.191816	-7.09	0.549	219	219	bslmm	0.2	3.3e-13	-0.8296	0.40675	0.992968
ENSG00000184164.CRELD2	22	50311815	50321188	0.1061	rs28681372	1.31	rs7410773	0.047644	-4.65	-1.247	46	46	bslmm	0.057	4e-06	0.8296	0.40679	0.992968
ENSG00000159111.MRPL10	17	45900638	45908900	0.1742	rs2074185	2.93	rs3209	0.268	-10.34	-0.824	101	1	lasso	0.28	7.9e-28	0.824	0.40994	0.996708
ENSG00000069849.ATP1B3	3	141594966	141645356	0.324	rs13071985	-2.37	rs10935443	0.242606	9.8	0.844	95	15	enet	0.26	3.1e-26	0.82214	0.411	0.996708
ENSG00000104497.SNX16	8	82711816	82755101	0.0742	rs1844358	-2.35	rs1817107	0.021396	4.06	1.257	101	101	bslmm	0.042	0.00022	0.8243	0.40977	0.996708
ENSG00000106976.DNM1	9	130965658	131017527	0.0381	rs3003608	2.014	rs2302425	0.010279	3.58	0.762	81	81	blup	0.014	0.012	0.82253	0.4108	0.996708
ENSG00000074590.NUAK1	12	106457118	106533811	0.0655	rs754724	-2.08	rs17038085	0.059041	4.85	-0.818	185	1	top1	0.059	1.1e-06	-0.818	0.413	0.997485
ENSG00000261609.GAN	16	81348557	81424489	0.0722	rs2966122	3.369	rs2290948	0.0146	-3.71	-0.818	190	1	top1	0.015	0.011	0.818	0.41336	0.997485
ENSG00000176105.YES1	18	721588	812547	0.0629	rs12326561	-3.5	rs2847605	-0.00125	-3.21	-2.056	181	181	bslmm	0.015	0.01	0.8169	0.414	0.997485
ENSG00000141469.SLC14A1	18	43304092	43332485	0.1701	rs16978430	3.23	rs10853535	0.137	7.06	0.432	170	23	enet	0.14	1.6e-13	0.8177	0.4135	0.997485
ENSG00000099282.TSPAN15	10	71211229	71267425	0.0498	rs11596868	3.79	rs12776158	-0.002674	3.41	0.66	165	165	blup	0.016	0.0075	-0.5704	0.56839	0.998803
ENSG00000138175.ARL3	10	104433488	104474164	0.1608	rs12764388	3.49	rs2298278	0.012354	-4.39	-0.372	100	100	bslmm	0.043	2.9e-05	0.5902	0.555083	0.998803
ENSG00000150867.PIP4K2A	10	22823778	23003484	0.2101	rs11013069	1.82	rs10828316	0.221078	-9.21	-0.674	144	3	lasso	0.23	7.1e-23	0.7144	0.474995	0.998803
ENSG00000156110.ADK	10	75910960	76469061	0.054	rs1871087	-2.38	rs1908337	0.053132	4.95	-0.76	160	1	top1	0.053	3.7e-06	-0.76	0.447255	0.998803
ENSG00000170525.PFKFB3	10	6186881	6277495	0.1097	rs7914915	3.17	rs4310524	-0.003802	-3.2	-0.275	166	166	blup	0.039	0.00079	-0.5247	0.599806	0.998803
ENSG00000120549.KIAA1217	10	23983675	24836772	0.0863	rs7077598	3.63	rs11597573	0.012975	-3.7	-0.417	308	308	bslmm	0.017	0.0061	-0.7449	0.456303	0.998803
ENSG00000183605.SFXN4	10	120900279	120925179	0.2005	rs10886430	3.72	rs3740558	0.146577	-7.72	-1.045	82	16	enet	0.17	8.1e-17	0.7696	0.441558	0.998803
ENSG00000165644.COMTD1	10	76993727	76995788	0.1366	rs11001349	-2.23	rs7073279	0.094412	-6	0.58	65	1	top1	0.094	9.9e-10	-0.58	0.561915	0.998803
ENSG00000138190.EXOC6	10	94590935	94819250	0.0665	rs2068888	-3.16	rs980204	0.054609	4.98	0.102	210	210	bslmm	0.056	2e-06	0.6547	0.512667	0.998803
ENSG00000172731.LRRC20	10	72058729	72142382	0.1197	rs10823513	-2.32	rs3812699	0.000579	3.5	0.525	153	23	enet	0.055	2.6e-06	0.6095	0.542161	0.998803
ENSG00000155229.MMS19	10	99218081	99258551	0.0681	rs2185512	-1.45	rs10882950	0.029537	4.32	-0.419	106	10	enet	0.032	0.00027	-0.6048	0.545312	0.998803
ENSG00000095713.CRTAC1	10	99624757	99790585	0.0991	rs2297934	2.3	rs7922066	0.085965	-5.83	1.139	169	13	enet	0.087	3.3e-09	-0.7074	0.479299	0.998803
ENSG00000107719.PALD1	10	72238577	72328205	0.073	rs10999435	2.97	rs12354806	-0.001362	3.11	-1.922	153	153	bslmm	0.008	0.049	-0.7953	0.426417	0.998803
ENSG00000182771.GRID1	10	87359312	88126250	0.1458	rs11201860	2.6	rs7075405	0.076662	-5.87	-0.46	459	459	bslmm	0.08	1.4e-08	0.6072	0.54372	0.998803
ENSG00000117984.CTSD	11	1773982	1785222	0.1024	rs2137320	2.84	rs12146638	0.007706	4.14	0.238	88	3	lasso	0.045	1.8e-05	0.5212	0.6022	0.998803
ENSG00000182934.SRPR	11	126132814	126139039	0.0264	rs685903	1.88	rs687033	0.034684	-3.96	-0.704	134	1	top1	0.035	0.00017	0.704	0.48143	0.998803
ENSG00000023191.RNH1	11	494512	507300	0.1542	rs11748	-1.68	rs11823647	0.214978	-9.19	0.703	79	5	lasso	0.23	2.8e-23	-0.6959	0.48651	0.998803
ENSG00000085117.CD82	11	44585977	44641913	0.1144	rs7129118	-2.51	rs7935166	0.115427	6.82	-0.5	170	1	top1	0.12	7.8e-12	-0.5	0.61708	0.998803
ENSG00000149782.PLCB3	11	64018995	64036622	0.033	rs3751122	2.87	rs11603192	0.000618	3.43	-0.997	81	6	enet	0.012	0.019	-0.5258	0.599	0.998803
ENSG00000089597.GANAB	11	62392298	62414104	0.2081	rs11231159	2.63	rs1058678	0.054364	-4.98	1.752	56	56	blup	0.061	6.8e-07	-0.7296	0.46561	0.998803
ENSG00000049449.RCN1	11	31833939	32127301	0.0676	rs10835855	-1.93	rs224633	0.088631	-5.87	0.801	117	1	top1	0.089	2.3e-09	-0.801	0.42313	0.998803
ENSG00000151376.ME3	11	86152150	86383678	0.116	rs594361	1.9	rs12362089	0.030548	5.1	0.944	292	5	lasso	0.045	2.1e-05	0.8138	0.41576	0.998803
ENSG00000171714.ANO5	11	22214722	22304903	0.2982	rs2290045	-1.88	rs4275631	0.248675	7.73	1.162	89	8	lasso	0.26	4.6e-17	0.7613	0.44645	0.998803
ENSG00000149582.TMEM25	11	118401756	118417995	0.0829	rs9332869	2.46	rs7941217	0.046685	-4.26	0.59	67	1	top1	0.047	2.3e-05	-0.59	0.55519	0.998803
ENSG00000198168.SVIP	11	22835345	22851845	0.0954	rs2240941	-2.65	rs2109681	-0.000967	3.34	-0.002	84	28	enet	0.04	5e-05	0.5807	0.56147	0.998803
ENSG00000167799.NUDT8	11	67395409	67397401	0.1693	rs11603033	-2.23	rs12421762	0.009496	3.2	-0.187	67	67	bslmm	0.047	0.00032	-0.6111	0.54117	0.998803
ENSG00000120451.SNX19	11	130745331	130786404	0.0726	rs11222339	1.99	rs2276097	0.043945	-4.45	-0.153	145	145	bslmm	0.044	7.8e-05	0.7439	0.45693	0.998803
ENSG00000110063.DCPS	11	126173647	126215644	0.1921	rs4937124	2.17	rs11220426	0.038429	-4.89	-0.609	145	145	bslmm	0.088	2.7e-09	0.7269	0.46729	0.998803
ENSG00000149089.APIP	11	34874641	34938046	0.2744	rs506444	2.72	rs2288667	0.32833	10.97	0.757	150	25	enet	0.43	1.3e-45	0.7305	0.46511	0.998803
ENSG00000170242.USP47	11	11862970	11980870	0.0478	rs6485420	2.17	rs10831676	0.054142	-4.76	-0.512	196	1	top1	0.054	3e-06	0.512	0.60865	0.998803
ENSG00000110218.PANX1	11	93862094	93915138	0.0843	rs2511410	1.85	rs6483293	0.025986	4.47	0.183	84	14	enet	0.051	8.2e-06	0.5638	0.5729	0.998803
ENSG00000197798.FAM118B	11	126081309	126132881	0.0598	rs685903	1.88	rs679387	0.038424	-4.87	-0.101	173	173	blup	0.049	1.9e-05	0.7744	0.43871	0.998803
ENSG00000091664.SLC17A6	11	22359643	22401049	0.0633	rs2290045	-1.88	rs11026523	0.042463	-4.4	-0.571	96	1	top1	0.042	3.4e-05	0.571	0.568	0.998803
ENSG00000062485.CS	12	56665483	56694176	0.0318	rs11171791	-1.81	rs2306693	0.013336	-3.18	1.152	42	42	blup	0.022	0.0025	-0.6107	0.541	0.998803
ENSG00000123297.TSFM	12	58176372	58201854	0.0956	rs10877020	1.82	rs10877019	0.169133	-8.05	-0.733	77	1	top1	0.17	5.4e-17	0.733	0.464	0.998803
ENSG00000090615.GOLGA3	12	133345495	133405444	0.0978	rs10870504	-2.1	rs12303977	0.066637	5.41	-1.624	101	101	blup	0.067	3e-07	-0.6008	0.548	0.998803
ENSG00000110917.MLEC	12	121124672	121139667	0.0592	rs12825376	1.93	rs10774564	0.013106	-4.04	1.228	105	105	blup	0.023	0.002	-0.537	0.591	0.998803
ENSG00000081760.AACS	12	125549925	125627873	0.0905	rs7964650	-2.32	rs10846823	0.060985	5.94	0.303	126	6	lasso	0.1	8.3e-11	-0.4878	0.626	0.998803
ENSG00000139174.PRICKLE1	12	42852140	42984157	0.0739	rs1796339	2.23	rs3747562	0.013651	-3.97	-0.857	95	95	bslmm	0.027	0.0024	0.6316	0.528	0.998803
ENSG00000110931.CAMKK2	12	121675497	121736111	0.1432	rs208294	-2.53	rs3794207	0.025054	4.03	-0.807	125	34	enet	0.054	3.1e-06	-0.5314	0.595	0.998803
ENSG00000135090.TAOK3	12	118587606	118810750	0.0333	rs534564	2.95	rs16948204	0.01275	-3.95	0.045	107	107	blup	0.019	0.0039	0.5789	0.563	0.998803
ENSG00000066084.DIP2B	12	50898768	51142450	0.063	rs3742062	2.6	rs10747586	0.049999	-4.83	-0.509	114	1	top1	0.05	7.1e-06	0.509	0.611	0.998803
ENSG00000139131.YARS2	12	32880424	32908836	0.0418	rs16920249	2.09	rs7302970	0.068822	-5.47	0.487	109	1	top1	0.069	1.5e-07	-0.487	0.626	0.998803
ENSG00000125257.ABCC4	13	95672083	95953687	0.1078	rs9302064	2.81	rs9561866	0.043623	-4.38	0.579	491	1	top1	0.044	4.5e-05	-0.579	0.56259	0.998803
ENSG00000102805.CLN5	13	77564795	77576652	0.0731	rs583970	2.39	rs593502	0.015282	-4.1	-0.916	96	96	bslmm	0.019	0.013	0.5508	0.58179	0.998803
ENSG00000152749.GPR180	13	95254157	95286899	0.0945	rs41389945	-2.33	rs1408999	0.052287	-4.47	-0.539	108	1	top1	0.052	1.9e-05	0.539	0.58989	0.998803
ENSG00000134905.CARS2	13	111293759	111365950	0.2787	rs9588260	2.45	rs7337089	0.131958	-8.25	-0.076	141	24	enet	0.22	4e-22	-0.6196	0.5355	0.998803
ENSG00000184226.PCDH9	13	66876967	67804468	0.0669	rs7319888	-2.6	rs9529154	-0.002526	-3.34	0.449	468	468	blup	0.026	0.00098	0.4819	0.62987	0.998803
ENSG00000211890.IGHA2	14	106053226	106054732	0.1107	rs11628497	-1.02	rs10142224	0.037773	-3.79	-0.256	13	13	bslmm	0.04	0.0002	0.497	0.61922	0.998803
ENSG00000072110.ACTN1	14	69340860	69446157	0.0304	rs12588004	2.34	rs735986	0.001397	3.35	-0.974	138	138	bslmm	0.0098	0.03	-0.5183	0.60425	0.998803
ENSG00000131981.LGALS3	14	55590828	55612126	0.0934	rs3759667	2.04	rs6573009	0.057122	-6.26	1.428	60	9	enet	0.12	4.2e-12	-0.8036	0.42164	0.998803
ENSG00000182732.RGS6	14	72399156	73030654	0.1183	rs17768361	-2.54	rs36341	0.066142	-5.56	-1.495	550	550	bslmm	0.08	1.6e-08	0.6496	0.51593	0.998803
ENSG00000087303.NID2	14	52471521	52535712	0.0874	rs4901208	-2.07	rs2516585	0.017729	-4.62	-0.256	182	182	blup	0.058	1.3e-06	-0.7689	0.44193	0.998803
ENSG00000100934.SEC23A	14	39501123	39578850	0.0519	rs2025062	2.52	rs2277458	0.042313	4.4	-0.573	98	1	top1	0.042	3.5e-05	-0.573	0.56664	0.998803
ENSG00000100580.TMED8	14	77801364	77843452	0.0836	rs425310	-2.38	rs17105724	0.117054	7.25	0.816	144	13	enet	0.13	2.8e-13	0.7247	0.46867	0.998803
ENSG00000182512.GLRX5	14	95999840	96011061	0.5065	rs11628509	-3.02	rs10484053	0.322118	-11.09	-0.796	216	216	bslmm	0.34	4.7e-36	0.8069	0.41973	0.998803
ENSG00000151327.FAM177A1	14	35514113	35582336	0.0443	rs2415259	2.25	rs17456102	0.006901	-3.67	0.846	92	92	blup	0.031	0.00039	0.5963	0.55096	0.998803
ENSG00000140043.PTGR2	14	74318547	74353530	0.3321	rs10133043	-2.33	rs8020267	0.212656	10.16	-1.188	104	23	enet	0.37	3.1e-40	-0.625	0.53196	0.998803
ENSG00000140090.SLC24A4	14	92788925	92962596	0.1444	rs7141622	-3.28	rs10135174	-0.001222	3.31	2.815	158	158	bslmm	0.021	0.0054	0.5365	0.59159	0.998803
ENSG00000151413.NUBPL	14	31959162	32330430	0.1292	rs1278947	-2.22	rs10131543	0.005164	-4.09	-0.158	188	188	blup	0.05	9e-06	-0.7942	0.42705	0.998803
ENSG00000072042.RDH11	14	68143518	68162531	0.1634	rs734028	2.21	rs718212	0.050843	4.65	0.683	96	5	lasso	0.074	4.8e-08	-0.6882	0.4913	0.998803
ENSG00000092108.SCFD1	14	31091318	31205018	0.1513	rs11627421	2.01	rs12434151	0.26207	10.22	0.876	138	138	bslmm	0.27	1.6e-27	0.5956	0.55144	0.998803
ENSG00000157379.DHRS1	14	24759804	24769039	0.5246	rs941504	-1.62	rs10134537	0.117021	-7.11	0.364	120	18	lasso	0.33	6.5e-34	-0.583	0.55989	0.998803
ENSG00000092068.SLC7A8	14	23594504	23652883	0.1645	rs35681305	-2.18	rs3783436	0.13661	-7.35	0.555	112	1	top1	0.14	7.8e-14	-0.555	0.57889	0.998803
ENSG00000013523.ANGEL1	14	77253588	77292589	0.0664	rs2205193	2.13	rs8017640	0.025962	-4.36	-0.825	114	114	blup	0.042	0.00018	0.7548	0.4504	0.998803
ENSG00000100612.DHRS7	14	60610838	60636574	0.0527	rs8005975	2.13	rs441282	0.081215	-5.83	0.528	79	1	top1	0.081	1.1e-08	-0.528	0.5975	0.998803
ENSG00000012983.MAP4K5	14	50885219	51027844	0.0669	rs7152371	1.99	rs12050306	0.001844	-3.63	-1.655	115	115	blup	0.02	0.0066	0.7075	0.47925	0.998803
ENSG00000182253.SYNM	15	99638420	99675798	0.0777	rs10468173	-2.96	rs1703770	0.05186	-5.47	0.827	162	3	lasso	0.084	5.9e-09	-0.748	0.45447	0.998803
ENSG00000169371.SNUPN	15	75890424	75918810	0.0617	rs34611707	-2.467	rs8025681	0.02708	-3.91	-0.482	68	1	top1	0.027	0.0022	0.482	0.62981	0.998803
ENSG00000167004.PDIA3	15	44038590	44065477	0.0404	rs3816792	0.775	rs12443084	0.03177	-3.81	0.731	49	1	top1	0.032	0.0003	-0.731	0.46478	0.998803
ENSG00000184254.ALDH1A3	15	101417919	101456831	0.291	rs4536451	1.773	rs11630508	0.13978	-7.41	0.509	122	1	top1	0.14	7.1e-14	-0.509	0.61075	0.998803
ENSG00000166411.IDH3A	15	78423840	78464291	0.1275	rs4886564	4.719	rs3816253	0.16832	8.34	-1.05	119	23	enet	0.17	3.9e-17	-0.6054	0.54494	0.998803
ENSG00000103642.LACTB	15	63413999	63434260	0.154	rs3809566	2.931	rs2729835	0.21167	-9.06	0.563	93	12	enet	0.21	2.4e-21	-0.745	0.45628	0.998803
ENSG00000028528.SNX1	15	64386322	64438289	0.0276	rs4904	1.352	rs8041372	0.02065	-3.71	0.707	70	1	top1	0.021	0.003	-0.707	0.47957	0.998803
ENSG00000058335.RASGRF1	15	79252289	79383115	0.0436	rs4238514	-2.689	rs12595749	0.03777	-4.2	0.78	164	1	top1	0.038	8.8e-05	-0.78	0.43539	0.998803
ENSG00000117899.MESDC2	15	81239667	81282219	0.0939	rs1879454	2.451	rs8026419	0.05293	4.99	0.482	95	95	bslmm	0.06	9.4e-07	0.5364	0.59169	0.998803
ENSG00000242498.C15orf38	15	90443159	90456188	0.0707	rs2305443	2.775	rs10520684	0.06076	-4.92	0.575	63	1	top1	0.061	7.8e-07	-0.575	0.56529	0.998803
ENSG00000180979.LRRC57	15	42834720	42841000	0.0537	rs17767264	1.831	rs4924687	0.00802	4.27	-0.335	44	5	enet	0.018	0.005	-0.7977	0.42503	0.998803
ENSG00000159322.ADPGK	15	73043710	73078187	0.1054	rs10519024	-2.244	rs12439200	0.01185	-4.41	-1.315	67	67	bslmm	0.02	0.0044	0.5164	0.60555	0.998803
ENSG00000103966.EHD4	15	42190950	42264776	0.0569	rs8029818	-2.558	rs11549015	0.03228	-4.66	0.648	174	8	enet	0.037	0.00011	-0.5592	0.57604	0.998803
ENSG00000172345.STARD5	15	81601394	81616524	0.1597	rs12907134	-2.229	rs4778893	0.10337	-7.05	-0.144	96	96	blup	0.17	1.7e-15	0.5335	0.59372	0.998803
ENSG00000140400.MAN2C1	15	75648133	75660971	0.3149	rs8038760	1.798	rs9673084	0.10493	-6.36	-0.541	30	1	top1	0.1	7.4e-11	0.541	0.58851	0.998803
ENSG00000128829.EIF2AK4	15	40226347	40327797	0.0829	rs7178419	-2.441	rs8041057	0.06887	-5.11	-0.735	145	1	top1	0.069	3.4e-07	0.735	0.46234	0.998803
ENSG00000198848.CES1	16	55836763	55867249	0.1147	rs9922897	3.218	rs11076121	0.0695	5.45	-0.622	118	4	lasso	0.072	1.4e-07	-0.6767	0.49861	0.998803
ENSG00000167508.MVD	16	88718343	88729569	0.2703	rs4377140	-1.877	rs4782395	0.0814	-6.69	-0.15	128	4	lasso	0.16	7.6e-16	0.5287	0.59698	0.998803
ENSG00000103496.STX4	16	31044210	31054296	0.0427	rs14235	2.293	rs7294	0.0243	-3.78	-0.417	66	7	enet	0.032	0.00028	0.5931	0.55308	0.998803
ENSG00000176715.ACSF3	16	89154783	89222254	0.3257	rs4785627	1.547	rs4785602	0.0123	4.93	0.738	77	33	enet	0.15	2.1e-15	0.6592	0.50979	0.998803
ENSG00000103356.EARS2	16	23533335	23569052	0.1375	rs4968004	-1.805	rs4967958	0.257	-10.1	0.371	95	20	enet	0.26	3.2e-26	-0.5503	0.5821	0.998803
ENSG00000103544.C16orf62	16	19566562	19718115	0.0672	rs11649479	3.237	rs11642806	0.00305	-3.29	-0.075	143	143	bslmm	0.016	0.0088	-0.6388	0.52298	0.998803
ENSG00000103154.NECAB2	16	84002237	84036381	0.1033	rs1472994	1.875	rs7342695	0.0576	-5.59	0.618	175	1	top1	0.058	1.5e-06	-0.618	0.53658	0.998803
ENSG00000140983.RHOT2	16	718086	724174	0.1059	rs2071952	2.32	rs1139897	0.175	-8.57	1.169	85	5	lasso	0.2	1.1e-19	-0.5644	0.57251	0.998803
ENSG00000103061.SLC7A6OS	16	68318406	68344849	0.0787	rs9936766	1.776	rs4783552	0.0258	-4.05	0.749	84	1	top1	0.026	0.0034	-0.749	0.45386	0.998803
ENSG00000153406.NMRAL1	16	4511681	4545764	0.4463	rs934887	1.759	rs11557236	0.134	-7.1	0.919	68	68	bslmm	0.16	1.6e-15	-0.7399	0.45939	0.998803
ENSG00000131165.CHMP1A	16	89710839	89724253	0.0468	rs101151	-1.863	rs164749	0.00931	-4	0.158	87	87	blup	0.036	0.00012	-0.8081	0.41901	0.998803
ENSG00000242612.DECR2	16	451826	462487	0.1312	rs873477	2.084	rs1698231	0.082	6.24	0.86	99	8	enet	0.095	8.9e-10	0.8001	0.42365	0.998803
ENSG00000006007.GDE1	16	19513015	19533467	0.0354	rs11649479	3.237	rs2187659	0.0353	-4.3	0.608	117	1	top1	0.035	0.00015	-0.608	0.54319	0.998803
ENSG00000228695.CES1P1	16	55794460	55828070	0.1227	rs1814270	2.723	rs11076121	0.0817	5.18	-0.622	131	131	bslmm	0.085	2.7e-07	-0.5436	0.58673	0.998803
ENSG00000102931.ARL2BP	16	57279010	57287516	0.1908	rs591940	2.029	rs7198865	0.088	-5.88	-0.488	76	1	top1	0.088	2.7e-09	0.488	0.62555	0.998803
ENSG00000232859.LYRM9	17	26205340	26221778	0.1469	rs6505510	2.4	rs7218395	0.262	-10.27	-0.168	75	3	lasso	0.29	2.6e-29	-0.5358	0.59207	0.998803
ENSG00000256806.AC004706.1	17	6555059	6556617	0.0501	rs11078645	-3.7	rs218663	0.035	-4.25	-0.521	119	1	top1	0.035	0.00048	0.521	0.60237	0.998803
ENSG00000132383.RPA1	17	1732996	1803376	0.0423	rs17734	-2.35	rs7216701	0.0162	4.31	-0.081	137	137	bslmm	0.026	0.00092	-0.4875	0.62592	0.998803
ENSG00000176974.SHMT1	17	18231187	18266856	0.2789	rs2294914	1.77	rs2461838	0.315	10.95	0.451	58	4	lasso	0.37	9.1e-40	0.5297	0.59633	0.998803
ENSG00000005156.LIG3	17	33307513	33332083	0.0674	rs11658400	3.04	rs16970540	0.0243	4.16	-0.366	53	10	enet	0.057	2.4e-06	-0.6426	0.52047	0.998803
ENSG00000108774.RAB5C	17	40276994	40307035	0.0336	rs9890729	3.22	rs8081327	0.0288	4.16	0.374	50	50	blup	0.032	0.00029	0.6847	0.49353	0.998803
ENSG00000182534.MXRA7	17	74668633	74707098	0.0728	rs237057	-2.49	rs7211963	0.0339	4.16	-0.503	98	1	top1	0.034	0.0002	-0.503	0.61496	0.998803
ENSG00000161547.SRSF2	17	74730197	74733456	0.0297	rs397784	3.48	rs7220712	0.00194	-3.67	1.539	78	78	bslmm	0.019	0.0041	-0.5837	0.55939	0.998803
ENSG00000132142.ACACA	17	35441923	35766909	0.1315	rs17695670	-2.3	rs7501983	0.063	-5.04	0.932	117	16	enet	0.068	1.7e-07	-0.6158	0.53805	0.998803
ENSG00000121060.TRIM25	17	54965270	54991399	0.0753	rs11540270	1.58	rs2525994	0.0718	-5.57	0.636	73	1	top1	0.072	8e-08	-0.636	0.52478	0.998803
ENSG00000005882.PDK2	17	48172101	48189516	0.0657	rs4794094	-2.09	rs847693	-0.00218	3.55	0.595	110	110	bslmm	0.035	0.00016	0.7951	0.42655	0.998803
ENSG00000070540.WIPI1	17	66417089	66453654	0.1085	rs11653260	2.41	rs11656906	0.118	6.94	-0.631	113	6	lasso	0.13	1.5e-12	-0.5839	0.55928	0.998803
ENSG00000181409.AATK	17	79091095	79139877	0.0454	rs4969367	3.46	rs11664	0.0167	3.5	0.077	85	85	blup	0.02	0.0034	0.6044	0.54561	0.998803
ENSG00000004660.CAMKK1	17	3763609	3798185	0.0952	rs9912501	-2.15	rs2915546	0.0538	5.05	1.063	100	5	lasso	0.06	8.8e-07	0.5931	0.55314	0.998803
ENSG00000141504.SAT2	17	7529552	7531194	0.3143	rs6608	2.67	rs9913778	0.219	-9.32	1.258	102	102	blup	0.29	1.1e-29	-0.5775	0.56357	0.998803
ENSG00000141295.SCRN2	17	45915058	45918699	0.3164	rs2074185	2.93	rs2325752	0.086	5.9	-0.76	95	95	bslmm	0.15	6.1e-15	-0.7696	0.44151	0.998803
ENSG00000132481.TRIM47	17	73870242	73874656	0.0674	rs3744033	2.83	rs9908862	0.0771	-5.92	-1.121	62	6	lasso	0.083	1e-08	0.5706	0.5683	0.998803
ENSG00000141219.C17orf80	17	71228372	71245091	0.0458	rs8915	-2.37	rs11658510	0.0195	3.86	-0.782	97	1	top1	0.02	0.01	-0.782	0.43421	0.998803
ENSG00000167720.SRR	17	2206677	2228554	0.1658	rs16952108	2.79	rs12450028	0.192	-8.8	-0.524	112	1	top1	0.19	2.7e-19	0.524	0.60028	0.998803
ENSG00000108439.PNPO	17	46018872	46025654	0.6209	rs2074185	2.93	rs17679445	0.509	-14.09	-0.333	104	4	lasso	0.54	2e-64	0.569	0.56939	0.998803
ENSG00000154217.PITPNC1	17	65373575	65693372	0.0725	rs891766	-3.92	rs12601587	0.00778	-3.74	0.725	193	1	top1	0.0078	0.048	-0.725	0.46845	0.998803
ENSG00000041353.RAB27B	18	52385091	52562747	0.114	rs9949313	2.4	rs2871673	0.153	-7.92	-0.545	93	19	enet	0.15	1.6e-15	0.6295	0.529	0.998803
ENSG00000066926.FECH	18	55215515	55254004	0.512	rs1041951	3.35	rs2272783	0.232	-9.64	0.155	160	160	bslmm	0.28	7.7e-29	-0.7512	0.4525	0.998803
ENSG00000074695.LMAN1	18	56995055	57027194	0.0583	rs17769960	-2.21	rs12604758	0.0696	-5.43	0.509	136	1	top1	0.07	1.2e-07	-0.509	0.6108	0.998803
ENSG00000141759.TXNL4A	18	77732867	77793949	0.0312	rs7505298	2.51	rs4799116	0.0264	3.93	0.852	109	4	lasso	0.028	0.00099	0.4898	0.6243	0.998803
ENSG00000167220.HDHD2	18	44633774	44676891	0.1062	rs2668772	3.49	rs2117373	0.0403	4.56	-0.697	91	91	bslmm	0.05	7.3e-06	-0.7004	0.4837	0.998803
ENSG00000134444.KIAA1468	18	59854491	59974355	0.055	rs7239261	-2.38	rs9320002	0.0749	-5.45	-0.564	134	1	top1	0.075	4.2e-08	0.564	0.5728	0.998803
ENSG00000154059.IMPACT	18	22006580	22033499	0.0465	rs2032357	-2.88	rs9950490	7.38e-05	-3.2	0.512	140	140	blup	0.026	0.00093	-0.6178	0.5367	0.998803
ENSG00000105355.PLIN3	19	4838353	4867780	0.0953	rs4807628	1.98	rs8289	0.022249	-4.78	-1.223	96	7	enet	0.079	1.7e-08	0.48813	0.625	0.998803
ENSG00000105755.ETHE1	19	44010871	44031396	0.1457	rs3213287	-2.36	rs2102954	0.051079	-5.96	-0.21	111	14	enet	0.11	2.1e-11	0.7874	0.431	0.998803
ENSG00000248098.BCKDHA	19	41884215	41930910	0.1166	rs10826	2.35	rs4803464	0.011634	3.28	-0.621	68	68	bslmm	0.029	0.00054	-0.53486	0.593	0.998803
ENSG00000073008.PVR	19	45147098	45166850	0.1387	rs17714718	3.13	rs714948	0.026395	-4.7	0.168	86	5	lasso	0.086	8.6e-09	0.70797	0.479	0.998803
ENSG00000090013.BLVRB	19	40953696	40971747	0.092	rs7251635	-2.33	rs2169275	-0.002635	3.63	0.564	84	84	blup	0.024	0.0014	0.8092	0.418	0.998803
ENSG00000130244.FAM98C	19	38893775	38899728	0.1225	rs11672531	-1.83	rs2074981	0.044273	-4.71	1.588	100	100	bslmm	0.1	1.2e-08	-0.49972	0.617	0.998803
ENSG00000130479.MAP1S	19	17830051	17845325	0.109	rs12973539	2.01	rs12979056	0.13649	-7.4	0.739	91	11	enet	0.14	5.2e-14	-0.74394	0.457	0.998803
ENSG00000267673.FDX1L	19	10416103	10426691	0.1317	rs280519	2.52	rs12720356	0.073603	-5.55	-0.242	84	84	bslmm	0.076	3.1e-08	-0.53326	0.594	0.998803
ENSG00000161618.ALDH16A1	19	49956426	49974305	0.1808	rs7248378	2.37	rs7258719	0.161752	8.53	-0.82	78	12	enet	0.18	7.1e-18	-0.7127	0.476	0.998803
ENSG00000161558.TMEM143	19	48835613	48867494	0.1067	rs10405717	3.24	rs34997741	0.000896	2.72	-0.08	112	112	bslmm	0.023	0.002	-0.6097	0.542	0.998803
ENSG00000115255.REEP6	19	1491165	1497926	0.0731	rs11878864	-2.5	rs2656885	0.055349	-5.16	-0.805	48	1	top1	0.055	5.8e-06	0.805	0.421	0.998803
ENSG00000167676.PLIN4	19	4502204	4517716	0.0829	rs34080966	-2.6	rs10406628	0.021219	4.55	0.516	89	4	lasso	0.049	8e-06	-0.55711	0.577	0.998803
ENSG00000105726.ATP13A1	19	19756007	19774502	0.0932	rs11668721	3.4	rs2304130	0.080577	5.93	0.617	94	1	top1	0.081	1.3e-08	0.617	0.537	0.998803
ENSG00000126261.UBA2	19	34919257	34960853	0.0299	rs2112824	2.62	rs6510419	0.024605	3.83	-0.3	88	2	lasso	0.027	0.00076	-0.81334	0.416	0.998803
ENSG00000117480.FAAH	1	46859937	46879520	0.1311	rs753209	3.38	rs324420	0.062059	-6.09	0.054	80	11	enet	0.11	7.2e-11	0.6692	0.503375	0.998803
ENSG00000084073.ZMPSTE24	1	40723779	40759856	0.0857	rs10489431	-2.78	rs6682701	0.093577	-6.01	-0.694	89	1	top1	0.094	8.3e-10	0.694	0.487682	0.998803
ENSG00000153904.DDAH1	1	85784164	86043933	0.0748	rs2297139	3	rs233109	0.03045	4.71	-0.615	255	255	blup	0.052	4.5e-06	-0.7213	0.470708	0.998803
ENSG00000134184.GSTM1	1	110230436	110251661	0.4259	rs7371	3.77	rs3754446	0.089888	-6.01	-0.339	95	32	enet	0.18	1.7e-18	-0.6012	0.547702	0.998803
ENSG00000160752.FDPS	1	155278539	155290457	0.1739	rs12741581	1.57	rs2297480	0.237787	-9.63	0.656	40	1	top1	0.24	4.5e-24	-0.656	0.511824	0.998803
ENSG00000117748.RPA2	1	28218035	28241257	0.0267	rs4357550	3.03	rs17257252	0.044028	4.41	0.773	69	1	top1	0.044	2.4e-05	0.773	0.439522	0.998803
ENSG00000160678.S100A1	1	153600402	153604513	0.0238	rs3762270	2.42	rs11497739	0.021401	-4.11	-0.793	64	1	top1	0.021	0.0034	0.793	0.427778	0.998803
ENSG00000117305.HMGCL	1	24128375	24165110	0.062	rs586173	-2.49	rs11591202	0.076421	5.94	-0.703	55	1	top1	0.076	3e-08	-0.703	0.482056	0.998803
ENSG00000023909.GCLM	1	94350761	94374966	0.049	rs4847195	2.93	rs11165030	0.02562	-4.05	-0.669	103	103	blup	0.043	3.1e-05	0.6546	0.512704	0.998803
ENSG00000143321.HDGF	1	156711899	156736717	0.0524	rs13374043	3.02	rs11264534	0.063086	-5.34	-0.597	84	1	top1	0.063	4.8e-07	0.597	0.550507	0.998803
ENSG00000143369.ECM1	1	150480538	150486265	0.0486	rs698915	-1.57	rs698916	0.064055	-5.29	0.727	53	1	top1	0.064	7.8e-07	-0.727	0.467226	0.998803
ENSG00000143774.GUK1	1	228327663	228336685	0.0729	rs2776857	1.69	rs4653908	0.035516	3.99	0.711	59	1	top1	0.036	0.00014	0.711	0.477084	0.998803
ENSG00000168275.COA6	1	234509202	234519795	0.1776	rs6671513	3.25	rs4027040	0.136432	-7.61	-0.747	157	1	top1	0.14	8.1e-14	0.747	0.455064	0.998803
ENSG00000178922.HYI	1	43916824	43919660	0.1795	rs6695915	-3.19	rs6954	0.142174	7.42	0.624	77	15	enet	0.15	1.2e-14	0.5838	0.55938	0.998803
ENSG00000134186.PRPF38B	1	109234945	109244425	0.1321	rs4494160	1.35	rs11102213	-0.000581	-3.04	0.164	59	59	bslmm	0.036	0.00024	-0.639	0.522819	0.998803
ENSG00000117593.DARS2	1	173793641	173827684	0.2167	rs6703547	-2.14	rs2273366	0.223932	-9.43	-0.489	59	1	top1	0.22	1.3e-22	0.489	0.624842	0.998803
ENSG00000162396.PARS2	1	55222571	55230187	0.0932	rs11206431	2.06	rs17515141	0.045627	-4.6	-0.38	133	133	bslmm	0.053	4.1e-06	0.5766	0.564207	0.998803
ENSG00000163866.SMIM12	1	35178338	35325417	0.1152	rs13774	2.13	rs659619	0.043117	-4.75	-1.267	79	79	bslmm	0.097	4.1e-10	0.5611	0.574716	0.998803
ENSG00000157064.NMNAT2	1	183217372	183387737	0.14	rs10752913	3.03	rs16860611	0.082363	-5.06	0.525	164	1	top1	0.082	1.7e-06	-0.525	0.599583	0.998803
ENSG00000197106.SLC6A17	1	110693108	110744824	0.1327	rs555095	1.81	rs7554444	0.177153	-8.44	-0.499	133	1	top1	0.18	8.5e-18	0.499	0.617779	0.998803
ENSG00000162836.ACP6	1	147101453	147142618	0.4343	rs791274	3.3	rs6674938	0.393248	-9.86	0.578	123	1	top1	0.39	2.7e-28	-0.578	0.563264	0.998803
ENSG00000159363.ATP13A2	1	17312453	17338423	0.0567	rs2143808	2.14	rs926702	0.043251	-4.91	-0.608	113	113	bslmm	0.047	1.6e-05	0.7246	0.468692	0.998803
ENSG00000127603.MACF1	1	39546988	39952849	0.0414	rs7550065	1.74	rs1539435	0.031203	-4.18	-0.482	203	1	top1	0.031	0.00034	0.482	0.629806	0.998803
ENSG00000182134.TDRKH	1	151742583	151763892	0.0491	rs7544269	1.9	rs1054475	0.021395	-4.25	0.794	95	95	blup	0.034	0.00018	-0.6215	0.534247	0.998803
ENSG00000117500.TMED5	1	93615299	93646285	0.0236	rs1623472	2.07	rs1060622	0.01587	3.76	-0.857	74	16	enet	0.021	0.0034	-0.5082	0.611345	0.998803
ENSG00000178096.BOLA1	1	149859440	149872351	0.1788	rs7534365	-1.29	rs15931	0.247476	10.09	0.539	24	1	top1	0.25	4e-25	0.539	0.589887	0.998803
ENSG00000143156.NME7	1	169101769	169337205	0.0591	rs7517394	2.86	rs4656671	0.094259	-6.3	-0.805	201	1	top1	0.094	9.7e-10	0.805	0.42082	0.998803
ENSG00000124214.STAU1	20	47729878	47804904	0.0409	rs2273146	2.55	rs6066968	0.032884	3.81	-0.935	92	92	bslmm	0.034	0.0002	-0.5991	0.5491	0.998803
ENSG00000089199.CHGB	20	5892076	5906007	0.0581	rs11697760	-2.3	rs2821	0.041089	-4.37	-0.745	155	1	top1	0.041	4.5e-05	0.745	0.4563	0.998803
ENSG00000198053.SIRPA	20	1875154	1920543	0.5504	rs9679771	2.72	rs6075340	0.551556	-14.41	0.515	162	1	top1	0.55	2.5e-67	-0.515	0.6066	0.998803
ENSG00000101310.SEC23B	20	18488137	18542059	0.0655	rs6035046	2.77	rs2247746	0.034378	4.18	0.79	109	1	top1	0.034	0.00024	0.79	0.4295	0.998803
ENSG00000124098.FAM210B	20	54933971	54943719	0.1118	rs6127744	1.79	rs6024786	0.06129	-5.61	0.457	110	110	blup	0.077	2.5e-08	-0.6163	0.5377	0.998803
ENSG00000022277.RTFDC1	20	55043647	55093943	0.1726	rs6024938	-1.88	rs6024911	0.169791	-7.81	-0.61	116	4	lasso	0.18	2.1e-16	0.6567	0.5114	0.998803
ENSG00000271303.SRXN1	20	627259	634014	0.0826	rs1535234	2.43	rs13043781	0.032038	-4.5	0.936	142	142	bslmm	0.045	2e-05	-0.6723	0.5014	0.998803
ENSG00000241837.ATP5O	21	35275757	35288284	0.0692	rs2239565	2.62	rs12482697	0.04765	-4.87	-0.49	131	1	top1	0.048	1.2e-05	0.49	0.6241	0.998803
ENSG00000156239.N6AMT1	21	30244513	30257693	0.3402	rs2832149	3.2	rs7282280	0.341906	-10.25	0.749	95	7	lasso	0.36	1.7e-30	-0.5857	0.5581	0.998803
ENSG00000130489.SCO2	22	50961997	50964868	0.2826	rs5770871	2.27	rs5770871	0.089104	-6.73	2.273	106	106	bslmm	0.19	6.9e-19	-0.6565	0.5115	0.998803
ENSG00000099984.GSTT2	22	24322339	24326106	0.3713	rs17004049	2.49	rs2739338	0.275037	10.15	-1.2	71	21	enet	0.38	1.3e-40	0.6363	0.52461	0.998803
ENSG00000133433.GSTT2B	22	24299601	24303373	0.3444	rs17004049	2.49	rs2739338	0.275055	10.16	-1.2	75	19	enet	0.37	1.6e-39	0.4888	0.62499	0.998803
ENSG00000239900.ADSL	22	40742507	40786467	0.0811	rs139909	-3.11	rs8135371	0.082173	5.88	0.817	64	2	lasso	0.087	3.2e-09	0.7011	0.48326	0.998803
ENSG00000211662.IGLV3-21	22	23054174	23055688	0.0288	rs5759050	1.13	rs11912442	0.032077	3.42	-0.484	7	1	top1	0.032	0.0012	-0.484	0.62839	0.998803
ENSG00000075234.TTC38	22	46663858	46689905	0.2813	rs16995067	-1.33	rs6008495	0.162458	7.72	-0.066	86	8	lasso	0.27	5.9e-27	-0.6072	0.54372	0.998803
ENSG00000184792.OSBP2	22	31089769	31303811	0.0597	rs136240	2.06	rs3804085	0.000637	-3.11	-0.817	160	160	blup	0.017	0.006	0.5033	0.61478	0.998803
ENSG00000183773.AIFM3	22	21319396	21335649	0.0834	rs2073598	2.97	rs178280	0.018541	-3.88	0.475	135	135	bslmm	0.022	0.0025	0.5658	0.57156	0.998803
ENSG00000100288.CHKB	22	51017378	51039884	0.0976	rs5770871	2.27	rs17001608	-0.002336	3.02	-0.608	104	104	bslmm	0.015	0.01	-0.6621	0.50789	0.998803
ENSG00000172346.CSDC2	22	41956767	41973745	0.1522	rs9607809	1.63	rs132770	0.129932	7.16	-0.919	42	42	bslmm	0.14	4.1e-13	-0.7757	0.4379	0.998803
ENSG00000115944.COX7A2L	2	42560686	42652228	0.0445	rs17389988	1.98	rs6544546	0.019671	4.03	0.874	88	5	enet	0.03	0.00048	0.77632	0.43756	0.998803
ENSG00000115935.WIPF1	2	175424300	175547644	0.065	rs1450043	1.95	rs1010027	0.009428	-3.57	-0.09	105	105	blup	0.03	0.0012	-0.59615	0.55107	0.998803
ENSG00000115808.STRN	2	37070783	37193615	0.0561	rs11124547	-1.96	rs10495870	0.006521	3.99	0.166	129	129	blup	0.02	0.0033	-0.51437	0.60699	0.998803
ENSG00000138031.ADCY3	2	25042038	25142708	0.0379	rs7566051	3.04	rs1172294	0.008526	-3.52	0.807	121	121	blup	0.016	0.0094	0.72836	0.46639	0.998803
ENSG00000115840.SLC25A12	2	172640880	172864766	0.0587	rs35881803	1.57	rs6738445	0.058307	5.57	-0.029	93	93	blup	0.062	6.2e-07	-0.50884	0.61087	0.998803
ENSG00000091409.ITGA6	2	173292082	173371181	0.0866	rs6755175	-3.32	rs10166912	0.002563	3.9	-0.432	157	25	enet	0.055	2.6e-06	-0.70875	0.47848	0.998803
ENSG00000021826.CPS1	2	211342406	211543831	0.0379	rs12468557	3.21	rs10932339	0.024479	4.14	-1.099	133	133	bslmm	0.025	0.0012	-0.62269	0.53349	0.998803
ENSG00000042493.CAPG	2	85621871	85645555	0.1761	rs6886	-1.54	rs3770102	0.111219	6.75	0.937	88	88	blup	0.12	1.6e-12	0.60806	0.54315	0.998803
ENSG00000115828.QPCT	2	37571717	37600465	0.0969	rs7568322	2.14	rs10179447	0.077495	5.33	0.687	121	1	top1	0.077	1.9e-07	0.687	0.49208	0.998803
ENSG00000186132.C2orf76	2	120059801	120124404	0.1513	rs2579644	-2.82	rs6712455	0.175691	7.1	-0.493	157	1	top1	0.18	4.8e-13	-0.493	0.62201	0.998803
ENSG00000144152.FBLN7	2	112895962	112945791	0.0818	rs11123131	1.45	rs11123128	0.02297	-4.38	-0.148	104	104	blup	0.065	1.3e-06	-0.6043	0.54565	0.998803
ENSG00000144199.FAHD2B	2	97749320	97760619	0.1756	rs11164114	-1.17	rs1257084	0.07115	-5.21	-0.819	18	5	enet	0.11	4.3e-07	0.4915	0.62307	0.998803
ENSG00000085449.WDFY1	2	224720433	224810104	0.0476	rs10191694	2.36	rs893360	0.02502	-4.16	-0.346	129	129	bslmm	0.031	0.00033	0.70455	0.48109	0.998803
ENSG00000178074.C2orf69	2	200775979	200820658	0.3056	rs281771	1.55	rs16832017	0.229321	-9.35	-0.487	75	1	top1	0.23	3.6e-23	0.487	0.62626	0.998803
ENSG00000144567.FAM134A	2	220040947	220050201	0.0439	rs35328001	2.38	rs17655123	0.030799	-4.7	0.738	87	1	top1	0.031	0.00037	-0.738	0.46051	0.998803
ENSG00000152128.TMEM163	2	135213330	135476570	0.0329	rs13035520	3.94	rs6430538	0.021041	-3.93	0.853	204	204	bslmm	0.028	0.00068	-0.74751	0.45476	0.998803
ENSG00000197713.RPE	2	210867289	210886300	0.0575	rs10200921	1.74	rs2723211	0.06888	5.86	0.423	46	4	lasso	0.076	3.4e-08	0.6593	0.50971	0.998803
ENSG00000035141.FAM136A	2	70523107	70529222	0.1138	rs13007954	-2.14	rs4852161	0.057399	-4.88	0.532	84	1	top1	0.057	1.6e-06	-0.532	0.59473	0.998803
ENSG00000040933.INPP4A	2	99061317	99210853	0.0286	rs17429278	2.02	rs2278206	0.041513	-4.44	-0.545	108	1	top1	0.042	4.1e-05	0.545	0.58575	0.998803
ENSG00000157851.DPYSL5	2	27070615	27173219	0.1548	rs12615509	-2.01	rs41448746	0.079676	-6.38	-1.755	87	87	blup	0.11	1.4e-11	0.60397	0.54586	0.998803
ENSG00000143924.EML4	2	42396490	42559688	0.0864	rs17389988	1.98	rs6736913	0.000383	-3.19	1.579	104	104	blup	0.025	0.0013	-0.76913	0.44182	0.998803
ENSG00000138430.OLA1	2	174937175	175113426	0.0485	rs6756828	3.42	rs9332424	0.018121	4.29	0.806	159	16	enet	0.036	0.00013	0.57495	0.56533	0.998803
ENSG00000119041.GTF3C3	2	197627756	197664449	0.051	rs13028147	2.24	rs3806507	0.055802	-4.4	0.535	63	1	top1	0.056	3.2e-05	-0.535	0.59265	0.998803
ENSG00000169359.SLC33A1	3	155538813	155572218	0.0511	rs6794117	-1.59	rs11921267	0.068951	-5.23	0.677	73	1	top1	0.069	4.3e-07	-0.677	0.4984	0.998803
ENSG00000060971.ACAA1	3	38144620	38178733	0.0834	rs9839010	-2.03	rs7625290	0.057024	-5.09	-0.135	57	17	enet	0.061	7.3e-07	0.49482	0.6207	0.998803
ENSG00000170266.GLB1	3	33038100	33138722	0.053	rs4678710	3.17	rs4423716	0.069109	-5.44	0.768	121	1	top1	0.069	1.4e-07	-0.768	0.4425	0.998803
ENSG00000187091.PLCD1	3	38048987	38071253	0.0462	rs9858321	2.66	rs17037286	0.002891	3.36	-0.873	93	93	bslmm	0.01	0.029	-0.66856	0.5038	0.998803
ENSG00000163406.SLC15A2	3	121612936	121662949	0.1503	rs4676752	-2.21	rs11920521	0.183739	-8.72	0.317	105	37	enet	0.21	1e-20	-0.68445	0.4937	0.998803
ENSG00000160124.CCDC58	3	122078438	122102078	0.1023	rs17589	1.93	rs6438726	0.065027	-5.28	-0.485	116	1	top1	0.065	3.2e-07	0.485	0.6277	0.998803
ENSG00000174928.C3orf33	3	155480401	155524140	0.2579	rs16825341	2.12	rs358733	0.254902	-9.94	-0.76	96	1	top1	0.25	5e-25	0.76	0.4473	0.998803
ENSG00000114544.SLC41A3	3	125725198	125820404	0.0646	rs7630575	2.61	rs3772431	0.028111	4.07	-0.931	129	129	bslmm	0.029	0.00073	-0.8123	0.4166	0.998803
ENSG00000154814.OXNAD1	3	16306706	16391806	0.2398	rs9835911	-2.41	rs2292614	0.269165	-9.67	-0.51	179	9	lasso	0.32	3.2e-29	0.69596	0.4865	0.998803
ENSG00000172340.SUCLG2	3	67410884	67705038	0.0756	rs17194629	2.17	rs17806888	0.018236	-4.02	0.902	248	10	enet	0.031	0.00038	-0.61715	0.5371	0.998803
ENSG00000078070.MCCC1	3	182733006	182833863	0.2053	rs11715953	2	rs4859156	0.184	-8.5	0.463	112	5	lasso	0.22	6.8e-22	-0.51341	0.6077	0.998803
ENSG00000159685.CHCHD6	3	126423063	126679249	0.0555	rs9637365	1.62	rs9852440	0.051494	-5.71	0.932	174	174	blup	0.068	1.6e-07	-0.51264	0.6082	0.998803
ENSG00000163686.ABHD6	3	58223233	58281420	0.0595	rs4681819	1.88	rs1554128	0.001194	3.6	0.794	128	128	bslmm	0.037	9.4e-05	0.69431	0.4875	0.998803
ENSG00000144909.OSBPL11	3	125247702	125313934	0.0677	rs9853189	1.62	rs2922170	0.026227	4.11	0.675	111	1	top1	0.026	0.0018	0.675	0.4997	0.998803
ENSG00000175193.PARL	3	183547173	183602721	0.1132	rs10470523	-2.16	rs3811724	0.078174	-5.4	-0.54	143	1	top1	0.078	4.9e-08	0.54	0.5892	0.998803
ENSG00000163913.IFT122	3	129158968	129239198	0.0339	rs6439173	-2.46	rs7615711	0.024683	-3.84	-0.525	90	1	top1	0.025	0.0019	0.525	0.5996	0.998803
ENSG00000113845.TIMMDC1	3	119217379	119243937	0.0611	rs2247660	-2.41	rs2049500	0.039095	-4.35	0.698	136	1	top1	0.039	0.00011	-0.698	0.4852	0.998803
ENSG00000173540.GMPPB	3	49754277	49761384	0.1648	rs7629936	3.1	rs6809879	0.177227	8.21	-0.16	79	6	lasso	0.18	2.6e-18	-0.58413	0.5591	0.998803
ENSG00000164081.TEX264	3	51696709	51738339	0.0451	rs11130296	1.79	rs12330652	0.001987	-4.24	-0.219	24	3	lasso	0.027	0.00081	0.50085	0.6165	0.998803
ENSG00000153132.CLGN	4	141309609	141349122	0.2359	rs17005918	1.35	rs2668585	0.11072	-6.43	-0.154	102	21	enet	0.13	6.2e-13	0.7507	0.4528	0.998803
ENSG00000178950.GAK	4	843064	926161	0.0724	rs10004503	1.9	rs6843423	0.03149	-4.74	0.937	148	148	blup	0.033	0.00022	-0.5008	0.6165	0.998803
ENSG00000127415.IDUA	4	980785	998316	0.1795	rs2279180	1.68	rs4647939	0.10407	5.56	-0.948	110	6	enet	0.13	2.6e-09	-0.6559	0.5119	0.998803
ENSG00000109133.TMEM33	4	41937137	41962589	0.0431	rs7675331	1.84	rs6821891	0.03842	-4.19	0.656	77	1	top1	0.038	7.7e-05	-0.656	0.5118	0.998803
ENSG00000170448.NFXL1	4	47849257	47916653	0.1526	rs2053404	2.74	rs6823698	0.13126	-7.22	-1.065	79	9	lasso	0.14	1e-13	0.676	0.499	0.998803
ENSG00000151806.GUF1	4	44680444	44702943	0.1561	rs1439354	2.33	rs1547525	0.21182	-9.31	0.033	87	6	lasso	0.28	1.5e-28	0.7912	0.4288	0.998803
ENSG00000163110.PDLIM5	4	95373037	95589377	0.0751	rs6843164	2.74	rs2452600	0.04198	-4.44	-0.525	148	1	top1	0.042	3.7e-05	0.525	0.5996	0.998803
ENSG00000169288.MRPL1	4	78783674	78873944	0.0392	rs17002825	2.17	rs17409255	0.03545	-4.09	-0.712	109	1	top1	0.035	0.00014	0.712	0.4765	0.998803
ENSG00000183111.ARHGEF37	5	148931510	149014531	0.0794	rs922427	2.52	rs9791154	0.082609	5.35	-0.544	124	1	top1	0.083	1.1e-07	-0.544	0.586441	0.998803
ENSG00000205765.C5orf51	5	41904290	41921738	0.0443	rs4957437	2.39	rs34663371	0.00366	3.26	-0.869	50	8	enet	0.011	0.022	-0.5795	0.56225	0.998803
ENSG00000131504.DIAPH1	5	140894583	140998622	0.067	rs3749760	3.18	rs6892185	0.036253	5.05	1.173	151	11	enet	0.05	6.5e-06	0.6205	0.534906	0.998803
ENSG00000145494.NDUFS6	5	1801514	1816719	0.0474	rs11956777	-2.5	rs11955771	0.006608	-3.18	-0.402	140	140	bslmm	0.0072	0.055	0.7619	0.446108	0.998803
ENSG00000145715.RASA1	5	86563705	86687748	0.2211	rs16902602	-1.59	rs13157168	0.101514	-6.47	-0.87	69	69	bslmm	0.1	1.5e-10	0.8021	0.422473	0.998803
ENSG00000131435.PDLIM4	5	131593364	131609147	0.1336	rs159905	-2.47	rs3900945	0.218461	9.28	-0.598	123	23	enet	0.22	3e-22	-0.6647	0.506265	0.998803
ENSG00000134056.MRPS36	5	68513587	68525956	0.0333	rs6886492	2.12	rs6877725	0.005952	3.99	-0.19	77	77	blup	0.013	0.015	-0.6735	0.50066	0.998803
ENSG00000113734.BNIP1	5	172571445	172591390	0.2103	rs3132138	2.61	rs35387209	0.232094	-9.43	-0.543	93	1	top1	0.23	5.3e-23	0.543	0.58713	0.998803
ENSG00000152620.NADK2	5	36192694	36242381	0.111	rs2287934	-1.77	rs33671	-0.002667	-2.66	-0.86	79	79	bslmm	0.017	0.0066	-0.6875	0.491798	0.998803
ENSG00000175471.MCTP1	5	94039446	94620279	0.0547	rs10078489	-2.63	rs2112450	0.078917	-5.78	0.499	215	1	top1	0.079	1.8e-08	-0.499	0.617779	0.998803
ENSG00000170571.EMB	5	49692026	49739082	0.0865	rs3860734	-2.13	rs11746545	0.034631	5	-1.136	53	14	enet	0.063	2e-06	-0.6793	0.496939	0.998803
ENSG00000145685.LHFPL2	5	77781038	78065844	0.0643	rs751659	-2.97	rs4143069	0.020577	-3.3	0.652	170	1	top1	0.021	0.01	-0.652	0.514401	0.998803
ENSG00000145692.BHMT	5	78407602	78428108	0.3107	rs2445887	-1.26	rs7700970	0.166269	-7.64	1.02	82	82	bslmm	0.19	2.9e-17	-0.6115	0.540888	0.998803
ENSG00000176783.RUFY1	5	178977559	179037027	0.0524	rs11249631	2.38	rs4563584	0.004767	3.37	-0.578	93	93	bslmm	0.021	0.0028	0.7369	0.461191	0.998803
ENSG00000120306.CYSTM1	5	139554227	139661637	0.0928	rs11558407	3.11	rs269782	0.1315	-6.81	-0.789	74	1	top1	0.13	1.9e-11	0.789	0.430112	0.998803
ENSG00000198721.ECI2	6	4115923	4135831	0.2305	rs618997	-2.11	rs3177253	0.298491	-10.72	0.451	131	15	lasso	0.35	6.9e-37	-0.54618	0.5849	0.998803
ENSG00000013375.PGM3	6	83870869	83903655	0.12	rs12190346	2.35	rs473267	0.19007	-8.67	0.546	60	1	top1	0.19	4.3e-19	-0.546	0.5851	0.998803
ENSG00000135318.NT5E	6	86159809	86205500	0.1587	rs4296866	-2.75	rs4373339	0.16163	7.91	0.209	96	4	lasso	0.21	2.6e-21	-0.61246	0.5402	0.998803
ENSG00000137221.TJAP1	6	43445261	43474294	0.0921	rs1214752	-3.36	rs9462902	0.035336	-4.15	0.493	71	71	bslmm	0.066	1.3e-05	0.56032	0.5753	0.998803
ENSG00000111906.HDDC2	6	125541108	125623282	0.3442	rs1260731	2.02	rs987168	0.372081	-12.04	0.987	116	7	lasso	0.38	2.4e-41	-0.73173	0.4643	0.998803
ENSG00000137274.BPHL	6	3118608	3153812	0.2918	rs11242820	-2.14	rs10458071	0.208082	-9.82	0.488	75	22	enet	0.27	4.8e-27	-0.62458	0.5322	0.998803
ENSG00000081087.OSTM1	6	108362613	108487058	0.0262	rs9372175	3.82	rs9386694	0.034369	4.1	0.718	92	1	top1	0.034	0.00023	0.718	0.4728	0.998803
ENSG00000198729.PPP1R14C	6	150464212	150571493	0.1226	rs6905409	-2.19	rs9397821	0.033858	-5.03	-0.294	210	4	lasso	0.038	8.8e-05	0.5825	0.5602	0.998803
ENSG00000135537.LACE1	6	108616098	108847999	0.0556	rs3813498	2.58	rs9372187	0.013402	-3.48	-0.131	115	115	blup	0.018	0.0058	-0.63917	0.5227	0.998803
ENSG00000130348.QRSL1	6	107077453	107116292	0.0926	rs9386570	-2.43	rs7750365	0.038116	-5.91	0.131	160	12	enet	0.076	3.4e-08	-0.62287	0.5334	0.998803
ENSG00000146476.C6orf211	6	151773422	151791236	0.0492	rs3800274	-2.45	rs7771156	0.054959	-4.69	-0.483	97	1	top1	0.055	2.6e-06	0.483	0.6291	0.998803
ENSG00000155906.RMND1	6	151725989	151773259	0.2029	rs2485543	2.78	rs11550103	0.176004	-8.72	0.865	128	5	lasso	0.19	4.6e-19	-0.65828	0.5104	0.998803
ENSG00000137168.PPIL1	6	36822603	36842800	0.3363	rs236419	2.65	rs236350	0.125945	-7.25	0.467	153	153	blup	0.15	1.4e-15	0.55106	0.5816	0.998803
ENSG00000112339.HBS1L	6	135281516	135424194	0.0732	rs6924609	-1.64	rs6923512	0.071909	5.65	0.639	109	109	blup	0.076	4.3e-08	0.58391	0.5593	0.998803
ENSG00000188732.FAM221A	7	23719749	23742868	0.1049	rs2058995	-1.33	rs6461725	0.110191	-6.67	-0.525	92	1	top1	0.11	9e-11	0.525	0.5996	0.998803
ENSG00000122574.WIPF3	7	29846102	29956682	0.0758	rs17158488	2.17	rs174917	0.047611	-5.37	0.66	135	2	lasso	0.054	3.2e-06	-0.6044	0.5456	0.998803
ENSG00000146729.GBAS	7	56019486	56067874	0.1409	rs13245637	1.47	rs7793921	0.124113	7.01	0.983	85	4	lasso	0.13	3.8e-13	0.7229	0.4697	0.998803
ENSG00000105819.PMPCB	7	102937869	102969958	0.062	rs6975450	-1.21	rs17680523	0.033008	-3.93	0.814	26	17	enet	0.036	0.00012	-0.5734	0.5664	0.998803
ENSG00000126522.ASL	7	65540785	65558545	0.1431	rs7779258	-1.93	rs313830	0.151113	-8.45	-0.433	53	6	lasso	0.19	7.3e-19	0.5265	0.5986	0.998803
ENSG00000225968.ELFN1	7	1727755	1787590	0.0815	rs4464874	-2.52	rs12670854	0.001789	-3.49	-1.304	92	92	bslmm	0.012	0.034	0.5888	0.556	0.998803
ENSG00000130226.DPP6	7	153584182	154685995	0.1087	rs3863238	3.43	rs1047064	0.012565	-4.17	1.95	677	677	blup	0.023	0.002	-0.7141	0.4752	0.998803
ENSG00000106605.BLVRA	7	43798279	43846939	0.1947	rs2232108	-2.51	rs3807518	0.08025	-6.15	0.704	86	4	lasso	0.12	6.7e-12	-0.4968	0.6193	0.998803
ENSG00000105854.PON2	7	95034175	95064510	0.172	rs43063	-2.86	rs7785846	0.262331	-10.25	-0.25	142	7	lasso	0.28	1.8e-28	0.6635	0.507	0.998803
ENSG00000106524.ANKMY2	7	16639401	16685442	0.135	rs11771285	-3.17	rs7797003	0.128288	7.02	-0.713	171	1	top1	0.13	4.8e-13	-0.713	0.4758	0.998803
ENSG00000166997.CNPY4	7	99717236	99723134	0.1217	rs4134909	2.07	rs4727445	0.019106	-4.48	0.385	73	73	blup	0.062	8.2e-07	0.6988	0.4847	0.998803
ENSG00000164535.DAGLB	7	6448757	6523821	0.112	rs17151498	-2.42	rs836547	-0.002468	-3.07	-1.232	98	98	blup	0.032	0.00029	0.7892	0.43	0.998803
ENSG00000171115.GIMAP8	7	150147718	150176480	0.0961	rs10242121	-1.88	rs7776515	0.03555	-4.1	-0.239	123	4	lasso	0.046	0.00069	0.5855	0.5582	0.998803
ENSG00000157214.STEAP2	7	89796904	89867451	0.0713	rs194524	2.75	rs11563944	0.00701	-3.52	1.733	93	93	bslmm	0.029	0.00054	-0.5283	0.5973	0.998803
ENSG00000106077.ABHD11	7	73150424	73153197	0.1849	rs9654749	2.16	rs6460052	0.159372	8.16	-0.432	73	3	lasso	0.18	2.6e-18	-0.5307	0.5956	0.998803
ENSG00000170419.VSTM2A	7	54610018	54638773	0.0462	rs11982678	2.21	rs1454520	0.011986	-3.76	-0.908	135	135	blup	0.022	0.0022	0.533	0.594	0.998803
ENSG00000136270.TBRG4	7	45139699	45151646	0.1631	rs1294906	2	rs2304693	0.189333	-8.59	0.658	130	1	top1	0.19	5.1e-19	-0.658	0.5105	0.998803
ENSG00000136280.CCM2	7	45039074	45116068	0.0924	rs6946581	1.61	rs6463263	-0.00036	3.42	-0.665	122	122	bslmm	0.033	0.00023	-0.8061	0.4202	0.998803
ENSG00000136295.TTYH3	7	2671585	2704436	0.1008	rs1045753	-3.04	rs1105421	0.00097	3.55	-1.382	121	20	enet	0.056	1.9e-06	-0.5581	0.5768	0.998803
ENSG00000122643.NT5C3A	7	33053742	33102409	0.0733	rs17471162	-1.89	rs3915352	0.027978	4.34	0.967	101	19	enet	0.053	3.9e-06	0.6937	0.4878	0.998803
ENSG00000106066.CPVL	7	29034847	29235067	0.2898	rs12670165	-2.98	rs245883	0.07255	6.5	-0.125	283	283	blup	0.21	7.9e-18	0.6034	0.5462	0.998803
ENSG00000133574.GIMAP4	7	150264365	150271041	0.1484	rs10242121	-1.88	rs12531207	0.14275	7.42	-0.112	114	5	lasso	0.18	2.3e-18	-0.5698	0.5688	0.998803
ENSG00000133606.MKRN1	7	140152840	140179369	0.19	rs530660	-2.82	rs12155423	0.081798	-6.01	-0.406	96	5	lasso	0.085	5.4e-09	0.6349	0.5255	0.998803
ENSG00000004864.SLC25A13	7	95749532	95951459	0.0497	rs11760823	-1.99	rs1989825	0.050934	4.78	-0.667	162	1	top1	0.051	5.9e-06	-0.667	0.5048	0.998803
ENSG00000086289.EPDR1	7	37723446	37991543	0.0798	rs10261071	2.07	rs12671182	0.000497	3.85	-0.519	189	189	bslmm	0.023	0.002	-0.5595	0.5759	0.998803
ENSG00000157954.WIPI2	7	5229819	5273457	0.0599	rs3889348	3.24	rs6463311	-0.002272	3.38	-0.083	68	12	enet	0.026	0.001	0.663	0.5073	0.998803
ENSG00000104312.RIPK2	8	90769975	90803291	0.0798	rs11782542	2.616	rs428484	0.066712	5.52	0.542	87	1	top1	0.067	4e-07	0.542	0.58782	0.998803
ENSG00000120896.SORBS3	8	22402499	22433301	0.0823	rs2443504	2.108	rs11779261	-0.000237	3.3	0.959	119	119	bslmm	0.025	0.0017	-0.5116	0.60891	0.998803
ENSG00000181195.PENK	8	57349233	57359293	0.0535	rs2610045	1.906	rs7838170	0.038036	3.82	-0.611	87	1	top1	0.038	0.00045	-0.611	0.5412	0.998803
ENSG00000036448.MYOM2	8	1993155	2113475	0.3424	rs2280817	2.305	rs2280817	0.039887	5.72	2.305	287	23	enet	0.2	3.5e-12	0.7328	0.4637	0.998803
ENSG00000104763.ASAH1	8	17913934	17942494	0.0378	rs12335028	-2.939	rs4377998	0.050869	-4.7	-0.744	180	1	top1	0.051	7.2e-06	0.744	0.45688	0.998803
ENSG00000132294.EFR3A	8	132916335	133025889	0.0403	rs2102103	-2.596	rs1501061	0.023695	-4.24	0.816	168	9	enet	0.029	0.0005	-0.7633	0.44531	0.998803
ENSG00000104635.SLC39A14	8	22224762	22291642	0.0523	rs7833266	2.339	rs6984908	-0.000233	3.43	0.804	106	106	blup	0.0063	0.067	-0.5671	0.57067	0.998803
ENSG00000147592.LACTB2	8	71547553	71581409	0.0855	rs9886439	-2.572	rs12681420	0.08932	6.6	-0.865	66	7	enet	0.12	5.7e-12	-0.7879	0.43073	0.998803
ENSG00000147813.NAPRT1	8	144656955	144660819	0.4628	rs13258375	-2.483	rs1809148	0.393015	-12.77	0.397	81	4	lasso	0.5	4e-59	-0.6819	0.49531	0.998803
ENSG00000048392.RRM2B	8	103216730	103251346	0.1053	rs6989827	3.241	rs1052071	0.095003	6.85	0.662	109	109	blup	0.12	2.8e-12	0.724	0.46907	0.998803
ENSG00000158863.FAM160B2	8	21946670	21962409	0.0335	rs4342591	-2.832	rs7823952	0.034584	-4.22	0.742	91	1	top1	0.035	0.00022	-0.742	0.45809	0.998803
ENSG00000104427.ZC2HC1A	8	79578282	79632000	0.0444	rs16905851	-2.194	rs2369440	0.064028	5.35	0.572	82	1	top1	0.064	4e-07	0.572	0.56732	0.998803
ENSG00000120913.PDLIM2	8	22435792	22455538	0.2504	rs2443504	2.108	rs3735894	0.08584	-6.09	-0.049	126	23	enet	0.13	2.2e-13	0.5227	0.60118	0.998803
ENSG00000120526.NUDCD1	8	110253148	110346614	0.3015	rs720574	2.478	rs7012304	0.071814	6.11	1.346	90	90	bslmm	0.13	1.4e-13	0.6502	0.51556	0.998803
ENSG00000130707.ASS1	9	133320316	133376661	0.2096	rs11244367	2.959	rs12377651	0.052606	5.89	-1.506	145	145	bslmm	0.16	4.4e-16	-0.51533	0.6063	0.998803
ENSG00000136810.TXN	9	113006091	113018920	0.2065	rs10980327	2.122	rs1049927	0.097516	-6.54	-0.603	142	142	bslmm	0.13	9e-13	0.54476	0.5859	0.998803
ENSG00000122729.ACO1	9	32384618	32454767	0.1093	rs10970946	-2.813	rs1133071	0.092535	6.13	0.604	137	1	top1	0.093	1e-09	0.604	0.5458	0.998803
ENSG00000137124.ALDH1B1	9	38392661	38398658	0.6029	rs4480202	2.622	rs2228093	0.235833	-9.51	0.122	138	138	bslmm	0.37	5.7e-40	-0.72324	0.4695	0.998803
ENSG00000119318.RAD23B	9	110045418	110094475	0.1094	rs10978837	1.979	rs7038659	-0.00235	3.25	0.647	147	147	bslmm	0.0061	0.071	0.74243	0.4578	0.998803
ENSG00000099810.MTAP	9	21802542	21931646	0.1827	rs7041637	3.097	rs10757257	0.207112	-8.98	-0.919	113	15	enet	0.22	3.3e-22	0.64336	0.52	0.998803
ENSG00000148090.AUH	9	93976097	94124195	0.0917	rs809568	-2.37	rs4743820	0.087199	6.94	0.44	130	8	lasso	0.14	6e-14	0.57718	0.5638	0.998803
ENSG00000106853.PTGR1	9	114312002	114362135	0.1912	rs10217684	3.85	rs3739704	0.142512	7.48	-0.718	111	1	top1	0.14	2.1e-14	-0.718	0.4728	0.998803
ENSG00000119383.PPP2R4	9	131873229	131911225	0.2658	rs913776	2.137	rs3118634	0.126841	-7.17	-0.929	88	88	bslmm	0.16	1.2e-15	0.62266	0.5335	0.998803
ENSG00000136828.RALGPS1	9	129677053	129985445	0.0259	rs1123684	2.433	rs10987552	0.004784	3.26	0.548	164	164	bslmm	0.031	0.00063	0.74737	0.4548	0.998803
ENSG00000137145.DENND4C	9	19230433	19374139	0.0905	rs457062	-1.757	rs1329730	0.015594	4.17	-0.631	108	108	bslmm	0.04	5.4e-05	-0.76294	0.4455	0.998803
ENSG00000164976.KIAA1161	9	34366668	34376851	0.1972	rs10814111	1.733	rs2381117	0.205628	-8.42	1.062	74	10	enet	0.22	4.1e-18	-0.56092	0.5749	0.998803
ENSG00000119471.HSDL2	9	115142217	115234690	0.1294	rs6477930	2.488	rs7852741	0.06169	5.86	-0.481	102	102	blup	0.079	2.4e-08	-0.7465	0.4554	0.998803
ENSG00000106789.CORO2A	9	100883257	100954922	0.1588	rs2795487	-2.693	rs17810151	0.039427	-4.04	1.641	151	151	blup	0.058	1.5e-06	-0.70661	0.4798	0.998803
ENSG00000106701.FSD1L	9	108210077	108314714	0.064	rs7870562	-2.222	rs12555267	0.015321	-4.04	0.944	95	95	blup	0.044	2.5e-05	-0.64057	0.5218	0.998803
ENSG00000176978.DPP7	9	140004994	140009629	0.2281	rs4880213	-1.485	rs4880091	0.292087	-10.51	0.638	76	1	top1	0.29	4.1e-30	-0.638	0.5235	0.998803
ENSG00000099250.NRP1	10	33466420	33625190	0.1088	rs2070296	2.87	rs2247396	0.011915	-3.85	-0.571	225	225	bslmm	0.024	0.0018	-0.3581	0.72024	1
ENSG00000107566.ERLIN1	10	101909851	101948091	0.2979	rs11190396	1.87	rs2862954	0.229629	-9.44	-0.415	85	1	top1	0.23	3.3e-23	0.415	0.678142	1
ENSG00000108010.GLRX3	10	131934663	131982785	0.0772	rs2182097	2.78	rs11017104	0.066355	-5.11	-0.145	152	1	top1	0.066	2.4e-07	0.145	0.884711	1
ENSG00000107669.ATE1	10	123499939	123688316	0.1427	rs11200231	-2.38	rs10749435	0.119127	-7.3	0.492	205	205	blup	0.16	1.7e-15	-0.4085	0.68289	1
ENSG00000108187.PBLD	10	70042417	70092806	0.1563	rs10998058	-2.24	rs731063	0.20664	9.63	-0.046	118	5	lasso	0.22	1.1e-22	0.1486	0.881832	1
ENSG00000196177.ACADSB	10	124768495	124817827	0.0554	rs3980942	-2.46	rs7894710	0.021005	-4.2	-0.13	131	1	top1	0.021	0.0028	0.13	0.896566	1
ENSG00000176986.SEC24C	10	75504120	75531919	0.0566	rs2675662	-2.42	rs4691	0.040606	-4.37	-0.256	56	1	top1	0.041	4.9e-05	0.256	0.797951	1
ENSG00000148834.GSTO1	10	105995114	106027217	0.6068	rs17823862	-2.28	rs11509438	0.38551	-12.34	-0.32	87	6	lasso	0.4	6.9e-44	0.1299	0.896622	1
ENSG00000108064.TFAM	10	60144782	60158981	0.0389	rs2590303	2.46	rs11006132	0.029316	-4.22	0.384	86	1	top1	0.029	0.0005	-0.384	0.700978	1
ENSG00000187134.AKR1C1	10	4934796	5025475	0.0823	rs17133974	2.84	rs4323780	-0.0026	-3.69	-0.05	188	188	blup	0.03	0.00042	-0.225	0.821947	1
ENSG00000152778.IFIT5	10	91174343	91180758	0.1526	rs160052	2.59	rs304500	0.134535	-7.43	-0.298	98	14	enet	0.14	2.9e-14	-0.3792	0.704518	1
ENSG00000148484.RSU1	10	16632610	16859527	0.0704	rs10508501	2.83	rs1797076	0.04713	4.79	0.497	249	5	lasso	0.05	9.3e-06	0.2071	0.835922	1
ENSG00000134461.ANKRD16	10	5903580	5931869	0.1429	rs3136614	2.59	rs7904512	0.022724	-5.06	1.213	159	159	blup	0.088	6e-08	-0.1056	0.915921	1
ENSG00000014919.COX15	10	101471601	101491857	0.0535	rs17112219	3.05	rs3740078	0.036489	-4.3	0.181	81	1	top1	0.036	0.00011	-0.181	0.856368	1
ENSG00000165322.ARHGAP12	10	32094365	32217742	0.0275	rs2808055	2	rs12256714	0.02812	-3.77	-0.065	121	1	top1	0.028	0.00064	0.065	0.948174	1
ENSG00000166275.C10orf32	10	104613980	104624718	0.0519	rs10883802	3.05	rs4919690	0.04012	-4.95	2.097	85	85	blup	0.045	1.9e-05	-0.2405	0.809957	1
ENSG00000165983.PTER	10	16478942	16555736	0.1916	rs2355638	-1.97	rs1532104	0.248071	-10.09	0.184	150	17	enet	0.26	8.9e-25	-0.0772	0.938452	1
ENSG00000181915.ADO	10	64564516	64568238	0.1265	rs224053	-2.32	rs10995307	0.150815	-8.05	0.469	104	104	blup	0.15	3.3e-15	-0.3638	0.716027	1
ENSG00000099256.PRTFDC1	10	25137536	25241533	0.1143	rs16925127	3.15	rs274296	0.070056	-5.76	0.366	110	1	top1	0.07	1.1e-07	-0.366	0.714365	1
ENSG00000148700.ADD3	10	111756126	111895323	0.0205	rs10884931	1.81	rs12263484	0.015545	3.51	0.369	79	1	top1	0.016	0.0089	0.369	0.712128	1
ENSG00000134909.ARHGAP32	11	128834955	129149219	0.027	rs2604194	2.8	rs10893942	0.031809	-3.71	0.028	198	1	top1	0.032	0.0003	-0.028	0.97766	1
ENSG00000186642.PDE2A	11	72287185	72385635	0.0535	rs341054	-2.52	rs7123876	0.002667	-4.01	-0.734	149	149	blup	0.031	0.00035	0.2617	0.79356	1
ENSG00000110002.VWA5A	11	123986069	124018428	0.2181	rs7948337	2.23	rs2466583	0.071791	-5.99	-0.9	135	135	bslmm	0.14	4.4e-14	-0.3359	0.73696	1
ENSG00000173992.CCS	11	66360292	66373490	0.0754	rs2242663	-2.86	rs11550057	0.02422	-3.85	0.124	64	5	lasso	0.027	0.00085	0.4313	0.66623	1
ENSG00000166340.TPP1	11	6634000	6640692	0.0543	rs2555141	-2.1	rs2072651	0.000188	3.64	0.152	147	16	enet	0.021	0.0027	0.4407	0.65941	1
ENSG00000149541.B3GAT3	11	62382768	62389647	0.0506	rs11231159	2.63	rs644616	0.040351	-4.78	0.121	51	1	top1	0.04	5.2e-05	-0.121	0.90369	1
ENSG00000149972.CNTN5	11	98891683	100229616	0.2087	rs688358	3.45	rs17660476	0.082766	-5.79	0.115	870	870	bslmm	0.1	1.3e-10	-0.2115	0.83246	1
ENSG00000068976.PYGM	11	64513861	64527769	0.1166	rs2957154	-2.12	rs624975	0.030803	-4.5	0.529	66	66	bslmm	0.055	2.3e-06	-0.2685	0.78832	1
ENSG00000167325.RRM1	11	4115937	4160106	0.0286	rs10835678	-1.84	rs1372804	0.00561	-3.61	0.337	96	96	blup	0.012	0.017	0.2323	0.81629	1
ENSG00000168092.PAFAH1B2	11	117014983	117047610	0.0489	rs1263502	-1.94	rs4938354	0.012041	-3.62	-1.235	85	85	bslmm	0.027	0.00087	0.0627	0.95003	1
ENSG00000196565.HBG2	11	5274420	5667019	0.2009	rs1498481	2.69	rs11036474	0.160962	7.31	-0.275	587	1	top1	0.16	3.8e-14	-0.275	0.78332	1
ENSG00000133805.AMPD3	11	10329860	10529126	0.1611	rs7123414	3.47	rs11604833	0.123332	6.91	-0.327	171	171	bslmm	0.13	1.5e-13	-0.1505	0.88035	1
ENSG00000068971.PPP2R5B	11	64685025	64701945	0.0267	rs584698	1.75	rs650506	0.022471	-3.81	0.404	71	1	top1	0.022	0.0021	-0.404	0.68621	1
ENSG00000149743.TRPT1	11	63991271	63993726	0.0889	rs3751122	2.87	rs28395880	-0.002738	3.58	-0.237	68	68	blup	0.026	0.006	-0.2355	0.8138	1
ENSG00000177225.PDDC1	11	767220	777488	0.0412	rs11502190	-2.44	rs12223324	0.014122	3.78	-0.26	104	104	blup	0.025	0.0022	-0.0151	0.98793	1
ENSG00000172935.MRGPRF	11	68771863	68780877	0.2733	rs1939734	3.31	rs2846196	0.120466	5.17	0.267	93	1	top1	0.12	4.3e-07	0.267	0.78947	1
ENSG00000110074.FOXRED1	11	126138950	126148026	0.036	rs685903	1.88	rs8177348	0.0466	-4.68	-0.059	139	1	top1	0.047	1.4e-05	0.059	0.95295	1
ENSG00000137513.NARS2	11	78147007	78285919	0.0814	rs10899559	2.42	rs4945300	0.039457	-4.22	0.847	96	96	blup	0.04	6e-05	-0.2462	0.80549	1
ENSG00000205531.NAP1L4	11	2965667	3013607	0.0566	rs3847644	-2.16	rs16928841	0.015327	3.5	-0.358	126	126	bslmm	0.021	0.0026	-0.0205	0.98365	1
ENSG00000175575.PAAF1	11	73587744	73638790	0.3018	rs1618529	2.1	rs11235951	-0.000563	3.09	-0.946	98	28	enet	0.089	3.2e-09	-0.1904	0.84901	1
ENSG00000159063.ALG8	11	77811982	77850706	0.1288	rs3133324	-3.02	rs563453	0.003954	-3.94	-0.206	114	13	enet	0.059	0.0002	-0.2873	0.77391	1
ENSG00000137500.CCDC90B	11	82970139	82997450	0.0502	rs565674	2.92	rs481321	0.004352	-3.46	-0.921	70	13	enet	0.023	0.002	-0.2138	0.83067	1
ENSG00000182919.C11orf54	11	93474757	93497915	0.2551	rs7939577	2.16	rs652961	0.411264	12.47	-0.445	62	1	top1	0.41	3.7e-45	-0.445	0.65632	1
ENSG00000087884.AAMDC	11	77532155	77629478	0.2678	rs585513	-1.49	rs3819211	0.375748	-12.16	0.406	85	29	enet	0.38	7.2e-41	-0.4666	0.64076	1
ENSG00000137501.SYTL2	11	85405267	85522184	0.1464	rs471226	2.5	rs11234388	0.016191	4.41	0.019	141	141	blup	0.049	9.5e-06	0.3584	0.72007	1
ENSG00000177963.RIC8A	11	207511	215113	0.1281	rs3802985	-1.3	rs2272566	0.005235	4.48	-0.438	98	98	blup	0.057	1.6e-06	0.1782	0.85857	1
ENSG00000142082.SIRT3	11	215458	236931	0.0488	rs6598040	-1.99	rs7930823	-0.002223	-3.41	-0.282	106	106	blup	0.022	0.0023	0.0909	0.92755	1
ENSG00000172893.DHCR7	11	71139239	71163914	0.0302	rs7124694	1.98	rs12422045	0.01598	-3.83	0.145	152	3	lasso	0.024	0.0017	0.0215	0.98288	1
ENSG00000129158.SERGEF	11	17809595	18034709	0.1918	rs2878806	-2.43	rs11024400	0.033315	-5.23	1.311	178	178	blup	0.14	7.2e-13	-0.4612	0.64463	1
ENSG00000110172.CHORDC1	11	89934328	89956532	0.0537	rs10734123	-1.7	rs12417707	0.008185	-4	-1.071	85	85	bslmm	0.015	0.0093	0.2925	0.76991	1
ENSG00000076043.REXO2	11	114310108	114321001	0.113	rs7116731	-1.81	rs11214990	0.022854	-4	0.501	102	10	lasso	0.036	0.00012	-0.2532	0.80008	1
ENSG00000111647.UHRF1BP1L	12	100422233	100536626	0.0726	rs827794	-2.23	rs7962975	-0.002602	3.19	-0.085	107	107	bslmm	0.02	0.0035	-0.1699	0.865	1
ENSG00000111052.LIN7A	12	81186299	81331704	0.0918	rs2400839	1.7	rs7977901	0.073588	-5.71	0.384	150	1	top1	0.074	5.5e-08	-0.384	0.701	1
ENSG00000111344.RASAL1	12	113536624	113574044	0.0522	rs3759378	1.95	rs1902955	0.002982	-2.82	-1.552	87	87	bslmm	0.016	0.0079	0.4614	0.645	1
ENSG00000079337.RAPGEF3	12	48128455	48164823	0.0752	rs7307046	-2.2	rs2239188	0.006474	-4.3	-0.073	118	118	bslmm	0.027	0.0012	0.2542	0.799	1
ENSG00000127337.YEATS4	12	69753483	69784576	0.0777	rs11177587	2.6	rs3825243	0.008354	4.56	1.726	115	19	enet	0.054	3.3e-05	0.2339	0.815	1
ENSG00000152556.PFKM	12	48498922	48540187	0.1421	rs17122571	2.01	rs2269935	0.10621	-7.48	1.04	118	118	blup	0.15	7.1e-15	-0.3696	0.712	1
ENSG00000111144.LTA4H	12	96394606	96437298	0.0514	rs17676826	-2.38	rs6538697	0.015339	-3.7	-0.52	157	157	bslmm	0.019	0.0047	-0.1652	0.869	1
ENSG00000008394.MGST1	12	16500076	16762193	0.1941	rs10744123	3.09	rs2239675	0.058194	5.47	0.487	104	7	lasso	0.16	4.1e-16	-0.0449	0.964	1
ENSG00000122971.ACADS	12	121163538	121177811	0.5534	rs11065286	2.1	rs2014355	0.370511	-12.05	-0.619	116	6	lasso	0.44	1.5e-48	0.4607	0.645	1
ENSG00000167535.CACNB3	12	49207577	49222724	0.0465	rs2453481	-2.22	rs12369114	0.038312	-4.11	-0.465	79	1	top1	0.038	7.9e-05	0.465	0.642	1
ENSG00000060982.BCAT1	12	24964295	25102393	0.1244	rs4963801	-2.79	rs1872644	0.021301	-4.34	-1.714	204	204	bslmm	0.042	3.3e-05	0.071	0.943	1
ENSG00000135454.B4GALNT1	12	58017193	58027138	0.0275	rs2599999	3.25	rs923828	0.000798	-3.2	-0.153	88	88	bslmm	0.0064	0.076	-0.2252	0.822	1
ENSG00000136026.CKAP4	12	106631655	106698057	0.1055	rs4964174	2.32	rs1215761	0.067245	-5.36	0.688	121	14	enet	0.091	1.5e-09	-0.3132	0.754	1
ENSG00000111786.SRSF9	12	120899471	120907596	0.2644	rs540520	-2.21	rs11065126	0.121597	-7.06	0.432	82	1	top1	0.12	2.1e-12	-0.432	0.666	1
ENSG00000175183.CSRP2	12	77252495	77272840	0.0565	rs7966162	-2.95	rs1962167	0.053467	-4.61	-0.219	101	1	top1	0.053	3.5e-06	0.219	0.827	1
ENSG00000110871.COQ5	12	120941077	120972237	0.0863	rs540520	-2.21	rs10774555	0.086319	6.01	0.457	88	1	top1	0.086	3.8e-09	0.457	0.648	1
ENSG00000204954.C12orf73	12	104343980	104359486	0.1257	rs1183212	1.73	rs1165694	0.021322	-4.71	-0.563	159	159	blup	0.085	4.2e-07	0.0403	0.968	1
ENSG00000240771.ARHGEF25	12	58003963	58013162	0.0626	rs2599999	3.25	rs1806652	0.057447	4.97	-0.382	84	1	top1	0.057	2.5e-06	-0.382	0.702	1
ENSG00000151131.C12orf45	12	105380088	105443515	0.0901	rs2166143	-1.89	rs10861313	0.044798	-5.38	0.254	102	7	enet	0.09	5e-08	0.2484	0.804	1
ENSG00000136044.APPL2	12	105567074	105630016	0.102	rs11112442	-2.93	rs12301914	0.006675	3.54	1.462	136	14	enet	0.047	1.3e-05	0.3306	0.741	1
ENSG00000176422.SPRYD4	12	56862301	56864763	0.1706	rs2638335	2.09	rs1043011	0.128386	7.13	-0.209	64	1	top1	0.13	4.7e-13	-0.209	0.834	1
ENSG00000165714.LOH12CR1	12	12510013	12619840	0.0669	rs7296361	2.79	rs3751262	0.009025	-4.6	0.115	158	158	bslmm	0.019	0.0045	-0.0665	0.947	1
ENSG00000139428.MMAB	12	109991542	110011679	0.3027	rs7358739	-1.51	rs2302706	0.466101	-13.65	0.019	112	41	enet	0.5	4.8e-59	0.1781	0.859	1
ENSG00000247077.PGAM5	12	133287405	133299228	0.1201	rs10870504	-2.1	rs12818952	-0.002661	3.86	0.045	88	88	blup	0.011	0.026	-0.1651	0.869	1
ENSG00000177425.PAWR	12	79968759	80084877	0.1075	rs1592672	3.05	rs955574	0.041737	4.34	-0.067	77	1	top1	0.042	0.00048	-0.067	0.947	1
ENSG00000089041.P2RX7	12	121570622	121623876	0.5697	rs208294	-2.53	rs3751143	0.353746	-11.59	-0.655	144	31	enet	0.52	1.5e-62	0.302	0.763	1
ENSG00000110906.KCTD10	12	109886461	109915349	0.0458	rs7958220	-1.69	rs1477117	0.00394	3.82	0.086	120	120	bslmm	0.035	0.00015	-0.0723	0.942	1
ENSG00000111058.ACSS3	12	81331594	81650533	0.0899	rs17652813	1.57	rs4489814	0.021602	4.86	-0.137	131	16	enet	0.054	3e-06	0.3321	0.74	1
ENSG00000013583.HEBP1	12	13127798	13153207	0.5145	rs17212430	1.92	rs4763913	0.363391	-12.43	-0.156	118	118	bslmm	0.38	6.2e-41	0.2798	0.78	1
ENSG00000139631.CSAD	12	53551447	53575135	0.0387	rs941138	-1.93	rs822682	0.014907	-4.38	-0.794	85	85	bslmm	0.023	0.0038	0.2291	0.819	1
ENSG00000166896.XRCC6BP1	12	58335324	58351052	0.0551	rs17492213	-1.93	rs10877041	0.037792	-4.12	-0.335	72	1	top1	0.038	0.0012	0.335	0.738	1
ENSG00000102763.VWA8	13	42140973	42535256	0.177	rs11620516	3.28	rs9594643	0.147668	-7.88	0.313	166	9	lasso	0.17	6.2e-17	-0.245	0.80647	1
ENSG00000139684.ESD	13	47345391	47371367	0.213	rs842378	-5.24	rs8192892	0.107189	-6.69	0.49	163	12	enet	0.15	1.2e-14	-0.1123	0.91058	1
ENSG00000134900.TPP2	13	103249353	103331521	0.0357	rs1571070	2.83	rs1927014	0.016988	-4.49	0.345	192	1	top1	0.017	0.0065	-0.345	0.73009	1
ENSG00000179399.GPC5	13	92050929	93519490	0.1088	rs7139676	-2.46	rs9523348	0.00732	-4.59	0.03	725	22	enet	0.05	7.3e-06	0.0494	0.9606	1
ENSG00000187676.B3GALTL	13	31774073	31906413	0.2385	rs12584266	-2.55	rs7986755	0.162902	8.83	0.499	177	20	enet	0.29	4.7e-29	0.3677	0.71312	1
ENSG00000213995.CARKD	13	111267881	111292340	0.2862	rs4622384	1.92	rs179356	0.257227	10	-0.71	140	7	lasso	0.26	3.3e-26	-0.2301	0.81799	1
ENSG00000125246.CLYBL	13	100258919	100549387	0.4924	rs17658053	3.39	rs7992587	0.30156	11.11	0.667	272	8	lasso	0.32	1.5e-33	0.4646	0.64218	1
ENSG00000153531.ADPRHL1	13	114076260	114107839	0.1491	rs7317038	-2.08	rs8001806	0.026157	4.58	-0.204	121	4	lasso	0.072	7.3e-08	-0.2928	0.76966	1
ENSG00000102781.KATNAL1	13	30776767	30881621	0.0592	rs664135	2.46	rs4769819	0.005227	3.37	-0.002	149	149	bslmm	0.034	0.00021	0.1997	0.84169	1
ENSG00000133103.COG6	13	40229764	40365802	0.0379	rs1548273	2.9	rs9548846	0.004941	3.23	-0.946	136	136	bslmm	0.021	0.0026	-0.4375	0.66175	1
ENSG00000102743.SLC25A15	13	41363548	41384247	0.1695	rs4941999	1.87	rs1536807	0.096208	5.32	0.076	46	1	top1	0.096	1.5e-07	0.076	0.93942	1
ENSG00000196663.TECPR2	14	102829300	102968818	0.0367	rs20485	2.21	rs1190554	0.046963	4.43	-0.347	108	1	top1	0.047	1.3e-05	-0.347	0.72859	1
ENSG00000119673.ACOT2	14	74034324	74042357	0.3668	rs28550643	3.02	rs1074501	0.252533	9.84	-0.849	77	26	enet	0.39	1.5e-42	0.3504	0.72605	1
ENSG00000080815.PSEN1	14	73603126	73690399	0.0654	rs12886066	3.02	rs17781801	0.059388	-5.09	0.462	87	1	top1	0.059	1e-06	-0.462	0.64408	1
ENSG00000078304.PPP2R5C	14	102228135	102394326	0.295	rs2250789	3.52	rs736449	0.116748	-7.09	-0.676	93	29	enet	0.15	4.7e-15	0.029	0.97688	1
ENSG00000100889.PCK2	14	24563262	24579807	0.0486	rs10151272	1.93	rs4982856	0.000649	3.87	-0.532	68	68	blup	0.014	0.013	0.2347	0.81442	1
ENSG00000187630.DHRS4L2	14	24439148	24475617	0.3442	rs10151272	1.93	rs8022613	0.169959	-8.71	-0.143	61	14	lasso	0.27	1.9e-26	-0.4123	0.6801	1
ENSG00000133943.C14orf159	14	91526677	91691976	0.5009	rs768181	3.01	rs4900072	0.486921	-13.62	-0.055	107	1	top1	0.49	2.3e-56	0.055	0.95614	1
ENSG00000184227.ACOT1	14	74003818	74010498	0.3642	rs28550643	3.02	rs1074501	0.231882	9.44	-0.849	75	22	enet	0.37	3.2e-40	0.4345	0.66393	1
ENSG00000213920.MDP1	14	24683143	24685276	0.1902	rs941504	-1.62	rs12589157	0.029241	4.21	-0.074	97	27	enet	0.058	1.4e-06	-0.3542	0.72322	1
ENSG00000168952.STXBP6	14	25278862	25519503	0.276	rs1241478	-3.42	rs7157481	0.083051	-6.86	0.201	285	33	enet	0.25	9.1e-26	0.0285	0.97724	1
ENSG00000140022.STON2	14	81727000	81902809	0.0573	rs7149917	-2.34	rs6574636	0.048515	4.63	0.031	128	1	top1	0.049	9.7e-06	0.031	0.97527	1
ENSG00000157326.DHRS4	14	24422795	24438488	0.4219	rs10151272	1.93	rs8022613	0.284686	-10.31	-0.143	62	14	lasso	0.38	6.7e-40	-0.42	0.67445	1
ENSG00000259431.THTPA	14	24025216	24029480	0.0481	rs727926	2.37	rs34015250	0.067861	-5.14	0.21	90	1	top1	0.068	2.2e-07	-0.21	0.83367	1
ENSG00000254505.CHMP4A	14	24678789	24683075	0.0613	rs941504	-1.62	rs6573607	-0.000582	3.78	1.168	96	96	blup	0.024	0.0017	0.0356	0.97162	1
ENSG00000033170.FUT8	14	65877310	66210839	0.0316	rs8020287	2.58	rs1999725	0.022438	-4.2	-0.416	172	1	top1	0.022	0.0043	0.416	0.67741	1
ENSG00000053770.AP5M1	14	57735627	57756797	0.1758	rs2346219	2.63	rs7143894	0.083153	-5.54	-1.196	58	58	bslmm	0.088	9e-08	-0.0967	0.923	1
ENSG00000151445.VIPAS39	14	77893018	77924295	0.1017	rs17751692	-2.6	rs17824094	0.042893	-5.38	0.63	107	6	lasso	0.07	1.1e-07	-0.3532	0.72391	1
ENSG00000119723.COQ6	14	74416629	74430373	0.0781	rs6574158	1.97	rs11159052	0.083465	6.09	-0.106	96	1	top1	0.083	6.9e-09	-0.106	0.91558	1
ENSG00000100575.TIMM9	14	58875212	58894332	0.042	rs8014077	1.23	rs10483699	0.045723	4.54	0.052	37	6	lasso	0.048	1.2e-05	0.0327	0.97393	1
ENSG00000185418.TARSL2	15	102193801	102264807	0.0969	rs7177851	2.296	rs558555	0.11103	6.77	0.387	104	104	blup	0.12	1.9e-12	0.037	0.97046	1
ENSG00000140464.PML	15	74287014	74340153	0.0648	rs723434	-1.578	rs9944214	-0.00266	-3.21	0.703	84	84	bslmm	0.022	0.0025	-0.2801	0.77941	1
ENSG00000140575.IQGAP1	15	90931450	91045475	0.1323	rs12912653	-3.006	rs17176602	0.0283	4.49	0.89	141	6	lasso	0.042	3.7e-05	0.3934	0.69406	1
ENSG00000182054.IDH2	15	90626277	90645736	0.0625	rs11073899	-2.344	rs2137891	0.01963	4.3	0.077	85	1	top1	0.02	0.0037	0.077	0.93862	1
ENSG00000136371.MTHFS	15	80125927	80189721	0.0487	rs7172278	-2.485	rs685487	0.01011	3.28	0.172	127	127	blup	0.023	0.015	0.1239	0.90143	1
ENSG00000185634.SHC4	15	49115932	49255641	0.0488	rs11858645	2.369	rs11070664	-0.00143	-3.19	1.102	144	144	blup	0.019	0.015	-0.0396	0.96845	1
ENSG00000129003.VPS13C	15	62144588	62352672	0.1803	rs11634077	3.11	rs12442569	0.05218	-6.74	0.512	205	4	lasso	0.14	3.4e-14	-0.4353	0.66333	1
ENSG00000140280.LYSMD2	15	52015208	52043782	0.0967	rs1902590	-2.058	rs16964505	0.04431	4.4	0.042	100	1	top1	0.044	2.3e-05	0.042	0.9665	1
ENSG00000241839.PLEKHO2	15	65134088	65160206	0.0632	rs1471834	2.67	rs16948440	-0.00222	-3.61	1.109	74	74	blup	0.013	0.016	0.1795	0.85752	1
ENSG00000137824.RMDN3	15	41028082	41048049	0.1785	rs3092980	1.678	rs1142468	0.0848	-7.21	-0.343	53	9	enet	0.18	8.6e-18	0.1679	0.86665	1
ENSG00000103932.RPAP1	15	41809374	41836467	0.0573	rs16971834	2.519	rs1200353	0.00809	-3.8	0.972	79	79	bslmm	0.032	0.00031	-0.4599	0.64558	1
ENSG00000140553.UNC45A	15	91473410	91497323	0.0403	rs4932370	4.386	rs12148829	0.01547	4.06	0.414	125	1	top1	0.015	0.009	0.414	0.67887	1
ENSG00000137806.NDUFAF1	15	41679551	41694717	0.1664	rs16971834	2.519	rs17730589	0.17309	-8.41	0.755	66	15	enet	0.19	2.2e-19	-0.3773	0.70595	1
ENSG00000140650.PMM2	16	8882680	8943188	0.2324	rs16964628	2.419	rs11074924	0.256	9.63	-0.167	146	21	enet	0.28	1.7e-26	0.1216	0.90321	1
ENSG00000007516.BAIAP3	16	1383602	1399439	0.2246	rs11865211	1.773	rs4984814	0.0907	6.71	0.156	71	5	lasso	0.11	1.8e-11	-0.2255	0.82157	1
ENSG00000198931.APRT	16	88875747	88878352	0.1013	rs7205064	2.62	rs1834065	0.0889	-6.15	-0.346	105	1	top1	0.089	2.2e-09	0.346	0.72934	1
ENSG00000169896.ITGAM	16	31271311	31344213	0.0213	rs9938765	-2.476	rs4075052	0.0196	-3.65	0.431	76	1	top1	0.02	0.0038	-0.431	0.66647	1
ENSG00000181019.NQO1	16	69740899	69760854	0.3444	rs17299478	1.938	rs1437135	0.347	-11.99	0.396	74	19	enet	0.44	6.6e-49	0.3549	0.72265	1
ENSG00000167526.RPL13	16	89627065	89630950	0.0272	rs101151	-1.863	rs3803677	0.0124	-3.87	-0.175	84	1	top1	0.012	0.017	0.175	0.86108	1
ENSG00000196502.SULT1A1	16	28616903	28634946	0.2801	rs4788069	-1.956	rs1968752	0.106	-7.07	-0.942	45	10	lasso	0.18	2.5e-18	0.3807	0.70344	1
ENSG00000197165.SULT1A2	16	28603264	28608430	0.3285	rs4788069	-1.956	rs1074631	0.148	-7.82	-0.541	51	11	lasso	0.22	1.5e-21	0.4699	0.63839	1
ENSG00000182149.IST1	16	71879899	71962913	0.1674	rs7198936	-3.09	rs7195988	0.00485	-4.14	0.178	115	23	enet	0.068	1.9e-07	0.2533	0.80005	1
ENSG00000127554.GFER	16	2034208	2037750	0.0436	rs9928737	-2.771	rs1058474	0.0473	4.47	-0.254	86	1	top1	0.047	1.5e-05	-0.254	0.7995	1
ENSG00000168434.COG7	16	23399814	23464501	0.0179	rs1004749	-1.985	rs250583	0.0196	3.85	-0.398	103	1	top1	0.02	0.0038	-0.398	0.69063	1
ENSG00000159593.NAE1	16	66836778	66907159	0.0458	rs12599882	-2.284	rs3026082	0.00741	3.92	-0.935	77	77	blup	0.026	0.0009	0.1754	0.86075	1
ENSG00000103485.QPRT	16	29674600	29710020	0.3104	rs9940962	-1.337	rs9933310	0.165	-9.65	0.347	28	5	lasso	0.3	3.1e-31	0.068	0.94576	1
ENSG00000174177.CTU2	16	88772871	88781794	0.0886	rs2968482	-1.924	rs4782394	-0.00308	-3.2	0.141	126	126	bslmm	0.025	0.0038	-0.0918	0.92684	1
ENSG00000168140.VASN	16	4421849	4433529	0.0241	rs804175	-2.471	rs8051831	-7.92e-05	-3.49	0.534	65	65	blup	0.0068	0.061	-0.2376	0.81216	1
ENSG00000005194.CIAPIN1	16	57462081	57481440	0.0489	rs591940	2.029	rs17546208	0.0135	-3.47	-0.174	98	98	blup	0.034	0.00021	-0.27	0.78714	1
ENSG00000179889.PDXDC1	16	15068448	15233196	0.0414	rs12926897	1.767	rs4985155	0.00328	-3.69	0.475	31	31	blup	0.015	0.0094	0.14	0.88865	1
ENSG00000087253.LPCAT2	16	55542910	55620582	0.1019	rs1814270	2.723	rs1393257	0.122	7.33	0.205	172	1	top1	0.12	2.1e-12	0.205	0.83757	1
ENSG00000090857.PDPR	16	70147529	70195203	0.0796	rs933696	0.974	rs4985520	0.00245	2.66	-0.342	15	15	bslmm	0.017	0.0061	-0.3088	0.75748	1
ENSG00000167186.COQ7	16	19078921	19091417	0.212	rs8062000	-1.406	rs12935719	0.234	9.57	-0.336	84	17	enet	0.24	1e-23	-0.2733	0.78463	1
ENSG00000103381.CPPED1	16	12756919	12897874	0.0883	rs9926024	3.146	rs17226949	-0.00262	3.38	0.051	269	269	blup	0.019	0.0045	0.3498	0.72646	1
ENSG00000033011.ALG1	16	5083703	5137380	0.1914	rs11076865	2.253	rs7190704	0.0511	-4.45	-0.315	82	82	bslmm	0.096	9.4e-10	-0.3469	0.72869	1
ENSG00000159713.TPPP3	16	67423712	67427438	0.0586	rs8044652	-1.365	rs3868143	0.0562	-5.01	-0.002	50	1	top1	0.056	2e-06	0.002	0.9984	1
ENSG00000167264.DUS2	16	68021649	68113223	0.0597	rs4359427	1.757	rs7193701	0.000724	3.55	0.564	48	48	bslmm	0.012	0.029	0.1836	0.85431	1
ENSG00000205629.LCMT1	16	25123050	25189552	0.0359	rs4787697	2.549	rs2881053	0.0187	-3.83	-0.446	108	108	bslmm	0.019	0.0039	-0.0342	0.97275	1
ENSG00000153048.CARHSP1	16	8946799	8962866	0.065	rs16964628	2.419	rs2437704	0.0468	4.84	0.21	126	5	lasso	0.052	4.5e-06	0.2257	0.82147	1
ENSG00000091640.SPAG7	17	4862521	4871167	0.1155	rs2243109	2.83	rs16942615	0.109	6.37	0.058	92	1	top1	0.11	7.3e-11	0.058	0.95375	1
ENSG00000239672.NME1	17	49230897	49239789	0.3433	rs2058254	1.92	rs16949649	0.238	9.63	0.214	67	10	enet	0.25	1.1e-25	0.2159	0.82903	1
ENSG00000154229.PRKCA	17	64298754	64806861	0.0922	rs16959046	2.34	rs6504459	0.0349	5.28	-0.262	386	16	enet	0.058	1.4e-06	0.3099	0.75662	1
ENSG00000243678.NME1-NME2	17	49230920	49249108	0.0882	rs3815411	1.74	rs10514981	0.0635	-5.1	-0.172	67	1	top1	0.063	4.4e-07	0.172	0.86344	1
ENSG00000167434.CA4	17	58227297	58248260	0.1492	rs8079220	2.27	rs345189	0.131	-7.12	-0.056	45	45	bslmm	0.14	3.5e-14	-0.2134	0.83101	1
ENSG00000073969.NSF	17	44668035	44834830	0.1746	rs199535	2.54	rs7226263	-9.36e-05	4.65	-1.605	54	54	blup	0.071	9.4e-08	0.1573	0.87504	1
ENSG00000108294.PSMB3	17	36908989	36920484	0.5762	rs115327	2.36	rs764190	0.173	-8.32	0.065	74	24	enet	0.24	1.1e-24	0.0238	0.98102	1
ENSG00000108561.C1QBP	17	5336097	5352150	0.0652	rs2301739	-3.05	rs3026106	0.0419	4.16	0.423	110	1	top1	0.042	3.8e-05	0.423	0.6723	1
ENSG00000120063.GNA13	17	63006833	63052957	0.0301	rs12103721	-2.08	rs299826	0.0122	3.56	0.561	55	7	enet	0.017	0.0066	0.3642	0.71573	1
ENSG00000087157.PGS1	17	76374721	76421195	0.1001	rs595711	2.16	rs2292645	0.0634	5.71	0.47	140	140	blup	0.077	4.4e-08	0.1679	0.8667	1
ENSG00000204237.OXLD1	17	79632066	79633665	0.1115	rs9894429	-1.84	rs35646762	0.0118	-3.69	0.4	71	29	enet	0.025	0.0012	0.3627	0.71682	1
ENSG00000109016.DHRS7B	17	21026677	21096578	0.0476	rs4986004	-2.63	rs735091	0.0275	4.57	-1.507	84	84	blup	0.039	7.3e-05	-0.4504	0.65243	1
ENSG00000141750.STAC2	17	37366789	37382125	0.0664	rs16540	1.77	rs17632667	0.0014	3.54	-0.238	96	96	bslmm	0.022	0.0023	-0.0157	0.98745	1
ENSG00000169738.DCXR	17	79993012	79995608	0.0634	rs11653662	1.47	rs4625783	0.00685	-3.61	-0.968	61	20	enet	0.042	4e-05	0.3393	0.73439	1
ENSG00000166582.CENPV	17	16245848	16256970	0.0329	rs28610260	2.45	rs17779879	0.0646	5.08	0.463	73	1	top1	0.065	3.5e-07	0.463	0.64336	1
ENSG00000161714.PLCD3	17	43186335	43210721	0.0368	rs7224944	2.21	rs2285427	0.0073	-3.52	-0.501	96	96	blup	0.015	0.01	0.2627	0.79279	1
ENSG00000182446.NPLOC4	17	79523913	79615495	0.0733	rs9894429	-1.84	rs35646762	0.00733	3.86	0.4	117	117	bslmm	0.014	0.013	-0.414	0.67889	1
ENSG00000172992.DCAKD	17	43100708	43138473	0.0503	rs7224944	2.21	rs2239919	0.00892	-3.7	0	107	14	enet	0.036	0.00013	-0.3233	0.74644	1
ENSG00000141698.NT5C3B	17	39981335	39992523	0.1682	rs3887424	2.47	rs7212972	0.173	8.16	0.429	94	1	top1	0.17	2.2e-17	0.429	0.66792	1
ENSG00000132471.WBP2	17	73841780	73852588	0.0364	rs12430	1.81	rs7370	0.0235	-4.77	0.502	59	6	enet	0.037	9.5e-05	-0.3158	0.75213	1
ENSG00000174100.MRPL45	17	36452989	36479101	0.119	rs9897134	2.04	rs11868136	0.0047	-2.94	0.765	39	39	bslmm	0.034	0.00018	-0.2914	0.77074	1
ENSG00000141556.TBCD	17	80709940	80900724	0.2732	rs7406848	-2.93	rs11869930	0.0875	7.79	1.392	187	187	blup	0.28	1.1e-28	0.181	0.85638	1
ENSG00000167363.FN3K	17	80693451	80709073	0.1482	rs1046896	-2.64	rs3848403	0.00859	3.22	-1.397	80	80	bslmm	0.05	7.8e-06	-0.4214	0.67346	1
ENSG00000125454.SLC25A19	17	73269073	73285591	0.0681	rs4789172	3.52	rs4789161	0.0394	3.93	1.366	50	50	bslmm	0.05	1.1e-05	0.0478	0.96189	1
ENSG00000197417.SHPK	17	3511556	3539616	0.4301	rs3809806	2.04	rs17707155	0.274	10.18	1.126	149	149	bslmm	0.38	1e-40	0.298	0.76571	1
ENSG00000166260.COX11	17	53029263	53046146	0.0706	rs7212184	2.46	rs11871939	0.0678	-5.31	0.252	106	1	top1	0.068	2.7e-06	-0.252	0.80104	1
ENSG00000154611.PSMA8	18	23713816	23773319	0.0324	rs6508426	-2.41	rs12960119	0.0115	3.28	0.049	48	48	bslmm	0.014	0.012	0.0809	0.9355	1
ENSG00000152242.C18orf25	18	43753519	43846949	0.0695	rs8098249	2.56	rs7506126	0.000244	-3.71	-0.121	99	99	blup	0.033	0.00024	0.2436	0.8076	1
ENSG00000075336.TIMM21	18	71815746	71826197	0.1508	rs2187250	2.61	rs12956301	0.0779	6.99	-1.38	109	16	enet	0.13	5.8e-13	-0.4616	0.6444	1
ENSG00000187135.VSTM2B	19	30017406	30055386	0.1035	rs11665798	-2.45	rs8106720	-0.0029	3.28	-0.385	158	158	bslmm	0.0049	0.11	0.1097	0.913	1
ENSG00000213965.NUDT19	19	33182867	33204702	0.2395	rs10424732	1.94	rs1061686	0.211721	-9.11	0.333	93	6	enet	0.21	4.7e-21	-0.40449	0.686	1
ENSG00000104980.TIMM44	19	7991603	8008805	0.2313	rs14394	-1.83	rs11542187	0.09614	-6.13	0.406	72	14	enet	0.11	2e-11	0.24424	0.807	1
ENSG00000105514.RAB3D	19	11432722	11456946	0.1409	rs12978266	2.84	rs172757	0.110251	6.77	-0.229	83	1	top1	0.11	2.4e-11	-0.229	0.819	1
ENSG00000125746.EML2	19	46110252	46148887	0.0732	rs12975617	-3.02	rs7252175	0.09066	-6.08	0.214	86	4	lasso	0.094	6.9e-10	-0.41912	0.675	1
ENSG00000105088.OLFM2	19	9964394	10047228	0.0425	rs11878348	2.22	rs12979274	0.02915	4.6	0.088	85	1	top1	0.029	0.00052	0.088	0.93	1
ENSG00000124299.PEPD	19	33877856	34012700	0.2408	rs4805889	-2.48	rs3556	0.271911	10.45	0.484	157	7	lasso	0.34	3.9e-36	0.01934	0.985	1
ENSG00000132002.DNAJB1	19	14625582	14640582	0.0686	rs4926214	2.63	rs8104440	0.02778	4.41	0.058	75	3	lasso	0.035	0.00016	-0.12444	0.901	1
ENSG00000105397.TYK2	19	10461209	10491352	0.2398	rs280519	2.52	rs12720356	0.154368	-7.5	-0.242	80	1	top1	0.15	1.9e-14	0.242	0.809	1
ENSG00000167468.GPX4	19	1103936	1106787	0.2033	rs10419707	2.07	rs4807542	0.148909	7.59	-0.846	82	82	bslmm	0.17	2.1e-17	-0.29842	0.765	1
ENSG00000105379.ETFB	19	51848423	51869672	0.0727	rs11084067	2.52	rs3786625	0.037324	4.8	0.2	106	5	lasso	0.045	2.1e-05	0.11994	0.905	1
ENSG00000172009.THOP1	19	2785458	2813599	0.0247	rs8107668	-2.76	rs12608998	0.012292	3.4	0.237	101	1	top1	0.012	0.018	0.237	0.813	1
ENSG00000104823.ECH1	19	39306062	39322645	0.0674	rs1060186	-2.26	rs2229259	0.0865	-5.86	0.08	81	1	top1	0.087	3.7e-09	-0.08	0.936	1
ENSG00000131941.RHPN2	19	33469499	33555794	0.0622	rs8109247	2	rs1981818	0.081261	-5	0.336	103	1	top1	0.081	2.8e-06	-0.336	0.737	1
ENSG00000181029.TRAPPC5	19	7745729	7747744	0.0447	rs807812	-2.29	rs11668398	0.002026	-3.44	-1.652	103	103	bslmm	0.0053	0.085	-0.14552	0.884	1
ENSG00000160439.RDH13	19	55550476	55582659	0.1301	rs3848618	1.89	rs1671169	0.016739	-5.21	-0.273	116	116	blup	0.063	5.4e-07	-0.12012	0.904	1
ENSG00000142459.EVI5L	19	7895119	7929862	0.0565	rs11465396	2.16	rs11881682	0.005013	-3.61	1.431	104	104	bslmm	0.015	0.0095	-0.12396	0.901	1
ENSG00000105251.SHD	19	4278598	4290721	0.0728	rs11085073	-2.91	rs4740	0.063076	5.29	0.785	74	74	blup	0.077	7e-08	0.30037	0.764	1
ENSG00000125652.ALKBH7	19	6372444	6375042	0.0997	rs11881034	-2.73	rs7540	0.063534	-5.32	0.439	78	1	top1	0.064	6.6e-05	-0.439	0.661	1
ENSG00000037757.MRI1	19	13875346	13885096	0.3083	rs10422746	2.04	rs371671	0.230174	-9.35	-0.41	54	1	top1	0.23	2.9e-23	0.41	0.682	1
ENSG00000104946.TBC1D17	19	50380682	50392005	0.0378	rs1152237	-2.69	rs10423897	0.023025	3.86	-1.293	88	88	blup	0.024	0.0014	-0.32594	0.744	1
ENSG00000167414.GNG8	19	47137333	47137942	0.3162	rs8113456	2.09	rs3760759	0.082972	-5.45	-0.439	85	85	bslmm	0.17	4.6e-15	-0.13286	0.894	1
ENSG00000105499.PLA2G4C	19	48551100	48614074	0.1854	rs12985868	-1.87	rs12972957	0.073145	5.37	-0.314	171	171	blup	0.094	2.1e-06	-0.00764	0.994	1
ENSG00000090920.FCGBP	19	40353963	40440533	0.1271	rs10853730	1.67	rs3760920	0.063239	5.73	-0.78	113	2	lasso	0.084	6.9e-09	-0.3511	0.726	1
ENSG00000248485.PCP4L1	1	161228517	161255240	0.09	rs11265577	-2.36	rs2502807	0.003565	-3.9	1.008	121	23	enet	0.092	1.2e-09	-0.2514	0.801525	1
ENSG00000097021.ACOT7	1	6324329	6454451	0.066	rs1002966	-3.21	rs3789498	0.083161	-6.47	-0.275	114	5	enet	0.091	1.3e-09	0.289	0.772569	1
ENSG00000116977.LGALS8	1	236681300	236716281	0.0567	rs530876	-2.85	rs2243527	0.000571	-3.77	-1.314	167	167	bslmm	0.0074	0.054	0.2083	0.835006	1
ENSG00000171608.PIK3CD	1	9711790	9789172	0.0587	rs9430506	-2.39	rs4240895	0.033819	4.08	-0.321	87	87	blup	0.046	3.3e-05	0.2055	0.837156	1
ENSG00000171960.PPIH	1	43124096	43142429	0.0469	rs12408987	-1.8	rs12145783	0.028852	-4.25	0.224	76	5	lasso	0.031	0.00038	-0.076	0.939454	1
ENSG00000135823.STX6	1	180941861	180992047	0.0514	rs7556005	2.62	rs6665134	0.006148	4.03	1.697	116	27	enet	0.038	8e-05	0.1986	0.842538	1
ENSG00000134198.TSPAN2	1	115590632	115632121	0.1233	rs17479660	2.37	rs12034918	0.055602	4.53	-0.188	139	1	top1	0.056	0.00037	-0.188	0.850877	1
ENSG00000076356.PLXNA2	1	208195587	208417665	0.0699	rs1074327	-3.1	rs556625	0.030448	-4.86	-0.301	263	6	lasso	0.033	0.00022	-0.1477	0.882557	1
ENSG00000133069.TMCC2	1	205197304	205242471	0.0499	rs12760299	2.44	rs1180734	0.041929	-4.96	0.156	114	1	top1	0.042	3.7e-05	-0.156	0.876033	1
ENSG00000049239.H6PD	1	9294834	9331396	0.0977	rs926247	3.1	rs9435151	0.012872	-3.87	0.285	122	11	enet	0.081	1.4e-07	0.1395	0.889024	1
ENSG00000162551.ALPL	1	21835858	21904905	0.055	rs12083062	2.56	rs1780329	0.052499	-4.79	-0.041	146	1	top1	0.052	4.3e-06	0.041	0.967296	1
ENSG00000121769.FABP3	1	31838472	31849697	0.0514	rs10047085	1.96	rs10493047	0.047565	-5.11	0.453	92	1	top1	0.048	1.2e-05	-0.453	0.650549	1
ENSG00000143819.EPHX1	1	225997794	226033260	0.051	rs360089	-2.34	rs12038486	0.046609	-4.94	-0.412	113	1	top1	0.047	1.4e-05	0.412	0.680339	1
ENSG00000117054.ACADM	1	76190036	76253260	0.1466	rs814875	2.78	rs1250880	0.127679	-7.19	-0.599	97	26	enet	0.18	1.6e-18	0.3752	0.707511	1
ENSG00000117448.AKR1A1	1	46016215	46035721	0.7187	rs17522918	-1.7	rs2229540	0.348854	-11.57	-0.342	80	1	top1	0.35	6e-37	0.342	0.732351	1
ENSG00000143119.CD53	1	111415775	111442550	0.0673	rs10857833	-3.47	rs343810	0.068959	4.58	-0.458	99	1	top1	0.069	6.5e-05	-0.458	0.646952	1
ENSG00000169213.RAB3B	1	52373628	52456436	0.0446	rs12748434	2.29	rs2244156	0.006522	3.51	0.053	67	7	enet	0.028	0.00069	0.213	0.831365	1
ENSG00000142583.SLC2A5	1	9095166	9148537	0.15	rs12164533	-3.15	rs3820034	0.021517	4.77	0.87	126	25	enet	0.093	1e-09	-0.3732	0.709014	1
ENSG00000157184.CPT2	1	53662101	53679869	0.2771	rs1679933	-2.09	rs11578832	0.298354	-10.66	0.325	127	4	lasso	0.3	2.1e-31	-0.3517	0.725086	1
ENSG00000158887.MPZ	1	161274525	161279762	0.3112	rs11265577	-2.36	rs7550839	0.284302	8.35	-0.025	103	3	lasso	0.29	8.7e-20	0.1648	0.869111	1
ENSG00000162433.AK4	1	65613232	65697828	0.1051	rs10047101	2.05	rs4511159	0.094734	6.44	-0.604	126	4	lasso	0.11	2.2e-11	-0.2827	0.777426	1
ENSG00000159377.PSMB4	1	151372010	151374420	0.2373	rs2031797	1.8	rs4603	0.458918	-13.13	-0.446	52	1	top1	0.46	4.8e-52	0.446	0.655597	1
ENSG00000159423.ALDH4A1	1	19197926	19229275	0.1503	rs17387963	2.67	rs9426794	0.09987	6.22	0.302	105	3	lasso	0.1	1.2e-10	-0.2872	0.773971	1
ENSG00000162688.AGL	1	100315640	100389579	0.4781	rs11166388	2.49	rs1541044	0.261493	-10.68	0.605	137	137	blup	0.32	4.6e-33	-0.1956	0.844912	1
ENSG00000133048.CHI3L1	1	203148059	203155877	0.0744	rs3753476	-2.04	rs10399931	-0.001105	-3.1	-0.735	131	131	bslmm	0.023	0.007	0.0322	0.974343	1
ENSG00000134201.GSTM5	1	110254864	110318050	0.3355	rs2304355	3.33	rs3754446	0.314002	-10.9	-0.339	89	28	enet	0.33	3.5e-34	0.4468	0.655015	1
ENSG00000143149.ALDH9A1	1	165631453	165668100	0.186	rs11806754	-2.57	rs12408101	0.136274	-7.27	-0.387	126	1	top1	0.14	8.4e-14	0.387	0.698756	1
ENSG00000132780.NASP	1	46049518	46084566	0.0201	rs17522918	-1.7	rs3014210	0.026812	-3.79	0.069	84	1	top1	0.027	0.00084	-0.069	0.94499	1
ENSG00000143224.PPOX	1	161136200	161147803	0.1805	rs11265577	-2.36	rs36013429	0.153105	-7.67	0.724	115	10	enet	0.18	1.8e-18	-0.2196	0.826207	1
ENSG00000132906.CASP9	1	15817327	15853029	0.07	rs2294490	-2.05	rs4646049	0.025387	-3.93	0.466	89	89	bslmm	0.052	0.0003	-0.1344	0.893113	1
ENSG00000117151.CTBS	1	85015289	85040163	0.0682	rs11163984	-2.31	rs7551329	0.00859	3.55	0.407	114	114	blup	0.034	0.0014	0.3827	0.701964	1
ENSG00000244414.CFHR1	1	196788887	196801319	0.1409	rs12406509	1.9	rs16840522	0.195281	-7.76	-0.032	29	8	enet	0.22	1.1e-17	0.306	0.759606	1
ENSG00000116791.CRYZ	1	75171170	75199092	0.5587	rs12760348	-2.13	rs17552114	0.084348	-7.61	0.966	104	36	enet	0.47	1.9e-54	-0.023	0.98167	1
ENSG00000116957.TBCE	1	235530675	235612283	0.4258	rs6688441	-1.75	rs4659838	0.024149	4.77	-0.76	95	10	enet	0.14	1.4e-14	0.0242	0.980698	1
ENSG00000203705.TATDN3	1	212965170	212989968	0.1711	rs12747251	-1.55	rs12753524	0.068159	5.96	-0.868	94	6	lasso	0.11	2.7e-11	-0.3993	0.689645	1
ENSG00000143164.DCAF6	1	167905021	168045081	0.1255	rs204265	2.19	rs11558511	0.055708	-5.73	0.602	108	3	lasso	0.064	5.2e-07	-0.3444	0.730531	1
ENSG00000143740.SNAP47	1	227916240	227968927	0.079	rs6673695	-2.29	rs6703846	0.026087	4.65	1.153	92	92	blup	0.049	9e-06	0.4787	0.632124	1
ENSG00000157181.C1orf27	1	186344890	186390510	0.1348	rs10494587	-1.54	rs1547084	0.080275	5.57	0.222	80	19	enet	0.12	5.9e-12	-0.0276	0.977972	1
ENSG00000158109.TPRG1L	1	3541566	3546691	0.0585	rs4648527	-2.89	rs2821007	0.033144	-4.58	-0.03	77	1	top1	0.033	0.00023	0.03	0.976067	1
ENSG00000159445.THEM4	1	151846060	151882284	0.1876	rs7544269	1.9	rs16833668	0.295299	-10.76	0.185	104	6	lasso	0.31	2e-32	-0.2537	0.7997	1
ENSG00000181873.IBA57	1	228353516	228369958	0.037	rs2776857	1.69	rs3795782	0.034616	-4.54	0.38	68	68	blup	0.045	2.4e-05	-0.2114	0.83254	1
ENSG00000143353.LYPLAL1	1	219347186	219386207	0.1385	rs11118262	-2.55	rs6699816	0.189566	8.51	0.127	85	1	top1	0.19	4.8e-19	0.127	0.89894	1
ENSG00000198771.RCSD1	1	167599330	167675486	0.149	rs858490	-2.79	rs926521	0.056413	-5.94	0.023	198	1	top1	0.056	1.9e-06	-0.023	0.98165	1
ENSG00000197147.LRRC8B	1	89990395	90063423	0.0286	rs1459641	2.6	rs9427984	0.008666	-3.53	-0.454	108	108	blup	0.02	0.0035	0.3882	0.697846	1
ENSG00000137944.CCBL2	1	89401456	89458636	0.3634	rs10493822	2.79	rs2765527	0.467165	-13.55	-0.051	93	10	enet	0.5	2.3e-58	-0.0952	0.924186	1
ENSG00000169641.LUZP1	1	23410516	23504301	0.0582	rs3845522	2.88	rs683893	0.016782	3.94	0.871	97	97	bslmm	0.042	3.4e-05	0.1861	0.852348	1
ENSG00000198756.COLGALT2	1	183898796	184006863	0.0987	rs765224	1.9	rs1327136	0.000965	-3.65	-0.164	177	177	bslmm	0.021	0.0059	-0.1174	0.906517	1
ENSG00000186377.CYP4X1	1	47427036	47516423	0.0253	rs11211406	-1.69	rs9793716	0.030993	-4.3	-0.192	72	1	top1	0.031	0.00035	0.192	0.847742	1
ENSG00000143653.SCCPDH	1	246887349	246931439	0.1159	rs10924843	-2.54	rs10924826	0.017744	-4.36	-0.889	126	126	blup	0.059	1.2e-06	0.3554	0.722262	1
ENSG00000163382.APOA1BP	1	156561554	156564091	0.1992	rs2298135	3	rs12567958	0.219157	-9.31	-1.009	102	12	lasso	0.26	1.2e-26	0.0363	0.97108	1
ENSG00000117791.MARC2	1	220921567	220958150	0.0566	rs1389742	2.49	rs6697965	0.075258	-5.75	0.168	132	13	enet	0.079	1.8e-08	-0.248	0.804134	1
ENSG00000172456.FGGY	1	59762310	60233347	0.0702	rs12562305	4.7	rs835401	0.006682	3.32	1.267	225	225	blup	0.032	0.0014	0.2025	0.83955	1
ENSG00000132692.BCAN	1	156611182	156629324	0.105	rs13374043	3.02	rs3795736	0.052205	-5.75	1.511	108	108	bslmm	0.092	1.1e-09	-0.2897	0.772059	1
ENSG00000078808.SDF4	1	1152288	1167411	0.038	rs9660710	1.4	rs6697886	0.046323	-4.34	0.198	53	1	top1	0.046	3.6e-05	-0.198	0.843045	1
ENSG00000135778.NTPCR	1	233086351	233119628	0.6389	rs12024828	2.79	rs12410594	0.584672	-14.84	-0.721	128	21	enet	0.59	1.1e-74	0.2874	0.773811	1
ENSG00000158716.DUSP23	1	159750722	159752333	0.4665	rs2501341	2.58	rs1129923	0.417299	-12.58	-0.271	104	1	top1	0.42	5.3e-46	0.271	0.786391	1
ENSG00000066557.LRRC40	1	70610488	70671303	0.1841	rs641909	1.99	rs476591	0.082329	-5.85	-0.066	98	14	lasso	0.089	2.3e-09	-0.2127	0.831578	1
ENSG00000160803.UBQLN4	1	156005092	156023585	0.0534	rs12035615	-3.63	rs1111102	0.024964	-4.01	-0.208	73	1	top1	0.025	0.0012	0.208	0.835229	1
ENSG00000162384.C1orf123	1	53679771	53686289	0.0765	rs1679933	-2.09	rs2297656	0.09236	-6.46	-0.207	109	1	top1	0.092	1.1e-09	0.207	0.83601	1
ENSG00000117016.RIMS3	1	41086351	41131329	0.0613	rs11208754	1.79	rs11803654	0.029352	4.02	0.074	106	1	top1	0.029	0.0005	0.074	0.94101	1
ENSG00000134215.VAV3	1	108113782	108507766	0.1107	rs12025839	-2.54	rs1777467	0.013258	3.93	1.158	343	343	blup	0.028	0.0067	-0.0834	0.93357	1
ENSG00000154027.AK5	1	77747736	78025651	0.0864	rs17381664	2.45	rs728741	0.086204	5.97	-0.472	265	1	top1	0.086	3.9e-09	-0.472	0.636927	1
ENSG00000101473.ACOT8	20	44470360	44486045	0.1988	rs378114	2.64	rs7270170	0.096432	6.32	-0.133	103	20	enet	0.13	1.9e-13	0.4376	0.6616	1
ENSG00000124217.MOCS3	20	49575363	49577820	0.0279	rs911019	-1.65	rs6020837	-0.002151	-3.92	-0.082	86	86	bslmm	0.0071	0.061	-0.2764	0.7823	1
ENSG00000101290.CDS2	20	5107432	5178533	0.0426	rs8114011	-3.75	rs2326599	0.044501	4.92	-0.373	115	2	lasso	0.048	1e-05	-0.1404	0.8883	1
ENSG00000196839.ADA	20	43248163	43280874	0.2843	rs2868198	-2.92	rs2007720	0.16835	8.15	0.491	91	21	enet	0.19	4.6e-19	0.0186	0.9851	1
ENSG00000100994.PYGB	20	25228705	25278650	0.1949	rs6050427	-2.01	rs11699316	0.032292	-4.51	1.562	113	10	enet	0.07	1.1e-07	-0.4489	0.6535	1
ENSG00000100983.GSS	20	33516236	33543620	0.04	rs11906160	-3.99	rs2236271	0.037095	-5.03	0.104	78	78	blup	0.043	3.2e-05	0.1912	0.8484	1
ENSG00000100997.ABHD12	20	25275379	25371619	0.2138	rs11697535	2.09	rs746748	0.089487	-6.03	-0.371	137	1	top1	0.089	2e-09	0.371	0.7106	1
ENSG00000124126.PREX1	20	47240790	47444420	0.0556	rs12480665	-2.23	rs6090915	0.018385	4.54	0.507	229	229	blup	0.029	0.00053	0.2679	0.7888	1
ENSG00000125779.PANK2	20	3869486	3907605	0.1699	rs1010608	-2.87	rs16989000	0.14813	7.6	-0.477	104	104	blup	0.16	1.1e-15	-0.351	0.7256	1
ENSG00000125814.NAPB	20	23355159	23402125	0.0306	rs2224219	3.47	rs8615	0.022308	4.01	0.362	157	2	lasso	0.023	0.0021	0.4554	0.6488	1
ENSG00000141959.PFKL	21	45719934	45747259	0.0612	rs7354779	2.28	rs3761392	0.066277	-5.76	-0.205	87	2	lasso	0.069	1.5e-07	0.1614	0.8718	1
ENSG00000157601.MX1	21	42792231	42831141	0.0575	rs2838035	2.93	rs469066	0.043025	-4.89	0.117	159	1	top1	0.043	3e-05	-0.117	0.9069	1
ENSG00000159131.GART	21	34876238	34915797	0.4	rs2834219	2.41	rs2409495	0.264581	-10.62	-0.05	74	22	enet	0.31	1.7e-32	-0.0382	0.9695	1
ENSG00000160285.LSS	21	47608055	47648738	0.2135	rs2070578	-1.54	rs2839157	0.252233	-9.98	-0.211	126	18	enet	0.27	1.5e-27	-0.1744	0.8616	1
ENSG00000154721.JAM2	21	27011584	27089874	0.1756	rs9975844	1.52	rs974680	0.066754	6.6	0.029	92	92	blup	0.14	1.8e-14	0.0209	0.9833	1
ENSG00000154719.MRPL39	21	26957968	26979829	0.0687	rs2829789	-1.92	rs12482056	0.004407	-3.73	-0.813	84	84	bslmm	0.0094	0.033	0.2008	0.8409	1
ENSG00000157617.C2CD2	21	43305221	43373999	0.076	rs6586336	3.25	rs2839403	0.050764	4.67	0.209	205	1	top1	0.051	6.1e-06	0.209	0.8344	1
ENSG00000185666.SYN3	22	32908539	33454358	0.1969	rs978808	3.52	rs10483168	0.136284	-7.32	0.567	516	4	lasso	0.2	1.3e-19	-0.0626	0.95012	1
ENSG00000100003.SEC14L2	22	30792846	30821305	0.0939	rs714456	-1.94	rs5753103	0.01412	-3.98	-0.069	130	130	bslmm	0.046	1.7e-05	0.1959	0.84465	1
ENSG00000100038.TOP3B	22	22311397	22337213	0.0318	rs6000509	2.65	rs240055	0.041406	-4.51	0.016	139	2	lasso	0.043	6.5e-05	0.2131	0.83126	1
ENSG00000189060.H1F0	22	38201114	38203442	0.0247	rs139853	1.52	rs4821714	0.008878	3.3	-0.844	58	58	bslmm	0.01	0.029	-0.3334	0.73883	1
ENSG00000240972.MIF	22	24236191	24237414	0.0992	rs17004049	2.49	rs5760090	0.048468	5.5	1.522	112	7	lasso	0.086	4e-09	-0.0207	0.98351	1
ENSG00000100299.ARSA	22	51061182	51066607	0.2361	rs5770871	2.27	rs6151429	0.147307	-7.99	0.89	97	4	lasso	0.16	2.3e-15	-0.3416	0.73267	1
ENSG00000093010.COMT	22	19929130	19957498	0.3757	rs2008591	-3.02	rs4680	0.376942	11.85	0.043	178	1	top1	0.38	5.4e-39	0.043	0.9657	1
ENSG00000100034.PPM1F	22	22273793	22307209	0.0362	rs6000509	2.65	rs240054	0.011765	-3.97	0.27	115	115	blup	0.014	0.012	0.1029	0.91802	1
ENSG00000100304.TTLL12	22	43562628	43583139	0.2783	rs916260	2.19	rs47340	0.095506	7.29	0.713	164	27	enet	0.22	2.4e-22	0.2313	0.81707	1
ENSG00000100364.KIAA0930	22	45586219	45636650	0.0451	rs132821	-2.23	rs2235152	0.02131	3.64	-0.022	156	1	top1	0.021	0.0031	-0.022	0.98245	1
ENSG00000243156.MICAL3	22	18270415	18507325	0.0743	rs181392	-2.5	rs401910	0.001284	-3.61	-0.035	270	270	blup	0.033	0.00026	0.4107	0.68131	1
ENSG00000100294.MCAT	22	43528212	43539400	0.0667	rs1052160	2.1	rs12484656	0.012204	-3.73	0.627	141	18	enet	0.026	0.0011	0.4489	0.65354	1
ENSG00000128335.APOL2	22	36622256	36636000	0.2663	rs9610448	1.98	rs8136528	0.094141	-6.19	0.508	180	34	enet	0.13	4.4e-13	0.0196	0.98435	1
ENSG00000100360.IFT27	22	37154246	37172300	0.0908	rs16985559	2.18	rs3827351	0.096697	6.76	0.188	131	3	lasso	0.11	1.8e-11	0.0463	0.96306	1
ENSG00000069998.CECR5	22	17618401	17646177	0.0862	rs9606661	2.26	rs1034859	0.077717	5.53	0.032	129	1	top1	0.078	3.1e-08	0.032	0.97447	1
ENSG00000185838.GNB1L	22	19770747	19842462	0.1156	rs7287604	-2.6	rs2073762	0.094443	6.27	0.165	153	4	lasso	0.1	4.8e-10	0.2525	0.80069	1
ENSG00000184470.TXNRD2	22	19863040	19929341	0.5122	rs2008591	-3.02	rs5748469	0.27711	-10.32	0.496	193	11	lasso	0.47	2.9e-53	-0.1696	0.86535	1
ENSG00000100151.PICK1	22	38452318	38471708	0.0328	rs2267369	-3.37	rs1004764	0.016413	-3.8	0.187	83	1	top1	0.016	0.0074	-0.187	0.85166	1
ENSG00000183785.TUBA8	22	18593097	18629321	0.1674	rs2252257	2.4	rs464541	0.054233	-5.67	1.294	94	94	bslmm	0.11	6e-11	0.0913	0.92724	1
ENSG00000184076.UQCR10	22	30163358	30166402	0.1109	rs11549795	-1.98	rs17711508	0.109324	-7.13	-0.058	84	1	top1	0.11	2.9e-11	0.058	0.95375	1
ENSG00000162971.TYW5	2	200794698	200820459	0.0452	rs281771	1.55	rs166849	0.035814	-4.24	-0.296	75	1	top1	0.036	0.00025	0.296	0.76723	1
ENSG00000152291.TGOLN2	2	85545147	85555548	0.0536	rs6733190	-3.25	rs4247303	0.09149	-6.21	0.056	112	1	top1	0.091	1.3e-09	-0.056	0.95534	1
ENSG00000115947.ORC4	2	148687968	148779147	0.0186	rs41477845	-1.85	rs6731371	0.00705	-3.46	0.199	62	62	bslmm	0.009	0.044	-0.0877	0.93011	1
ENSG00000136732.GYPC	2	127413509	127454246	0.0573	rs10928980	-2.24	rs10928980	0.001075	3.65	-2.242	111	111	blup	0.013	0.033	-0.15608	0.87597	1
ENSG00000163586.FABP1	2	88422510	88427635	0.206	rs7569216	1.72	rs17350803	0.093899	6.4	0.338	120	16	enet	0.13	8.4e-11	0.36862	0.71241	1
ENSG00000143727.ACP1	2	264140	278283	0.2398	rs6742278	1.68	rs9213	0.356063	-11.7	0.135	96	1	top1	0.36	7.5e-38	-0.135	0.89261	1
ENSG00000115073.ACTR1B	2	98272431	98280570	0.3025	rs17695937	-2.47	rs11692435	0.132925	-7.13	0.001	42	42	bslmm	0.15	3.1e-15	-0.38718	0.69862	1
ENSG00000163219.ARHGAP25	2	68906733	69053965	0.3868	rs10182291	-2.56	rs2280244	0.273245	-9.96	-0.421	231	7	lasso	0.34	1.8e-34	-0.24971	0.80281	1
ENSG00000138095.LRPPRC	2	44113647	44223144	0.1059	rs41360247	-3.66	rs7568481	0.056507	5.72	-0.578	177	14	enet	0.11	1.2e-11	-0.00179	0.99857	1
ENSG00000162882.HAAO	2	42994229	43019733	0.0556	rs4952944	-2.9	rs2278582	0.028773	-4.3	-0.43	123	1	top1	0.029	0.0067	0.43	0.6672	1
ENSG00000138030.KHK	2	27309615	27323640	0.2839	rs1275539	-2.55	rs2304681	0.443065	-12.32	-0.287	61	1	top1	0.44	7.8e-45	0.287	0.77411	1
ENSG00000127824.TUBA4A	2	220114433	220142892	0.0247	rs35328001	2.38	rs4485556	0.000182	-3.01	0.472	87	87	blup	0.016	0.0089	0.14413	0.8854	1
ENSG00000144306.SCRN3	2	175260458	175294303	0.3487	rs13035792	1.97	rs7570614	0.134603	-8.54	-0.196	71	71	bslmm	0.34	3.3e-36	0.05419	0.95679	1
ENSG00000115896.PLCL1	2	198669426	199437305	0.0682	rs13031577	-2.05	rs1595823	0.068858	5.79	0.342	180	10	lasso	0.079	1.7e-08	0.106	0.91558	1
ENSG00000114956.DGUOK	2	74153953	74186088	0.2739	rs17009553	-2.2	rs1653259	0.000203	-3.76	0.032	126	34	enet	0.11	2.5e-11	-0.01993	0.9841	1
ENSG00000124831.LRRFIP1	2	238536219	238722325	0.115	rs869435	2.29	rs10179864	0.011659	-4.2	0.605	154	154	blup	0.057	1.9e-06	-0.21959	0.82619	1
ENSG00000115129.TP53I3	2	24300303	24308731	0.1599	rs925229	1.43	rs1134516	0.159066	-7.66	-0.058	77	1	top1	0.16	1.6e-15	0.058	0.95375	1
ENSG00000144120.TMEM177	2	120436743	120444083	0.0282	rs10204796	1.56	rs4480991	0.013316	3.8	0.052	51	51	bslmm	0.02	0.0046	0.37528	0.70745	1
ENSG00000071967.CYBRD1	2	172378757	172414643	0.2202	rs2111718	2.83	rs2542941	0.210616	8.87	0.691	113	15	enet	0.25	4.5e-25	0.40245	0.68735	1
ENSG00000172954.LCLAT1	2	30670092	30867091	0.1273	rs1879276	2.52	rs1060737	0.103301	7.04	-0.178	217	17	enet	0.13	8e-13	-0.18535	0.85296	1
ENSG00000214595.EML6	2	54950636	55199157	0.0594	rs6741304	3.69	rs4625954	0.004725	-3.83	-1.484	287	287	bslmm	0.012	0.017	-0.02959	0.9764	1
ENSG00000122085.MTERFD2	2	242011584	242041747	0.0988	rs10167154	2.95	rs2108485	0.121754	-6.25	-0.272	116	1	top1	0.12	6.4e-10	0.272	0.78562	1
ENSG00000187231.SESTD1	2	179966419	180129517	0.0291	rs6433782	-2.99	rs17454311	0.009827	-3.74	-0.093	133	1	top1	0.0098	0.03	0.093	0.9259	1
ENSG00000144115.THNSL2	2	88469835	88486146	0.398	rs7569216	1.72	rs10865489	0.365669	-10.12	0.127	126	13	enet	0.39	8.5e-31	-0.14508	0.88465	1
ENSG00000077232.DNAJC10	2	183580999	183659191	0.0475	rs7569593	-2.35	rs415994	0.009509	-3.55	0.25	113	113	blup	0.025	0.0011	-0.26514	0.7909	1
ENSG00000180902.D2HGDH	2	242673994	242708231	0.2334	rs9973663	-2.07	rs7563672	0.259274	-9.98	-0.399	22	1	top1	0.26	2.1e-26	0.399	0.68989	1
ENSG00000127838.PNKD	2	219135115	219211516	0.0299	rs7576929	2.31	rs4324314	0.033866	4.6	0.219	118	8	enet	0.041	5.1e-05	0.32014	0.74887	1
ENSG00000196151.WDSUB1	2	160092304	160143310	0.2889	rs16843897	2.86	rs2159876	0.347498	-11.81	-0.142	132	12	lasso	0.4	4e-43	-0.23854	0.81147	1
ENSG00000144040.SFXN5	2	73169165	73302747	0.08	rs11898850	1.6	rs1048704	0.077776	5.57	-0.241	96	1	top1	0.078	2.3e-08	-0.241	0.80956	1
ENSG00000162999.DUSP19	2	183943287	183964733	0.1076	rs4666881	-2.67	rs16824018	0.061956	-4.65	0.712	76	17	enet	0.079	7.4e-07	-0.37496	0.70769	1
ENSG00000135966.TGFBRAP1	2	105880871	105946491	0.0625	rs2679882	-2.98	rs873738	0.014423	3.84	-0.149	157	1	top1	0.014	0.011	-0.149	0.88155	1
ENSG00000138028.CGREF1	2	27321757	27341995	0.0341	rs1275539	-2.55	rs2304681	0.006542	3.54	-0.287	74	74	blup	0.015	0.018	-0.21424	0.83036	1
ENSG00000182551.ADI1	2	3501132	3523507	0.0807	rs4583476	2.07	rs1130333	-0.002706	-3.76	-0.936	91	91	blup	0.019	0.0052	0.28563	0.77516	1
ENSG00000171103.TRMT61B	2	29072687	29093167	0.1896	rs13402702	1.98	rs3190	0.25032	9.73	0.191	74	1	top1	0.25	5.5e-25	0.191	0.84853	1
ENSG00000196290.NIF3L1	2	201754050	201768655	0.0239	rs12478395	-1.88	rs3901120	0.022116	4.03	0.227	53	1	top1	0.022	0.0022	0.227	0.82042	1
ENSG00000168958.MFF	2	228189867	228222550	0.077	rs4321358	3.4	rs7560053	0.042715	5.36	-0.255	108	4	lasso	0.047	1.2e-05	-0.34637	0.72907	1
ENSG00000240344.PPIL3	2	201735630	201754026	0.5575	rs12478395	-1.88	rs3851973	0.440421	-13.73	0.458	60	13	enet	0.54	5.2e-66	-0.37225	0.70971	1
ENSG00000118961.C2orf43	2	20883788	21022882	0.1674	rs893252	2.17	rs13394027	0.1911	-8.84	0.153	159	9	enet	0.21	2.4e-19	-0.03733	0.97022	1
ENSG00000115657.ABCB6	2	220074490	220083712	0.0295	rs35328001	2.38	rs3731900	0.006217	3.7	-0.287	88	88	bslmm	0.026	0.0011	0.21053	0.83325	1
ENSG00000116120.FARSB	2	223435255	223521056	0.0944	rs6436333	-2.08	rs4674677	0.073701	-6.24	-0.521	140	7	lasso	0.1	9.9e-11	0.44612	0.65551	1
ENSG00000116005.PCYOX1	2	70484518	70508323	0.0614	rs4852506	-1.43	rs2706762	0.052368	-5.04	0.293	86	1	top1	0.052	4.4e-06	-0.293	0.76952	1
ENSG00000134121.CHL1	3	238279	451090	0.1727	rs636092	-2.58	rs3956142	0.023859	5.7	-0.561	246	15	enet	0.13	1.2e-13	0.30526	0.7602	1
ENSG00000188313.PLSCR1	3	146232967	146262651	0.1021	rs342920	3.28	rs343320	0.028837	-4.52	-0.438	129	15	enet	0.05	2.4e-05	-0.3682	0.7127	1
ENSG00000144712.CAND2	3	12837971	12913415	0.4259	rs3773312	-2.87	rs4642101	0.329858	-11.06	-0.186	95	6	lasso	0.35	8.6e-36	0.13005	0.8965	1
ENSG00000172939.OXSR1	3	38206580	38296979	0.0953	rs9839010	-2.03	rs7744	0.038267	-5.28	0.196	92	3	lasso	0.038	7.6e-05	-0.37223	0.7097	1
ENSG00000163975.MFI2	3	196715492	196756687	0.102	rs2280292	2.35	rs17597256	0.047031	-6.05	0.446	103	103	blup	0.096	7.7e-10	-0.0491	0.9608	1
ENSG00000114115.RBP1	3	139236276	139258671	0.0753	rs295465	-2.43	rs2071387	0.036272	4.16	-0.043	110	1	top1	0.036	0.00012	-0.043	0.9657	1
ENSG00000163931.TKT	3	53258723	53290068	0.1114	rs13084863	-1.53	rs3736151	0.092407	6.22	-0.585	93	21	enet	0.1	1.2e-10	-0.03146	0.9749	1
ENSG00000091972.CD200	3	112051194	112081659	0.2458	rs10934170	1.65	rs2399416	0.360547	-11.67	0.347	122	5	lasso	0.36	5.1e-38	-0.12691	0.899	1
ENSG00000161217.PCYT1A	3	195941093	196014828	0.0533	rs6583296	-2.25	rs884534	0.042527	-4.94	0.347	101	4	lasso	0.046	1.6e-05	-0.25752	0.7968	1
ENSG00000163655.GMPS	3	155588325	155661815	0.0378	rs12487278	-1.66	rs6773642	0.009681	3.78	-0.319	90	90	bslmm	0.014	0.012	0.25025	0.8024	1
ENSG00000114904.NEK4	3	52744800	52804965	0.0622	rs2276816	2.15	rs3774354	0.06006	-4.98	0.213	112	112	blup	0.079	6.1e-06	-0.03426	0.9727	1
ENSG00000132394.EEFSEC	3	127872297	128127485	0.0389	rs2860228	-1.87	rs7641133	0.043548	-5.32	0.064	166	4	lasso	0.049	1.1e-05	-0.06166	0.9508	1
ENSG00000161267.BDH1	3	197236654	197300194	0.5071	rs7642233	-2.63	rs8034	0.181772	8.53	-0.516	100	30	enet	0.22	1.1e-21	0.00602	0.9952	1
ENSG00000163932.PRKCD	3	53190025	53226733	0.1064	rs6794389	1.83	rs750527	0.056922	-5.17	-0.299	106	1	top1	0.057	1.7e-06	0.299	0.7649	1
ENSG00000150995.ITPR1	3	4535032	4889524	0.0717	rs6794962	-2.58	rs7639802	0.038508	-4.34	0.163	390	1	top1	0.039	7.6e-05	-0.163	0.8705	1
ENSG00000173226.IQCB1	3	121488610	121553926	0.1087	rs4676752	-2.21	rs6767409	0.030743	5.17	1.294	105	11	enet	0.087	1.6e-06	-0.22454	0.8223	1
ENSG00000114331.ACAP2	3	194995465	195163807	0.0403	rs10212206	1.96	rs2050809	0.035508	4.24	0.18	115	1	top1	0.036	0.00014	0.18	0.8572	1
ENSG00000155903.RASA2	3	141205889	141334184	0.1021	rs9825379	3.65	rs16851483	0.084671	6.12	0.556	138	138	blup	0.094	8.1e-10	0.07055	0.9438	1
ENSG00000080200.CRYBG3	3	97595819	97663810	0.07	rs1874864	-2.05	rs1911114	0.059055	4.32	-0.034	104	1	top1	0.059	0.0001	-0.034	0.9729	1
ENSG00000170854.MINA	3	97660662	97691301	0.0684	rs1874864	-2.05	rs3856567	0.053347	4.34	-0.014	107	1	top1	0.053	0.00039	-0.014	0.9888	1
ENSG00000152642.GPD1L	3	32147181	32210205	0.1527	rs4955252	-2.13	rs6784980	0.13335	7.29	-0.056	120	1	top1	0.13	1.6e-13	-0.056	0.9553	1
ENSG00000163389.POGLUT1	3	119187785	119213555	0.073	rs10934493	-1.95	rs9872589	0.046734	-4.56	0.172	143	1	top1	0.047	2.4e-05	-0.172	0.8634	1
ENSG00000132182.NUP210	3	13357737	13461809	0.0871	rs6762045	3.33	rs9874760	0.036483	4.05	-0.598	148	148	bslmm	0.043	3.1e-05	-0.26436	0.7915	1
ENSG00000114354.TFG	3	100428205	100467810	0.0549	rs544500	2.15	rs4928081	0.086168	-5.81	0	101	1	top1	0.086	3.9e-09	0	1	1
ENSG00000196353.CPNE4	3	131252399	132004254	0.0619	rs3905934	3.01	rs9834560	0.041428	-4.41	-0.098	537	1	top1	0.041	4.2e-05	0.098	0.9219	1
ENSG00000144559.TAMM41	3	11831916	11888393	0.2714	rs12631353	3.49	rs402731	0.314135	-10.84	0.389	139	22	enet	0.35	1e-36	-0.07714	0.9385	1
ENSG00000196455.PIK3R4	3	130397779	130465673	0.0262	rs1554513	-2.9	rs13064233	0.011925	3.28	2.607	81	81	blup	0.016	0.0083	-0.01382	0.989	1
ENSG00000079257.LXN	3	158363611	158390482	0.1295	rs6788069	2.54	rs3867391	0.18621	8.34	-0.188	90	12	lasso	0.21	7.7e-20	-0.13461	0.8929	1
ENSG00000134077.THUMPD3	3	9404526	9428475	0.1793	rs17747739	2.96	rs2251166	0.039793	-4.55	0.635	98	98	bslmm	0.088	4e-09	-0.38413	0.7009	1
ENSG00000114021.NIT2	3	100053545	100075710	0.5744	rs277630	1.36	rs2289506	0.55219	-14.3	0.458	68	1	top1	0.55	3.2e-66	-0.458	0.647	1
ENSG00000114698.PLSCR4	3	145910126	145968966	0.2015	rs6793582	-1.66	rs3762687	0.227304	9.39	0.076	98	1	top1	0.23	5.9e-23	0.076	0.9394	1
ENSG00000144827.ABHD10	3	111697857	111712210	0.1282	rs2399403	2.4	rs17429033	0.104133	-7.13	0.342	157	3	lasso	0.1	7.9e-11	-0.46702	0.6405	1
ENSG00000072858.SIDT1	3	113251143	113348425	0.3148	rs16861014	2.25	rs6808932	0.079958	6.14	0.715	114	19	enet	0.15	5.7e-14	0.20858	0.8348	1
ENSG00000197885.NKIRAS1	3	23933151	23988082	0.0628	rs13327373	1.82	rs6550805	0.038812	4.2	-0.128	94	1	top1	0.039	7.1e-05	-0.128	0.8981	1
ENSG00000157500.APPL1	3	57261765	57307496	0.0421	rs3968279	1.92	rs4325895	-0.000525	-3.01	1.012	75	75	bslmm	0.018	0.005	-0.29581	0.7674	1
ENSG00000145087.STXBP5L	3	120626919	121143608	0.1123	rs17740066	2.06	rs3914164	0.003821	-3.52	-1	205	205	blup	0.039	7.1e-05	-0.12129	0.9035	1
ENSG00000087008.ACOX3	4	8368009	8442450	0.1856	rs899491	2.82	rs3796751	0.08131	5.67	0.34	182	31	enet	0.13	5.2e-13	-0.2877	0.7736	1
ENSG00000121897.LIAS	4	39460620	39479273	0.1213	rs1379819	-1.84	rs17431867	0.01651	-4.4	-0.772	96	6	enet	0.057	6.3e-06	0.1618	0.8714	1
ENSG00000145321.GC	4	72607410	72669758	0.0312	rs16847200	1.93	rs222047	0.01569	-3.89	0.277	103	103	blup	0.017	0.0072	0.3701	0.7113	1
ENSG00000138772.ANXA3	4	79472673	79531597	0.1343	rs2867446	3.25	rs1472365	0.01277	3.64	1.377	149	149	bslmm	0.067	2e-07	-0.2453	0.8062	1
ENSG00000156136.DCK	4	71858255	71896631	0.1389	rs2363447	2.14	rs6826930	0.12187	-7.51	-0.254	63	63	bslmm	0.14	4.2e-14	0.2534	0.7999	1
ENSG00000004468.CD38	4	15779898	15854853	0.1843	rs16892441	-2.56	rs4698412	0.10493	6.58	-0.777	166	166	bslmm	0.11	3.1e-11	-0.4644	0.6423	1
ENSG00000087274.ADD1	4	2845584	2931803	0.0385	rs16843349	2.39	rs2071695	0.0133	-3.74	0.4	108	108	blup	0.028	0.00069	-0.033	0.9737	1
ENSG00000197386.HTT	4	3076408	3245676	0.0347	rs363075	-2.52	rs2857839	-0.00264	3.42	0.796	138	138	bslmm	0.015	0.011	-0.1725	0.8631	1
ENSG00000145214.DGKQ	4	952675	980683	0.1198	rs7690306	1.87	rs4583705	0.11785	-6.76	-0.014	110	110	blup	0.13	9.4e-13	-0.233	0.8158	1
ENSG00000170917.NUDT6	4	123809852	123844123	0.2659	rs17407577	-3.27	rs3747676	0.35016	-10.53	0.523	89	8	lasso	0.37	3.4e-33	-0.1181	0.906	1
ENSG00000138744.NAAA	4	76831809	76862204	0.3106	rs10336	2.33	rs7670521	0.18921	-7.32	-0.135	116	13	enet	0.27	3.6e-18	0.1085	0.9136	1
ENSG00000164116.GUCY1A3	4	156587863	156653501	0.0842	rs2306557	-2.4	rs3796582	0.00547	3.46	-1.634	134	134	bslmm	0.037	0.00011	0.3338	0.7385	1
ENSG00000171497.PPID	4	159630286	159644548	0.7943	rs4331733	1.39	rs17843966	0.29978	10.65	-0.634	29	29	bslmm	0.42	5.2e-47	-0.3493	0.7268	1
ENSG00000156219.ART3	4	76932337	77033955	0.1034	rs6532170	-2.77	rs884304	0.03467	-4.54	-0.879	173	173	blup	0.062	9.7e-07	-0.2461	0.8056	1
ENSG00000171503.ETFDH	4	159593277	159630775	0.055	rs4331733	1.39	rs11559290	0.02261	3.8	-0.699	30	11	enet	0.041	4.8e-05	-0.3458	0.7295	1
ENSG00000138796.HADH	4	108910870	108956331	0.1106	rs10034874	2.24	rs2267842	0.02676	4.12	-0.318	94	94	bslmm	0.061	7.9e-07	0.2181	0.8274	1
ENSG00000138678.AGPAT9	4	84457067	84527028	0.0688	rs17356247	-2.02	rs7674135	0.02157	-3.78	0.411	108	108	bslmm	0.026	0.0084	0.14	0.8886	1
ENSG00000169762.TAPT1	4	16162128	16229033	0.0568	rs203446	-2.16	rs16893162	0.00463	4	0.071	142	142	bslmm	0.011	0.025	0.1804	0.8568	1
ENSG00000014824.SLC30A9	4	41992489	42092474	0.0812	rs17530357	-1.7	rs7682049	0.02144	4.88	0.658	116	116	bslmm	0.031	0.00036	0.3668	0.7138	1
ENSG00000065882.TBC1D1	4	37892708	38140796	0.1549	rs13110318	-2.64	rs12511756	0.08261	5.67	-0.966	193	6	lasso	0.15	4.2e-15	0.0205	0.9836	1
ENSG00000145439.CBR4	4	169784921	169931426	0.0616	rs4692691	2.37	rs6817551	0.08287	-6.07	-0.124	85	1	top1	0.083	7.9e-09	0.124	0.9013	1
ENSG00000145354.CISD2	4	103790135	103810399	0.0707	rs3774997	-1.61	rs223452	0.09964	-6.51	-0.288	43	1	top1	0.1	2.3e-10	0.288	0.7733	1
ENSG00000109576.AADAT	4	170981373	171012850	0.0313	rs540256	2.47	rs2054555	-0.00247	-3.3	-0.505	101	101	bslmm	0.011	0.044	-0.2622	0.7932	1
ENSG00000164089.ETNPPL	4	109663196	109684210	0.0404	rs965935	-1.88	rs10022412	0.01409	3.95	-0.478	94	5	lasso	0.014	0.013	-0.4509	0.6521	1
ENSG00000137463.MGARP	4	140187317	140201492	0.2096	rs6820950	2.02	rs4863639	0.04824	5.21	-0.399	69	1	top1	0.048	5.4e-05	-0.399	0.6899	1
ENSG00000145248.SLC10A4	4	48485360	48491213	0.0731	rs2353314	-2.73	rs17609740	0.06084	4.32	-0.394	55	1	top1	0.061	3.9e-05	-0.394	0.6936	1
ENSG00000164039.BDH2	4	104000592	104021040	0.3336	rs17217592	1.7	rs6830624	0.02856	4.18	0.006	87	5	lasso	0.051	5.5e-06	0.2366	0.813	1
ENSG00000188517.COL25A1	4	109731877	110223813	0.209	rs13126627	3.57	rs11937243	0.0055	4.47	0.926	292	292	bslmm	0.029	0.0058	-0.185	0.8532	1
ENSG00000138777.PPA2	4	106290234	106395238	0.3249	rs7440980	1.93	rs17617811	0.03835	-6.2	-0.269	144	144	blup	0.18	2.2e-18	-0.3987	0.6901	1
ENSG00000118777.ABCG2	4	89011416	89152474	0.0998	rs1072587	-2.04	rs1481012	0.12182	-6.6	0.205	127	1	top1	0.12	3.9e-11	-0.205	0.8376	1
ENSG00000013288.MAN2B2	4	6576902	6625089	0.1846	rs4610412	-2.69	rs2301795	0.15484	7.4	-0.012	106	1	top1	0.15	1.9e-14	-0.012	0.9904	1
ENSG00000133401.PDZD2	5	31639517	32111037	0.0909	rs328618	2.92	rs1973532	0.00245	-3.96	0.693	412	412	blup	0.012	0.021	0.0156	0.987543	1
ENSG00000171530.TBCA	5	76986991	77164604	0.0654	rs353925	-2.31	rs13185613	0.02141	-4.19	0.401	139	10	enet	0.048	9.9e-06	0.2981	0.765643	1
ENSG00000197043.ANXA6	5	150480273	150537443	0.084	rs13357936	-2.64	rs6859236	0.052267	-5.52	-0.172	205	6	enet	0.057	1.7e-06	-0.1088	0.913377	1
ENSG00000178394.HTR1A	5	63256183	63258334	0.0615	rs358524	-3.52	rs1580312	0.021924	3.82	-0.369	41	1	top1	0.022	0.0026	-0.369	0.712128	1
ENSG00000153113.CAST	5	95860971	96115299	0.0891	rs4869306	-2.99	rs152005	0.065736	5.45	-0.756	172	8	lasso	0.07	1.1e-07	-0.1556	0.876327	1
ENSG00000113296.THBS4	5	79287134	79379110	0.0962	rs10057542	2.77	rs10474606	0.070063	5.04	0.144	125	1	top1	0.07	5.5e-07	0.144	0.8855	1
ENSG00000164615.CAMLG	5	134074191	134087847	0.2951	rs246344	2.03	rs2108665	0.306375	-10.68	-0.239	29	1	top1	0.31	2.6e-31	0.239	0.811106	1
ENSG00000133835.HSD17B4	5	118788138	118972894	0.1486	rs92631	-1.26	rs32665	0.158456	-8.44	0.065	99	5	lasso	0.17	2.5e-17	-0.089	0.929116	1
ENSG00000113361.CDH6	5	31193857	31329253	0.1725	rs13354347	3.74	rs7723322	0.066991	-5.3	-0.951	234	9	lasso	0.085	7.1e-09	0.4252	0.670726	1
ENSG00000169223.LMAN2	5	176758563	176778853	0.142	rs6889621	3	rs2731663	0.006035	-4.36	-0.358	76	76	blup	0.016	0.0081	0.4522	0.651101	1
ENSG00000122012.SV2C	5	75378997	75649764	0.0506	rs7706479	2.36	rs4490566	0.030718	4.62	0.213	229	1	top1	0.031	0.00043	0.213	0.831327	1
ENSG00000176055.MBLAC2	5	89754020	89770585	0.0318	rs3112537	2.79	rs10473934	0.03582	4.13	-0.279	74	2	lasso	0.036	0.00012	-0.2102	0.833508	1
ENSG00000164182.NDUFAF2	5	60240956	60448853	0.1544	rs7723754	2.34	rs11951606	0.070707	5.47	0.869	107	12	enet	0.11	5.3e-11	0.2193	0.826413	1
ENSG00000145882.PCYOX1L	5	148737570	148749216	0.1018	rs352336	1.99	rs353255	0.025411	-4.54	0.005	124	22	enet	0.056	2e-06	0.4188	0.67533	1
ENSG00000131188.PRR7	5	176873446	176883283	0.0474	rs335445	1.37	rs335468	0.029444	-3.65	-0.05	58	4	lasso	0.048	0.00022	-0.018	0.985633	1
ENSG00000169228.RAB24	5	176728199	176730745	0.0583	rs6889621	3	rs28362590	0.052802	4.97	-0.542	73	2	lasso	0.053	3.6e-06	-0.3588	0.719727	1
ENSG00000197860.SGTB	5	64961755	65018862	0.0923	rs1374060	-1.66	rs1549192	0.085052	-6.08	-0.395	122	1	top1	0.085	5e-09	0.395	0.692843	1
ENSG00000164307.ERAP1	5	96096521	96143803	0.3732	rs2617448	2.79	rs41135	0.259609	-10.8	-0.48	174	28	enet	0.46	1.4e-52	-0.0887	0.929311	1
ENSG00000124275.MTRR	5	7851299	7906138	0.1979	rs6555507	1.86	rs3733784	0.087485	6.32	0.312	183	27	enet	0.18	1.9e-14	0.4154	0.677845	1
ENSG00000112357.PEX7	6	137143717	137235075	0.0885	rs12191772	-2.6	rs2295592	0.014909	-3.36	0.657	112	3	lasso	0.045	0.00046	-0.33433	0.7381	1
ENSG00000079819.EPB41L2	6	131160487	131384462	0.064	rs2183968	2.4	rs677072	-0.000536	3.29	1.204	213	213	bslmm	0.015	0.01	0.00742	0.9941	1
ENSG00000014123.UFL1	6	96969471	97003152	0.0343	rs1127175	2.32	rs2983897	0.045709	4.63	0.421	79	1	top1	0.046	1.7e-05	0.421	0.6738	1
ENSG00000112096.SOD2	6	160090089	160183561	0.0988	rs9456431	-2.13	rs9365085	0.096947	6.67	0.253	103	1	top1	0.097	4.1e-10	0.253	0.8003	1
ENSG00000244731.C4A	6	31949801	31970458	0.0918	rs4151657	1.62	rs4151651	0.029706	3.64	0.982	70	70	bslmm	0.036	0.00012	-0.33385	0.7385	1
ENSG00000224389.C4B	6	31982539	32003195	0.2277	rs17207986	1.83	rs12614	0.035692	5.05	-0.405	78	78	bslmm	0.093	2.8e-09	-0.08494	0.9323	1
ENSG00000124588.NQO2	6	2988221	3019996	0.4481	rs17136068	2.34	rs17300141	0.25891	10.05	0.245	125	5	lasso	0.3	1.3e-30	0.28384	0.7765	1
ENSG00000065833.ME1	6	83920108	84140797	0.5845	rs12204318	3.42	rs6901074	0.060646	5.45	-1.452	134	134	bslmm	0.27	1.7e-27	-0.30748	0.7585	1
ENSG00000124767.GLO1	6	38643701	38670917	0.06	rs4714178	2.88	rs1781735	0.045841	-4.85	0.457	106	1	top1	0.046	1.7e-05	-0.457	0.6477	1
ENSG00000146242.TPBG	6	83072923	83080545	0.0993	rs497198	2.52	rs9449462	0.031571	-4.72	-0.025	56	56	blup	0.052	4.9e-06	-0.13262	0.8945	1
ENSG00000111907.TPD52L1	6	125440195	125585553	0.0749	rs579493	2.56	rs3799732	0.069744	-5.47	-0.176	151	1	top1	0.07	1.2e-07	0.176	0.8603	1
ENSG00000124608.AARS2	6	44267391	44281063	0.3159	rs9472250	2.25	rs2233434	0.205599	-8.86	0.526	107	107	bslmm	0.22	9.4e-22	-0.08285	0.934	1
ENSG00000183807.FAM162B	6	117073363	117086886	0.1413	rs686708	-2.24	rs654128	0.117477	-6.49	-0.223	51	11	enet	0.13	1.5e-12	0.3943	0.6934	1
ENSG00000065060.UHRF1BP1	6	34759857	34850915	0.1339	rs9469917	2.15	rs9462014	0.015608	-4.12	0.975	91	91	blup	0.076	3.5e-08	0.25405	0.7995	1
ENSG00000120254.MTHFD1L	6	151186685	151423023	0.1147	rs761264	2.67	rs6922269	-0.001427	3.42	0.783	286	286	bslmm	0.031	0.00037	-0.11481	0.9086	1
ENSG00000239264.TXNDC5	6	7881483	8026646	0.0554	rs1653098	3.16	rs9505293	0.052306	4.7	0.002	165	1	top1	0.052	4.4e-06	0.002	0.9984	1
ENSG00000146151.HMGCLL1	6	55299167	55444012	0.1472	rs7751456	2.13	rs10498804	0.010805	5.22	-1.239	175	9	enet	0.059	1.5e-06	-0.23098	0.8173	1
ENSG00000135596.MICAL1	6	109765265	109787171	0.1663	rs9398200	1.98	rs3757237	0.06921	5.48	-0.321	77	4	lasso	0.13	9.4e-13	0.05163	0.9588	1
ENSG00000135597.REPS1	6	139224630	139309398	0.0469	rs1730387	2.8	rs6902027	0.050398	-4.93	-0.136	134	1	top1	0.05	6.6e-06	0.136	0.8918	1
ENSG00000122335.SERAC1	6	158530536	158589312	0.071	rs2295894	-2.08	rs13340445	-0.001284	3.24	0.697	140	140	bslmm	0.017	0.0072	0.38528	0.7	1
ENSG00000001036.FUCA2	6	143815948	143832827	0.2722	rs6570562	-1.79	rs11155297	0.207739	-7.97	0.46	140	2	lasso	0.21	7.1e-17	-0.4264	0.6698	1
ENSG00000120437.ACAT2	6	160181360	160200144	0.0307	rs6930229	-2.42	rs1440	0.009805	3.72	-0.097	91	91	bslmm	0.017	0.0068	-0.28757	0.7737	1
ENSG00000111832.RWDD1	6	116892530	116918838	0.0383	rs4946176	-1.88	rs11961321	0.040845	-5.1	-0.22	74	4	enet	0.042	3.9e-05	-0.23085	0.8174	1
ENSG00000083099.LYRM2	6	90277863	90348472	0.2163	rs1980879	-1.71	rs34012596	0.197881	-7.88	0.142	88	1	top1	0.2	2.1e-16	-0.142	0.8871	1
ENSG00000132423.COQ3	6	99817276	99842080	0.1876	rs9373105	2.14	rs1009031	0.196568	-8.7	0.682	108	9	lasso	0.22	9.7e-22	-0.11794	0.9061	1
ENSG00000112031.MTRF1L	6	153308497	153323820	0.1166	rs9322409	3.45	rs766127	0.136585	-6.34	-0.273	146	1	top1	0.14	5.3e-11	0.273	0.7849	1
ENSG00000196586.MYO6	6	76458909	76629254	0.2129	rs6929742	3.16	rs1280054	0.261615	-10.5	-0.061	143	15	enet	0.29	5.9e-30	0.40346	0.6866	1
ENSG00000001561.ENPP4	6	46097730	46114436	0.0674	rs4530856	2.63	rs2295018	0.066672	-6.1	-0.442	109	109	blup	0.089	6.2e-09	-0.43608	0.6628	1
ENSG00000214960.ISPD	7	16130817	16460947	0.092	rs10252363	2.87	rs10487914	0.010234	-4.08	1.509	273	273	bslmm	0.048	9.9e-06	0.4796	0.6315	1
ENSG00000105963.ADAP1	7	937540	995043	0.0529	rs6415241	2.96	rs4721949	0.006134	-3.61	-1.347	81	81	blup	0.02	0.0034	0.2677	0.7889	1
ENSG00000146648.EGFR	7	55086714	55324313	0.0815	rs6965469	2.85	rs759159	0.002072	-4.44	-1.309	198	198	blup	0.038	8e-05	-0.051	0.9593	1
ENSG00000091140.DLD	7	107531415	107572175	0.032	rs6951457	1.84	rs2237690	0.011515	4.5	-0.561	146	3	lasso	0.019	0.0042	-0.423	0.6723	1
ENSG00000164708.PGAM2	7	44102326	44105186	0.1985	rs2922666	-1.87	rs17546439	0.042973	-5.4	-0.166	62	62	bslmm	0.073	8.6e-08	-0.2629	0.7926	1
ENSG00000127948.POR	7	75528518	75616173	0.3728	rs28737229	-3.48	rs10954732	0.057851	5.05	0.521	73	14	enet	0.1	1.6e-10	-0.0273	0.9782	1
ENSG00000005421.PON1	7	94926988	95025673	0.0646	rs11764692	-2.62	rs757158	0.051329	5.26	-1.596	116	116	blup	0.058	6.8e-06	-0.2511	0.8017	1
ENSG00000106049.HIBADH	7	27565061	27702614	0.2124	rs16874305	2.45	rs6957378	0.164611	8.23	-0.322	120	32	enet	0.21	1.8e-21	-0.334	0.7384	1
ENSG00000078053.AMPH	7	38423305	38671167	0.0882	rs6973823	-3.31	rs1019288	0.043158	4.38	-1.664	304	304	blup	0.047	1.3e-05	0.4372	0.6619	1
ENSG00000106683.LIMK1	7	73497263	73536855	0.0938	rs150867	2.53	rs2285025	0.046244	5.35	0.755	87	87	blup	0.052	5.2e-06	0.3977	0.6909	1
ENSG00000136235.GPNMB	7	23275586	23314727	0.1965	rs10488282	-1.71	rs199357	0.192332	-8.67	0.49	89	17	enet	0.21	3.3e-19	-0.4232	0.6722	1
ENSG00000106089.STX1A	7	73113536	73134002	0.026	rs9654749	2.16	rs941299	0.019163	3.68	-0.142	74	1	top1	0.019	0.0041	-0.142	0.8871	1
ENSG00000197157.SND1	7	127292234	127732661	0.0302	rs3808057	1.97	rs806180	0.008646	3.4	0.862	244	244	blup	0.018	0.0053	-0.1205	0.9041	1
ENSG00000105939.ZC3HAV1	7	138728266	138794465	0.0672	rs17610533	-2.8	rs6975036	0.034907	4.35	1.372	116	116	bslmm	0.04	5.9e-05	-0.1569	0.8753	1
ENSG00000205356.TECPR1	7	97843936	97881563	0.2819	rs17169320	-3.7	rs6969321	0.107184	-6.66	0.132	90	1	top1	0.11	4.6e-11	-0.132	0.895	1
ENSG00000015676.NUDCD3	7	44418720	44530479	0.0538	rs13234819	2.14	rs1043084	0.083302	5.76	-0.453	106	1	top1	0.083	7.2e-09	-0.453	0.6505	1
ENSG00000170632.ARMC10	7	102715328	102740205	0.2271	rs7789727	-1.03	rs4729873	0.159554	-7.87	-0.223	32	3	lasso	0.17	1.2e-16	0.1526	0.8787	1
ENSG00000129103.SUMF2	7	56131695	56148363	0.045	rs13245637	1.47	rs816396	0.007617	-3.63	-0.119	75	9	enet	0.03	0.00051	0.2759	0.7826	1
ENSG00000189077.TMEM120A	7	75616155	75623977	0.0673	rs28737229	-3.48	rs7794040	0.053751	-5.14	0.223	73	9	enet	0.059	1.4e-06	-0.2997	0.7644	1
ENSG00000106603.COA1	7	43648055	43769316	0.0693	rs6952467	-1.63	rs1181592	0.008372	-3.94	0.698	106	106	blup	0.046	2e-05	-0.4607	0.645	1
ENSG00000122778.KIAA1549	7	138516126	138666064	0.0694	rs4732343	2.77	rs10259252	0.029447	4.6	-0.323	181	2	lasso	0.043	3e-05	-0.2234	0.8232	1
ENSG00000164733.CTSB	8	11700033	11726957	0.0918	rs7017872	3.935	rs1293322	0.08741	6.44	-0.332	145	1	top1	0.087	3e-09	-0.332	0.73989	1
ENSG00000167701.GPT	8	145728356	145732557	0.0262	rs7830832	2.026	rs13254911	0.041231	-4.34	0.317	52	1	top1	0.041	4.3e-05	-0.317	0.75124	1
ENSG00000168575.SLC20A2	8	42273993	42397069	0.0638	rs17684875	-1.683	rs2923428	0.074519	5.67	0.259	96	1	top1	0.075	5.9e-08	0.259	0.79564	1
ENSG00000198363.ASPH	8	62413116	62627155	0.0355	rs4367528	-2.824	rs6471960	0.010905	3.94	-0.886	182	14	enet	0.018	0.0056	-0.4196	0.67476	1
ENSG00000104522.TSTA3	8	144694788	144700218	0.1105	rs10097337	2.463	rs7817301	0.048136	4.89	-0.298	85	85	bslmm	0.079	1.7e-08	0.2332	0.81561	1
ENSG00000104325.DECR1	8	91013633	91064320	0.0839	rs12675530	1.995	rs1805890	0.060685	-5.85	0.263	99	14	enet	0.12	1.2e-11	0.2709	0.7865	1
ENSG00000104524.PYCRL	8	144686083	144691943	0.209	rs10097337	2.463	rs11549789	0.090361	-5.96	0.176	87	87	bslmm	0.14	5.3e-14	-0.1174	0.90652	1
ENSG00000177459.C8orf47	8	99076539	99105838	0.078	rs4735517	2.86	rs10098159	0.007661	3.62	-0.624	141	141	bslmm	0.036	0.00048	0.3118	0.75521	1
ENSG00000173566.NUDT18	8	21964383	21966932	0.0469	rs4342591	-2.832	rs4872276	-0.002766	3.29	-0.163	88	88	blup	0.0077	0.052	-0.2314	0.81699	1
ENSG00000158806.NPM2	8	21881636	21894408	0.4516	rs12681529	1.77	rs7818819	-0.002354	3.25	-1.109	89	45	enet	0.095	1.7e-09	-0.2126	0.83165	1
ENSG00000147576.ADHFE1	8	67342420	67383836	0.4407	rs7828555	-2.136	rs1030420	0.303828	11.09	-0.078	73	7	lasso	0.43	1.6e-47	0.2199	0.82595	1
ENSG00000137563.GGH	8	63927638	63951730	0.0466	rs12543454	-1.926	rs10504361	0.004905	4.17	0.473	113	113	blup	0.047	1.4e-05	-0.0239	0.98093	1
ENSG00000176623.RMDN1	8	87480486	87526586	0.1469	rs41374044	-2.476	rs6471309	0.187126	-8.83	0.481	85	85	bslmm	0.2	2.3e-20	0.0411	0.96723	1
ENSG00000235173.FAM203A	8	145192672	145195746	0.0296	rs7838717	0.507	rs7828303	0.034321	3.31	0.185	9	1	top1	0.034	0.0016	0.185	0.85323	1
ENSG00000015592.STMN4	8	27092840	27115937	0.0627	rs6557989	-2.504	rs3739212	0.058389	5.1	-0.34	93	1	top1	0.058	1.6e-06	-0.34	0.73386	1
ENSG00000164933.SLC25A32	8	104410863	104427417	0.0715	rs17230328	2.81	rs17803441	0.032685	-4.21	0.119	96	1	top1	0.033	0.00048	-0.119	0.90528	1
ENSG00000076641.PAG1	8	81880045	82024303	0.0554	rs6473264	3.221	rs10504731	0.038285	4.46	0.223	166	1	top1	0.038	9.3e-05	0.223	0.82354	1
ENSG00000147684.NDUFB9	8	125551344	125580751	0.1071	rs6470250	2.202	rs4527852	0.094637	-6.17	-0.374	122	1	top1	0.095	6.6e-10	0.374	0.7084	1
ENSG00000137040.RANBP6	9	6011043	6015618	0.0196	rs10758721	1.299	rs106033	0.010291	-3.55	0.114	67	67	bslmm	0.011	0.025	0.00973	0.9922	1
ENSG00000070061.IKBKAP	9	111629797	111696396	0.0718	rs10816744	3.215	rs12341419	0.009486	-4.42	0.373	188	188	blup	0.026	0.00091	-0.17344	0.8623	1
ENSG00000107201.DDX58	9	32455300	32526322	0.0691	rs10970946	-2.813	rs7026407	-0.000731	3.37	0.502	128	128	bslmm	0.012	0.017	0.19507	0.8453	1
ENSG00000106804.C5	9	123714616	123812554	0.0642	rs12683062	2.574	rs16910300	0.04111	-4.1	-0.108	119	1	top1	0.041	5.2e-05	0.108	0.914	1
ENSG00000165140.FBP1	9	97365415	97402531	0.1034	rs4744370	2.238	rs16910850	0.02019	4.52	-0.68	112	112	bslmm	0.073	3.2e-06	-0.01312	0.9895	1
ENSG00000148175.STOM	9	124101355	124132531	0.2052	rs306781	1.96	rs306781	0.004168	-3.39	1.96	91	18	enet	0.022	0.0021	0.10906	0.9132	1
ENSG00000095321.CRAT	9	131857089	131873468	0.0233	rs3750340	-0.942	rs7849270	0.002652	-3.42	0.02	65	65	blup	0.024	0.0014	-0.32091	0.7483	1
ENSG00000156052.GNAQ	9	80331003	80646374	0.0215	rs3898048	2.587	rs7856137	0.019131	-4.13	-0.373	165	1	top1	0.019	0.0042	0.373	0.7091	1
ENSG00000164978.NUDT2	9	34329504	34343709	0.1759	rs10119711	-1.594	rs4879775	0.130323	7.16	0.261	76	76	blup	0.2	1.2e-19	-0.43518	0.6634	1
ENSG00000167136.ENDOG	9	131580753	131584956	0.0461	rs12551773	-1.412	rs2997922	0.075245	-5.17	0.865	58	9	enet	0.078	1.1e-07	-0.47255	0.6365	1
ENSG00000148290.SURF1	9	136218610	136223552	0.3124	rs495828	4.497	rs3124768	0.150394	-8.09	0.091	143	26	enet	0.24	5.1e-24	0.1999	0.8416	1
ENSG00000165060.FXN	9	71650175	71715094	0.168	rs12551921	1.788	rs2498432	0.047522	5.73	-0.783	115	5	lasso	0.13	5.4e-13	0.07253	0.9422	1
ENSG00000171097.CCBL1	9	131595221	131644773	0.0849	rs12551773	-1.412	rs10760581	0.002262	-4.41	0.133	65	65	blup	0.036	0.00012	-0.27132	0.7861	1
ENSG00000197355.UAP1L1	9	139971953	139978991	0.1273	rs13306	1.785	rs7467117	0.148654	-7.49	-0.421	85	1	top1	0.15	9.6e-15	0.421	0.6738	1
ENSG00000175287.PHYHD1	9	131683174	131704320	0.2359	rs12551773	-1.412	rs10113912	0.391196	-12.36	0.305	63	13	enet	0.4	4.5e-43	-0.19133	0.8483	1
ENSG00000213221.DNLZ	9	139253932	139258241	0.0879	rs11145756	-2.412	rs11145958	0.018826	-3.54	0.714	73	73	bslmm	0.034	0.00098	-0.41525	0.678	1
ENSG00000119321.FKBP15	9	115923286	115983641	0.0421	rs1411604	-1.996	rs3827673	-0.002482	3.26	-0.096	147	147	bslmm	0.0081	0.044	0.28891	0.7726	1
ENSG00000167103.PIP5KL1	9	130683158	130693076	0.1298	rs913984	-3.495	rs7865476	0.145137	-7.41	-0.355	73	3	lasso	0.15	1.4e-14	0.3784	0.7051	1
ENSG00000136802.LRRC8A	9	131644391	131680318	0.0667	rs12551773	-1.412	rs10988151	0.044508	-4.77	0.334	73	1	top1	0.045	2.2e-05	-0.334	0.7384	1
ENSG00000135002.RFK	9	79000433	79009433	0.0859	rs10869765	3.136	rs10116800	0.042171	-4.43	-0.089	122	1	top1	0.042	5e-05	0.089	0.9291	1
ENSG00000187239.FNBP1	9	132649466	132805473	0.0392	rs3780701	-1.622	rs3824538	0.059691	5.03	0.146	158	1	top1	0.06	9.7e-07	0.146	0.8839	1
ENSG00000107295.SH3GL2	9	17579080	17797127	0.063	rs1555420	-3.026	rs10756910	0.014002	4.35	0.247	297	297	blup	0.014	0.012	0.19253	0.8473	1
ENSG00000165028.NIPSNAP3B	9	107526438	107539738	0.2527	rs4149281	2.757	rs10820726	0.32729	-11.41	-0.229	132	1	top1	0.33	2.8e-34	0.229	0.8189	1
ENSG00000119431.HDHD3	9	116135699	116139279	0.4233	rs10121150	2.626	rs1043836	0.108089	-7.3	-0.891	121	29	enet	0.19	2.2e-19	-0.3075	0.7585	1
ENSG00000137133.HINT2	9	35812957	35815351	0.058	rs1951432	3.383	rs4879929	0.036381	-4.62	-0.239	85	1	top1	0.036	0.00012	0.239	0.8111	1
ENSG00000106714.CNTNAP3	9	39072764	39288312	0.224	rs4961901	-0.226	rs4961901	-0.001144	1.52	-0.226	2	2	enet	0.044	0.00088	-0.24591	0.8057	1
ENSG00000095380.NANS	9	100819021	100845357	0.2213	rs2795487	-2.693	rs10818468	0.230208	-9.47	0.125	109	109	bslmm	0.24	7.5e-24	-0.24455	0.8068	1
ENSG00000137106.GRHPR	9	37422663	37436987	0.095	rs2768659	-2.497	rs10814535	0.059205	4.85	-0.77	115	115	bslmm	0.06	8.8e-07	-0.37811	0.7053	1
ENSG00000136783.NIPSNAP3A	9	107509969	107522403	0.0416	rs914544	2.317	rs10820720	0.00027	-3.74	0.155	128	128	blup	0.0083	0.043	0.2972	0.7663	1
ENSG00000147853.AK3	9	4711155	4742043	0.338	rs466300	2.373	rs435100	0.044786	-6.59	0.429	153	17	enet	0.22	4e-22	-0.16415	0.8696	1
ENSG00000123453.SARDH	9	136528682	136605077	0.0761	rs10993812	2.457	rs2097628	0.027839	4.72	0.971	181	15	enet	0.047	1.7e-05	0.3571	0.721	1
ENSG00000004142.POLDIP2	17	26673659	26684545	0.0436	NA	NA	NA	NA	NA	NA	0	0	enet	9.8e-05	0.31	NA	NA	NA

## Sheet: Table S2
Table S2. Brain PWAS results for any ischemic stroke.
ID	CHR	P0	P1	HSQ	BEST.GWAS.ID	BEST.GWAS.Z	EQTL.ID	EQTL.R2	EQTL.Z	EQTL.GWAS.Z	NSNP	NWGT	MODEL	MODELCV.R2	MODELCV.PV	PWAS.Z	PWAS.P	FDR_adjust
ENSG00000111275.ALDH2	12	112204691	112247782	0.0594	rs2238151	-6.12	rs4648328	0.122598	-7.25	-4.564	61	9	lasso	0.13	9e-13	4.71172	2.46e-06	0.00366294
ENSG00000179295.PTPN11	12	112856155	112947717	0.0303	rs11066320	6.88	rs10850031	0.020039	4.05	-4.758	58	58	blup	0.025	0.0012	-4.4844	7.31e-06	0.00544229
ENSG00000129353.SLC44A2	19	10713133	10755235	0.0264	rs2742313	-5.13	rs11085744	0.01507	4.07	-4.196	85	85	blup	0.035	0.00016	-4.3964	1.1e-05	0.00545967
ENSG00000136100.VPS36	13	52986737	53024763	0.1508	rs4286007	4.56	rs12430144	0.054931	-5.47	3.336	49	2	lasso	0.067	2.2e-07	-4.2288	2.35e-05	0.00874788
ENSG00000122359.ANXA11	10	81910645	81965328	0.287	rs3748242	3.85	rs12763624	0.155551	-7.74	3.771	134	134	bslmm	0.16	5.6e-16	-3.623	0.000291	0.0722165
ENSG00000149084.HSD17B12	11	43577986	43878167	0.2169	rs10400343	4.23	rs1061810	0.155474	-8.14	3.81	164	13	lasso	0.24	2e-24	-3.6636	0.000249	0.0722165
ENSG00000119922.IFIT2	10	91061712	91069033	0.0448	rs2243548	-3.49	rs1727	0.032546	-3.65	3.282	111	1	top1	0.033	0.00054	-3.282	0.001031	0.138592
ENSG00000108272.DHRS11	17	34948228	34957235	0.1559	rs17560870	3.39	rs35712149	0.28	-10.45	3.236	101	1	top1	0.28	1e-28	-3.236	0.00121	0.138592
ENSG00000142453.CARM1	19	10982189	11033453	0.0305	rs2278444	-3.87	rs11085749	0.029377	4.46	-2.473	70	5	lasso	0.036	0.00012	-3.2449	0.001175	0.138592
ENSG00000168765.GSTM4	1	110198703	110208118	0.0769	rs12046010	4.2	rs670439	0.006708	-4.44	-2.476	83	83	blup	0.039	7.9e-05	3.3069	0.000943	0.138592
ENSG00000142669.SH3BGRL3	1	26605667	26608007	0.0333	rs6676527	3.55	rs4659419	0.034086	4.11	3.282	124	1	top1	0.034	0.00019	3.282	0.001031	0.138592
ENSG00000163596.ICA1L	2	203640690	203736708	0.1162	rs10048682	4.47	rs7582720	0.115769	7.21	-3.4	81	1	top1	0.12	7.3e-12	-3.4	0.000674	0.138592
ENSG00000133706.LARS	5	145492601	145562223	0.044	rs12188401	-3.6	rs12188581	0.069583	-5.65	-3.258	87	1	top1	0.07	1.3e-07	3.26	0.00112	0.138592
ENSG00000140105.WARS	14	100800125	100843142	0.0611	rs12882934	-3.803	rs3742384	0.06104	-5.13	-3.21	91	1	top1	0.061	7.3e-07	3.21	0.00133	0.141455
ENSG00000107679.PLEKHA1	10	124134212	124191867	0.0503	rs2284665	-4.76	rs10510110	0.030134	-4.36	-3.078	181	1	top1	0.03	0.00042	3.078	0.002084	0.172393
ENSG00000070081.NUCB2	11	17229700	17371521	0.0907	rs5215	3.69	rs739689	0.028785	4.85	-2.374	97	97	bslmm	0.078	2.4e-08	-3.1113	0.001862	0.172393
ENSG00000198805.PNP	14	20937113	20945253	0.0698	rs1130650	3.147	rs1049564	0.058126	-4.97	3.091	166	1	top1	0.058	1.3e-06	-3.091	0.00199	0.172393
ENSG00000183208.GDPGP1	15	90777040	90785315	0.4716	rs11632753	-3.679	rs10152994	0.31917	-10.98	-3.349	94	7	lasso	0.38	1.5e-39	3.1303	0.00175	0.172393
ENSG00000188690.UROS	10	127477146	127511817	0.1313	rs2149019	-3.1	rs10794025	0.206029	9.5	-3.004	67	8	enet	0.22	9.8e-22	-3.0549	0.002252	0.176486
ENSG00000141985.SH3GL1	19	4360367	4400544	0.0446	rs11085073	-3.46	rs760369	0.042462	4.46	-2.946	118	1	top1	0.042	3.4e-05	-2.946	0.003219	0.221996
ENSG00000155380.SLC16A1	1	113454469	113499635	0.0503	rs7524567	3.19	rs1539624	0.021143	4.04	-3.013	56	3	lasso	0.025	0.0013	-2.9587	0.003089	0.221996
ENSG00000106460.TMEM106B	7	12250867	12282993	0.0893	rs10240547	-3.65	rs6945902	0.071641	5.49	2.109	139	12	enet	0.086	3.9e-09	2.9403	0.00328	0.221996
ENSG00000113441.LNPEP	5	96271098	96373219	0.0426	rs1230358	-3.43	rs18059	0.021903	3.96	2.987	123	123	blup	0.028	0.00067	2.9	0.00369	0.238887
ENSG00000138621.PPCDC	15	75315896	75409803	0.0612	rs6495132	2.937	rs35556055	0.00892	-4.2	-2.46	67	67	blup	0.056	3.8e-05	2.8562	0.00429	0.266159
ENSG00000166825.ANPEP	15	90328120	90358633	0.0593	rs25651	4.083	rs1439117	0.00324	-3.56	3.652	104	104	blup	0.023	0.0023	-2.7994	0.00512	0.292837
ENSG00000116353.MECR	1	29519385	29557454	0.24	rs569716	2.91	rs547976	0.078917	5.91	-2.247	101	41	enet	0.13	5.7e-13	-2.7936	0.005212	0.292837
ENSG00000183597.TANGO2	22	20004537	20053449	0.1104	rs2518829	3.02	rs2008591	0.062662	5.48	-2.736	175	175	blup	0.07	1.2e-07	-2.78748	0.00531	0.292837
ENSG00000148660.CAMK2G	10	75572259	75634343	0.0283	rs2633321	-3.27	rs2664282	0.007184	-3.47	-2.368	78	20	enet	0.014	0.013	2.7228	0.006473	0.310829
ENSG00000172803.SNX32	11	65601112	65624367	0.1683	rs2276133	-3.12	rs2231884	0.183359	8.7	2.715	86	1	top1	0.18	2e-18	2.715	0.006628	0.310829
ENSG00000166888.STAT6	12	57489191	57525922	0.1076	rs1800141	2.75	rs4759275	0.04722	5.16	1.647	78	78	blup	0.064	4.3e-07	2.71215	0.00668	0.310829
ENSG00000006607.FARP2	2	242295658	242434256	0.1585	rs6745662	3.15	rs3771555	0.032519	5.48	-1.994	121	121	bslmm	0.12	4.3e-10	-2.72239	0.006481	0.310829
ENSG00000169499.PLEKHA2	8	38758753	38831428	0.2292	rs11780430	-3.235	rs7008738	0.13222	7.51	-2.693	94	10	lasso	0.22	1e-21	-2.7254	0.00642	0.310829
ENSG00000198873.GRK5	10	120967101	121215131	0.0609	rs10886430	3.79	rs3808955	-0.002099	3.35	0.962	221	221	blup	0.026	0.0011	2.6494	0.008064	0.353156
ENSG00000160703.NLRX1	11	119037277	119054725	0.1256	rs1893033	3.57	rs4938637	0.059389	5.25	3.08	85	6	lasso	0.079	2e-08	2.6583	0.007853	0.353156
ENSG00000110514.MADD	11	47290712	47351582	0.4422	rs2293576	-3.67	rs11570115	0.211507	-9.09	-2.05	99	99	bslmm	0.24	5.7e-24	2.6346	0.008423	0.358338
ENSG00000169609.C15orf40	15	83657193	83680393	0.1166	rs6603041	-3.086	rs4842860	0.12926	8.03	2.324	69	8	enet	0.2	1.1e-19	2.6113	0.00902	0.362994
ENSG00000137992.DBT	1	100652475	100715390	0.0775	rs2810424	2.61	rs2810424	0.107366	-6.58	2.612	90	1	top1	0.11	4.4e-11	-2.612	0.009001	0.362994
ENSG00000253710.ALG11	13	52586534	52603800	0.0355	rs9535878	3.5	rs9535825	0.024961	-3.96	2.59	95	1	top1	0.025	0.0014	-2.59	0.0096	0.376168
ENSG00000178802.MPI	15	75182346	75191798	0.1063	rs6495122	3.036	rs8031937	0.15727	-8.4	2.135	79	10	enet	0.19	2.2e-19	-2.5347	0.01126	0.401684
ENSG00000167315.ACAA2	18	47309869	47340330	0.0885	rs17726716	3.48	rs3889856	0.0362	4.52	-1.433	133	133	blup	0.048	1.2e-05	-2.525	0.0116	0.401684
ENSG00000196365.LONP1	19	5691845	5720583	0.1524	rs8107987	3.61	rs8104044	0.065435	-6.72	1.549	80	80	bslmm	0.14	1.4e-14	-2.5497	0.010781	0.401684
ENSG00000162482.AKR7A3	1	19609052	19615744	0.0695	rs12133034	-3.4	rs12133034	0.029111	-4.66	-3.396	117	117	blup	0.05	7.5e-06	2.5322	0.011334	0.401684
ENSG00000163541.SUCLG1	2	84650647	84687169	0.0301	rs7575751	3.01	rs1460698	0.02464	3.8	-1.402	63	4	enet	0.037	0.00012	-2.52613	0.011533	0.401684
ENSG00000006071.ABCC8	11	17414432	17498449	0.0561	rs5215	3.69	rs4757512	0.070183	-5.28	-2.504	221	1	top1	0.07	2.4e-07	2.504	0.01228	0.407857
ENSG00000170584.NUDCD2	5	162873532	162887146	0.0357	rs299315	2.82	rs299289	0.061171	4.91	2.495	103	1	top1	0.061	7.2e-07	2.5	0.0126	0.407857
ENSG00000111911.HINT3	6	126277927	126301387	0.0232	rs2065168	-2.95	rs2024583	0.016279	-3.64	1.812	61	61	blup	0.024	0.0015	-2.5007	0.0124	0.407857
ENSG00000140474.ULK3	15	75128457	75135687	0.1771	rs6495122	3.036	rs936227	0.25597	9.94	2.486	87	1	top1	0.26	4.7e-26	2.486	0.01292	0.409317
ENSG00000013374.NUB1	7	151038785	151075535	0.0579	rs17705456	3.22	rs394259	0.006942	3.82	-0.771	140	14	enet	0.043	3.3e-05	-2.4749	0.01333	0.413508
ENSG00000126790.L3HYPDH	14	59927081	59951148	0.193	rs17834074	3.141	rs2145042	0.103906	-7.57	1.402	102	22	enet	0.21	2.9e-21	-2.4652	0.01369	0.416008
ENSG00000100347.SAMM50	22	44351301	44406411	0.0719	rs139047	2.9	rs5764034	0.110341	6.73	2.449	163	1	top1	0.11	2.3e-11	2.449	0.01433	0.426747
ENSG00000072135.PTPN18	2	131113580	131132982	0.1356	rs6431154	2.6	rs6713511	0.046015	-4.05	2.553	35	35	bslmm	0.059	0.00014	-2.4251	0.015304	0.446817
ENSG00000120217.CD274	9	5450503	5470566	0.1033	rs866066	-2.63	rs866066	0.108596	6.05	-2.626	142	9	enet	0.11	4e-09	-2.4045	0.0162	0.463881
ENSG00000256269.HMBS	11	118955576	118964259	0.1512	rs4148173	3.27	rs620331	0.092472	-5.93	-1.633	94	94	blup	0.1	1.3e-10	2.3786	0.017379	0.471336
ENSG00000173546.CSPG4	15	75966663	76005189	0.0292	rs34611707	-2.576	rs4503758	-0.00249	-3.31	-2.173	60	60	blup	0.015	0.01	2.3799	0.01732	0.471336
ENSG00000105928.DFNA5	7	24737972	24809244	0.2002	rs2390982	-2.67	rs2237306	0.126332	6.96	-2.099	137	18	enet	0.16	2.2e-15	-2.378	0.01741	0.471336
ENSG00000107959.PITRM1	10	3179920	3215003	0.348	rs3829916	-3.23	rs4880592	0.234221	-10.16	-1.441	202	36	enet	0.43	2.2e-47	2.3472	0.018915	0.48585
ENSG00000140598.EFTUD1	15	82422571	82555104	0.1182	rs9972386	-3.437	rs2654206	0.01858	5.38	1.733	128	128	blup	0.067	2.1e-07	2.3473	0.01891	0.48585
ENSG00000123159.GIPC1	19	14588572	14606944	0.089	rs4926214	2.99	rs8109493	0.051321	-4.82	-2.347	70	1	top1	0.051	5.4e-06	2.347	0.018925	0.48585
ENSG00000130177.CDC16	13	115000362	115038198	0.0243	rs9590405	3.04	rs2039092	0.026314	-4.19	2.331	84	1	top1	0.026	0.00093	-2.331	0.0198	0.488197
ENSG00000258429.PDF	16	69362524	69364498	0.078	rs246129	2.56	rs877534	0.0726	5.68	-2.327	65	1	top1	0.073	6.7e-08	-2.327	0.02	0.488197
ENSG00000154265.ABCA5	17	67240452	67323385	0.1635	rs1345462	3.08	rs1550828	0.186	8.56	-1.467	92	92	blup	0.19	3.1e-19	-2.3317	0.01972	0.488197
ENSG00000197548.ATG7	3	11313995	11599139	0.1745	rs11712666	2.6	rs346076	0.119579	-7.07	-2.317	200	1	top1	0.12	3.2e-12	2.317	0.0205	0.492331
ENSG00000138592.USP8	15	50716577	50793280	0.0319	rs12903381	-3.244	rs4775886	0.01102	-3.7	1.542	107	107	blup	0.024	0.0015	-2.3097	0.02091	0.494206
ENSG00000102547.CAB39L	13	49882786	50018262	0.3669	rs8000300	3.12	rs8002829	0.288269	-10.47	-2.215	142	15	enet	0.31	2.7e-32	2.2982	0.0215	0.49547
ENSG00000116981.NT5C1A	1	40124793	40137710	0.1533	rs784629	-3.03	rs9662128	0.110562	6.48	2.274	91	91	blup	0.11	4.2e-11	2.2968	0.021629	0.49547
ENSG00000076685.NT5C2	10	104845940	104953056	0.0375	rs11191606	4.17	rs11191506	0.027509	3.93	2.64	95	95	blup	0.039	7.4e-05	2.2838	0.02238	0.49827
ENSG00000072952.MRVI1	11	10594638	10715535	0.095	rs1035691	-3	rs753002	0.013666	-5.36	0.22	211	211	bslmm	0.049	8.1e-06	-2.265	0.02351	0.49827
ENSG00000103121.CMC2	16	81009698	81053875	0.2117	rs8049565	3.45	rs2602424	0.243	-10.21	2.01	142	7	lasso	0.27	2.6e-27	-2.2655	0.0235	0.49827
ENSG00000065000.AP3D1	19	2100988	2164464	0.0502	rs2238599	-2.29	rs2072304	0.027795	-4.07	-2.261	72	1	top1	0.028	0.00069	2.261	0.023759	0.49827
ENSG00000011485.PPP5C	19	46850251	46896238	0.0411	rs10403826	2.56	rs877589	-0.001398	3.22	-1.587	108	108	blup	0.0046	0.1	-2.2615	0.023729	0.49827
ENSG00000133460.SLC2A11	22	24198890	24228496	0.3289	rs17004049	2.65	rs875643	0.174782	-7.97	1.777	125	17	enet	0.22	2.6e-20	-2.2725	0.02306	0.49827
ENSG00000162174.ASRGL1	11	62104920	62160882	0.1719	rs2513749	3.16	rs2463833	0.191699	8.79	1.576	119	7	lasso	0.22	6.8e-22	2.2391	0.025153	0.502944
ENSG00000165912.PACSIN3	11	47199076	47207994	0.072	rs2291444	-2.73	rs1352307	0.036953	4.56	2.339	83	83	bslmm	0.052	6.4e-06	2.2363	0.025333	0.502944
ENSG00000027001.MIPEP	13	24304328	24463558	0.1788	rs9318086	-2.42	rs11551114	0.20111	-9.61	-2.247	232	1	top1	0.2	3.2e-20	2.247	0.0246	0.502944
ENSG00000158186.MRAS	3	138066539	138124375	0.0388	rs774008	3.55	rs7626349	0.007021	-3.97	0.756	81	81	bslmm	0.027	0.00088	-2.2408	0.025	0.502944
ENSG00000055147.FAM114A2	5	153369688	153418496	0.0609	rs1370912	3.14	rs378267	0.104513	-6.44	-2.221	90	1	top1	0.1	8.1e-11	2.22	0.02635	0.512448
ENSG00000187764.SEMA4D	9	91975702	92113045	0.0492	rs4877098	2.89	rs9410321	0.002358	-3.91	-1.782	129	129	blup	0.037	9.4e-05	2.2195	0.0265	0.512448
ENSG00000196116.TDRD7	9	100174232	100258407	0.1076	rs4743098	2.5	rs10817606	0.09829	-6.04	2.203	142	1	top1	0.098	4.3e-09	-2.203	0.0276	0.526877
ENSG00000177542.SLC25A22	11	790475	798316	0.0971	rs11502190	-1.93	rs7946354	0.020345	-4.24	0.732	100	100	bslmm	0.044	2.5e-05	-2.177	0.02948	0.548697
ENSG00000166501.PRKCB	16	23847322	24231932	0.06	rs4787985	3.41	rs196002	0.0606	-5.16	2.364	296	3	lasso	0.074	5.3e-08	-2.1809	0.0292	0.548697
ENSG00000132612.VPS4A	16	69345259	69358949	0.0365	rs246129	2.56	rs8057271	0.0337	4.37	-2.415	66	3	lasso	0.037	0.00011	-2.1624	0.0306	0.562511
ENSG00000149809.TM7SF2	11	64879317	64883856	0.0697	rs1195978	2.77	rs9971407	0.032666	-4.21	2.63	87	3	lasso	0.038	9.5e-05	-2.1563	0.031057	0.563693
ENSG00000116885.OSCP1	1	36881428	36916086	0.0787	rs3007217	2.63	rs16823042	0.108907	-6.75	2.076	113	2	lasso	0.11	2.7e-11	-2.15	0.031555	0.563693
ENSG00000160221.C21orf33	21	45553487	45565605	0.1319	rs2020945	-2.47	rs2277806	0.102008	6.64	-1.846	97	21	enet	0.12	1.9e-12	-2.146	0.0318	0.563693
ENSG00000109854.HTATIP2	11	20385231	20405329	0.0884	rs10430900	3.01	rs10833312	0.023431	-4.49	1.17	108	12	enet	0.055	2.8e-06	-2.1297	0.033197	0.574771
ENSG00000183828.NUDT14	14	105639275	105647660	0.0543	rs4983590	-2.133	rs4983590	0.027782	-3.68	-2.133	69	1	top1	0.028	0.0018	2.133	0.03292	0.574771
ENSG00000126602.TRAP1	16	3701640	3767598	0.1971	rs3794700	2.56	rs2791	0.0994	-7.91	-1.373	62	23	enet	0.19	6.9e-19	2.1228	0.0338	0.578485
ENSG00000131323.TRAF3	14	103243813	103377837	0.1043	rs12435483	3.559	rs3803286	0.050616	4.95	-1.386	102	102	bslmm	0.053	3.6e-06	-2.1125	0.03464	0.585562
ENSG00000148384.INPP5E	9	139323071	139334274	0.0596	rs9314867	2.73	rs3812594	0.034055	-4.48	-2.108	107	1	top1	0.034	0.00036	2.108	0.035	0.585562
ENSG00000185163.DDX51	12	132621139	132628880	0.0364	rs12426478	2.41	rs11831480	0.001622	3.22	1.494	87	87	blup	0.013	0.046	2.09443	0.0362	0.585994
ENSG00000140403.DNAJA4	15	78556428	78574538	0.159	rs4886564	4.148	rs2037347	0.06735	6.99	-1.088	125	125	bslmm	0.17	6.1e-17	-2.0938	0.03628	0.585994
ENSG00000105607.GCDH	19	13001840	13025021	0.2828	rs2974754	2.23	rs8012	0.148999	-7.68	1.628	64	64	bslmm	0.17	1.5e-17	-2.0943	0.036232	0.585994
ENSG00000124181.PLCG1	20	39765600	39811629	0.0824	rs17178803	3.23	rs753381	0.055064	5.81	-1.694	54	54	blup	0.09	1.9e-09	-2.0898	0.0366	0.585994
ENSG00000175497.DPP10	2	115199876	116603328	0.124	rs6755195	2.75	rs3738879	0.083974	-5.77	1.518	577	6	lasso	0.093	9.1e-10	-2.0853	0.037042	0.586761
ENSG00000065613.SLK	10	105726959	105788991	0.0699	rs6584579	-4.38	rs9325510	0.026253	-4.07	2.894	113	113	bslmm	0.037	9.7e-05	-2.0671	0.038721	0.600579
ENSG00000177000.MTHFR	1	11845780	11866977	0.4637	rs7529001	2.65	rs1801133	0.168296	-8.18	2.225	144	144	bslmm	0.25	8.2e-26	-2.068	0.038642	0.600579
ENSG00000136111.TBC1D4	13	75858808	76056250	0.1	rs961631	-3.11	rs1570541	0.006744	-4.05	-2.681	222	222	bslmm	0.048	1.1e-05	2.061	0.0393	0.602772
ENSG00000125633.CCDC93	2	118673054	118771709	0.056	rs1025103	-4.17	rs1547998	0.02374	-4.24	-2.164	134	3	lasso	0.03	0.00046	2.05715	0.039672	0.602772
ENSG00000100592.DAAM1	14	59655364	59838123	0.1878	rs17834074	3.141	rs1253035	0.025487	-4.33	-0.496	166	166	blup	0.072	7.2e-08	2.0315	0.0422	0.60419
ENSG00000103150.MLYCD	16	83932731	83949787	0.1081	rs401764	2.96	rs9923900	0.107	-6.47	-2.037	165	1	top1	0.11	4.9e-11	2.037	0.0417	0.60419
ENSG00000214078.CPNE1	20	34213953	34252878	0.2653	rs882436	-2.83	rs2425141	0.235785	-9.7	1.884	84	18	enet	0.24	1.7e-24	-2.0316	0.0422	0.60419
ENSG00000142185.TRPM2	21	45770046	45862964	0.0913	rs4818908	2.26	rs2838552	0.054371	-4.21	2.048	69	1	top1	0.054	0.00035	-2.048	0.0406	0.60419
ENSG00000164172.MOCS2	5	52391509	52405893	0.3129	rs1541689	-3.02	rs3816326	0.221607	-9.19	2.179	148	148	bslmm	0.23	4.6e-22	-2.05	0.04055	0.60419
ENSG00000070610.GBA2	9	35736863	35749983	0.1846	rs1951432	3.26	rs3750434	0.208541	-8.94	-2.035	104	1	top1	0.21	5.5e-21	2.035	0.0419	0.60419
ENSG00000015475.BID	22	18216906	18257536	0.0382	rs181392	-2.54	rs181392	0.010659	-3.74	-2.535	132	132	blup	0.02	0.0048	2.0227	0.0431	0.611199
ENSG00000197226.TBC1D9B	5	179289066	179334859	0.2838	rs12516767	3.25	rs1298	0.066457	-6.18	1.558	98	98	bslmm	0.22	6.2e-22	-2.02	0.04389	0.61653
ENSG00000184207.PGP	16	2261998	2264808	0.0414	rs26848	2	rs26848	0.0364	3.98	2.004	56	1	top1	0.036	0.00012	2.004	0.0451	0.621795
ENSG00000010282.HHATL	3	42734155	42744319	0.1098	rs2290976	3.32	rs12635736	0.084301	-5.94	1.734	95	95	blup	0.092	2.3e-09	-2.0072	0.0447	0.621795
ENSG00000185215.TNFAIP2	14	103589779	103603776	0.1325	rs8004470	-3.56	rs2282037	0.027573	4.44	1.195	71	11	enet	0.074	1.6e-06	1.9963	0.0459	0.624135
ENSG00000138363.ATIC	2	216176540	216214487	0.2032	rs10204232	2.82	rs16853834	0.128014	7.36	1.738	130	14	enet	0.14	7.2e-14	1.9944	0.046108	0.624135
ENSG00000163956.LRPAP1	4	3508103	3534286	0.0925	rs1320762	2.81	rs7672287	0.0682	6.13	1.961	87	5	lasso	0.088	3e-09	1.9883	0.0468	0.627795
ENSG00000110536.PTPMT1	11	47586982	47595013	0.0507	rs7118178	-3.84	rs4752839	0.009785	3.73	1.195	38	7	enet	0.029	0.00057	1.975	0.048264	0.635974
ENSG00000075651.PLD1	3	171318195	171528740	0.0478	rs9849306	-2.56	rs3843979	0.032706	4.05	1.977	191	1	top1	0.033	0.00071	1.977	0.048	0.635974
ENSG00000101247.NDUFAF5	20	13765596	13799067	0.0766	rs3789339	2.74	rs1999112	0.055401	-4.75	2.013	95	95	bslmm	0.057	1.8e-06	-1.9643	0.0495	0.644284
ENSG00000128595.CALU	7	128379346	128411861	0.0829	rs11983903	3.48	rs1043550	0.110502	6.63	-1.962	110	1	top1	0.11	2.3e-11	-1.962	0.04976	0.644284
ENSG00000182253.SYNM	15	99638420	99675798	0.0777	rs8039637	2.691	rs1703770	0.05186	-5.47	1.629	162	3	lasso	0.084	5.9e-09	-1.945	0.05177	0.66453
ENSG00000115902.SLC1A4	2	65215611	65250999	0.0952	rs2252867	-2.45	rs6751300	0.082964	5.73	-1.938	102	1	top1	0.083	7.7e-09	-1.938	0.052623	0.669706
ENSG00000151611.MMAA	4	146539415	146581187	0.3067	rs3935131	-2.63	rs17020467	0.2775	-10.29	1.622	81	81	bslmm	0.29	7.3e-30	-1.9297	0.0536	0.676359
ENSG00000134330.IAH1	2	9613787	9636672	0.3169	rs2715861	-3.51	rs10593	0.019723	-4.02	0.158	58	58	bslmm	0.077	2.7e-08	-1.91303	0.055744	0.697503
ENSG00000111615.KRR1	12	75890684	75905416	0.0791	rs11540407	-2.63	rs11540407	0.003165	-3.4	-2.63	91	91	bslmm	0.03	0.0047	1.88152	0.0599	0.700342
ENSG00000118939.UCHL3	13	76123619	76180085	0.1684	rs961631	-3.11	rs7982613	0.159693	8	-1.886	112	1	top1	0.16	4.5e-16	-1.886	0.0593	0.700342
ENSG00000137766.UNC13C	15	54305101	54920806	0.0695	rs2414299	-3.551	rs8031935	-0.00175	3.53	-1.138	436	436	blup	0.026	0.001	1.8915	0.05856	0.700342
ENSG00000171861.RNMTL1	17	685513	695749	0.053	rs17616389	2.71	rs3087833	0.0481	-4.59	-1.884	101	1	top1	0.048	1.1e-05	1.884	0.05956	0.700342
ENSG00000142549.IGLON5	19	51815102	51833608	0.1273	rs11084067	2.45	rs2062655	0.033231	4.9	-0.946	113	113	bslmm	0.065	3.4e-07	-1.9027	0.057081	0.700342
ENSG00000151693.ASAP2	2	9346894	9545812	0.0383	rs2715861	-3.51	rs11676012	0.002459	-4	-1.771	159	159	blup	0.018	0.0057	1.89337	0.058309	0.700342
ENSG00000121964.GTDC1	2	144695635	145090135	0.0835	rs2077724	-2.31	rs7589628	0.026178	-4.14	0.203	98	98	bslmm	0.035	0.00016	-1.87929	0.060204	0.700342
ENSG00000164347.GFM2	5	74017029	74063196	0.2561	rs17670897	2.51	rs6453075	0.307039	11.45	1.093	119	119	bslmm	0.39	1.7e-42	1.91	0.05645	0.700342
ENSG00000147687.TATDN1	8	125500726	125551699	0.0516	rs6470250	2.14	rs3829038	0.012454	-3.69	-0.336	134	134	bslmm	0.019	0.0045	1.8885	0.05896	0.700342
ENSG00000011376.LARS2	3	45429998	45590913	0.2377	rs2578693	2.71	rs12638088	0.268326	-10.32	-1.951	159	6	lasso	0.29	1.8e-29	1.8695	0.0615	0.709872
ENSG00000140829.DHX38	16	72127461	72146811	0.0478	rs7198936	-3.78	rs3764310	-0.0018	-3.99	-1.407	115	115	blup	0.035	0.0017	1.8537	0.0638	0.71202
ENSG00000167193.CRK	17	1323983	1366456	0.0352	rs10521111	-2.71	rs16946807	-0.00175	3.39	-1.994	92	92	blup	0.00044	0.28	-1.8526	0.06394	0.71202
ENSG00000008283.CYB561	17	61509665	61523739	0.0626	rs4968776	2.15	rs3809721	0.0614	-5	-1.853	68	1	top1	0.061	7.8e-06	1.853	0.06388	0.71202
ENSG00000134202.GSTM3	1	110276554	110284384	0.4923	rs4970779	-3.43	rs11807	0.421899	13	-1.549	93	21	enet	0.52	1.9e-61	-1.8516	0.064077	0.71202
ENSG00000168216.LMBRD1	6	70385694	70507003	0.0623	rs2445977	-2.98	rs7742015	0.066087	5.81	-1.996	130	11	enet	0.068	2.6e-07	-1.8559	0.0635	0.71202
ENSG00000124164.VAPB	20	56964178	57026157	0.1016	rs6015260	-2.71	rs6128337	0.05348	-5.37	1.493	152	3	lasso	0.085	5.1e-09	-1.8462	0.0649	0.715823
ENSG00000125375.ATP5S	14	50779044	50802276	0.3942	rs10135842	-1.801	rs2356243	0.120258	-7.67	-0.913	91	91	bslmm	0.2	5.8e-20	1.8366	0.06627	0.723198
ENSG00000172817.CYP7B1	8	65500320	65711318	0.0333	rs7832902	2.456	rs6472155	0.013336	-3.95	-1.38	143	143	blup	0.04	0.00017	1.8348	0.06654	0.723198
ENSG00000149927.DOC2A	16	30016830	30034591	0.0447	rs6565173	-1.78	rs11642612	0.0338	4.56	-1.561	74	74	blup	0.038	9.1e-05	-1.8212	0.0686	0.730567
ENSG00000117266.CDK18	1	205473723	205501921	0.2154	rs11240503	4.3	rs12058761	0.015957	-5	-2.968	119	119	bslmm	0.12	8.6e-12	1.8268	0.067729	0.730567
ENSG00000168393.DTYMK	2	242615157	242626406	0.0462	rs9973663	-2.4	rs6751972	0.015353	-3.55	-2.081	33	13	enet	0.018	0.0056	1.82045	0.06869	0.730567
ENSG00000175662.TOM1L2	17	17746828	17875736	0.0616	rs4925118	3.31	rs7501812	0.11	-6.9	1.686	117	12	enet	0.11	1.4e-11	-1.8127	0.06988	0.737953
ENSG00000172375.C2CD2L	11	118972908	118989252	0.0791	rs1893033	3.57	rs4938626	0.069544	-5.64	1.805	101	1	top1	0.07	1.3e-07	-1.805	0.071075	0.745286
ENSG00000020922.MRE11A	11	94152895	94227074	0.1823	rs550255	2.5	rs588701	0.041739	5.2	2.114	141	141	blup	0.11	1.3e-11	1.7881	0.073766	0.745454
ENSG00000188997.KCTD21	11	77882295	77899868	0.0932	rs3133324	-2.2	rs550458	0.055619	-4.32	1.774	99	1	top1	0.056	2.9e-05	-1.774	0.076063	0.745454
ENSG00000110880.CORO1C	12	109038885	109125372	0.1602	rs1558801	3.05	rs1861642	0.054317	-6	1.897	129	129	bslmm	0.089	2.1e-09	-1.76527	0.0775	0.745454
ENSG00000174939.ASPHD1	16	29911696	29931185	0.1686	rs4788188	-2.64	rs12917712	0.0823	5.79	-2.328	67	67	bslmm	0.11	4.5e-11	-1.7754	0.0758	0.745454
ENSG00000186153.WWOX	16	78133310	79246564	0.24	rs6564638	3.43	rs7184686	0.0627	6.28	0.624	1240	3	lasso	0.2	6.3e-20	1.7646	0.0776	0.745454
ENSG00000171903.CYP4F11	19	16023177	16045677	0.0721	rs2079285	3.13	rs1060463	0.017924	-4.18	-1.585	113	113	blup	0.04	0.00013	1.7833	0.07453	0.745454
ENSG00000160307.S100B	21	48018875	48025121	0.0919	rs12152107	2.24	rs2070428	0.010928	4.66	1.203	95	95	blup	0.08	2e-07	1.799	0.072	0.745454
ENSG00000233276.GPX1	3	49394609	49396033	0.2944	rs7621003	2.35	rs17080528	0.334448	-11.25	-1.769	52	1	top1	0.33	3.7e-35	1.769	0.0769	0.745454
ENSG00000160124.CCDC58	3	122078438	122102078	0.1023	rs17589	3.1	rs6438726	0.065027	-5.28	-1.777	116	1	top1	0.065	3.2e-07	1.777	0.0756	0.745454
ENSG00000145982.FARS2	6	5261277	5771813	0.0947	rs9504376	-4.35	rs9504370	0.068013	-5.2	-1.78	411	1	top1	0.068	2.2e-07	1.78	0.0751	0.745454
ENSG00000120265.PCMT1	6	150070579	150132556	0.1222	rs9322229	2.7	rs1112730	0.106468	-6.47	1.779	87	1	top1	0.11	5.4e-11	-1.779	0.0752	0.745454
ENSG00000137364.TPMT	6	18128542	18155305	0.3987	rs4712329	2.08	rs1142345	0.354743	-12.28	-1.615	109	7	lasso	0.41	2.5e-45	1.7653	0.0775	0.745454
ENSG00000214113.LYRM4	6	5102827	5261172	0.2597	rs9504376	-4.35	rs9504370	0.307416	-10.9	-1.78	218	1	top1	0.31	6.6e-32	1.78	0.0751	0.745454
ENSG00000095261.PSMD5	9	123577774	123605262	0.0709	rs10818474	2.31	rs12343516	0.08803	5.98	1.762	79	1	top1	0.088	2.7e-09	1.762	0.0781	0.745454
ENSG00000110801.PSMD9	12	122326637	122356203	0.1108	rs2707058	3.08	rs1169081	0.089709	-6.52	1.751	89	1	top1	0.09	1.9e-09	-1.751	0.0799	0.752982
ENSG00000140905.GCSH	16	81115566	81130008	0.0388	rs8049565	3.45	rs12927239	0.0228	-4.26	1.876	174	174	blup	0.027	0.00079	-1.7513	0.0799	0.752982
ENSG00000163431.LMOD1	1	201865580	201915715	0.0479	rs12731187	-2.85	rs2172935	0.027374	-3.75	1.747	105	1	top1	0.027	0.0021	-1.747	0.080637	0.755148
ENSG00000089250.NOS1	12	117645947	117889975	0.0465	rs7961147	3.19	rs10774926	0.016696	-4.33	-0.065	186	186	bslmm	0.032	0.00031	-1.73948	0.082	0.763112
ENSG00000125458.NT5C	17	73126320	73127890	0.1047	rs729405	2.54	rs729405	0.00412	3.9	2.541	66	66	bslmm	0.028	0.00065	1.7361	0.08254	0.763367
ENSG00000128928.IVD	15	40697686	40728146	0.194	rs7165012	2.286	rs7165012	0.15628	-8.08	2.286	86	11	lasso	0.23	2.6e-23	-1.7273	0.08411	0.768342
ENSG00000150540.HNMT	2	138721590	138773930	0.1145	rs4954961	2.4	rs3100720	0.147344	-7.65	1.729	125	1	top1	0.15	7.2e-15	-1.729	0.083809	0.768342
ENSG00000215251.FASTKD5	20	3127165	3140543	0.1914	rs4815574	-2.35	rs16988305	0.145663	-7.49	-1.723	84	1	top1	0.15	1.7e-14	1.723	0.0849	0.77083
ENSG00000144320.KIAA1715	2	176788620	176867567	0.0906	rs1446661	2.06	rs935406	0.049907	-4.51	-1.717	127	1	top1	0.05	7.3e-06	1.717	0.085979	0.775895
ENSG00000092621.PHGDH	1	120202421	120286838	0.1727	rs523395	-3.47	rs10923897	0.026281	-5.15	1.167	122	31	enet	0.057	1.8e-06	-1.7099	0.087281	0.7829
ENSG00000164106.SCRG1	4	174305852	174327531	0.1691	rs12640749	2.59	rs7655786	0.13949	7.4	1.773	55	4	lasso	0.15	1.1e-14	1.7058	0.088	0.784623
ENSG00000095485.CWF19L1	10	101992055	102027437	0.1364	rs3829160	3.13	rs11597086	0.150858	7.45	-1.693	107	1	top1	0.15	1.9e-14	-1.693	0.090455	0.791182
ENSG00000184743.ATL3	11	63391559	63439393	0.055	rs7929406	1.93	rs17158453	0.042096	-4.43	1.659	51	1	top1	0.042	3.6e-05	-1.659	0.097116	0.791182
ENSG00000110025.SNX15	11	64794880	64808044	0.1271	rs907629	2.64	rs534236	0.044953	-5.37	1.125	98	22	enet	0.091	1.8e-09	-1.6794	0.093082	0.791182
ENSG00000151498.ACAD8	11	134123389	134135749	0.051	rs4936226	2.77	rs1146188	-0.00267	3.17	-0.373	87	87	bslmm	0.011	0.022	-1.6578	0.097364	0.791182
ENSG00000074590.NUAK1	12	106457118	106533811	0.0655	rs754724	-2.59	rs17038085	0.059041	4.85	-1.668	185	1	top1	0.059	1.1e-06	-1.668	0.0953	0.791182
ENSG00000198752.CDC42BPB	14	103398716	103523799	0.0778	rs8004470	-3.56	rs1190234	0.021194	4.51	1.41	99	99	bslmm	0.039	7.2e-05	1.6798	0.093	0.791182
ENSG00000065054.SLC9A3R2	16	2075357	2089027	0.0959	rs13332377	-2.53	rs7185040	0.0312	-4.47	-2.387	63	21	enet	0.033	0.00022	1.6568	0.0976	0.791182
ENSG00000140950.TLDC1	16	84511681	84587639	0.16	rs11646620	-2.72	rs422918	0.0609	-5.86	2.003	270	270	blup	0.12	2.5e-12	-1.6594	0.097	0.791182
ENSG00000167977.KCTD5	16	2732476	2759031	0.0669	rs3094774	2.58	rs3094481	-0.00461	3.14	-1.446	50	50	blup	0.038	0.0025	-1.6531	0.0983	0.791182
ENSG00000125505.MBOAT7	19	54677107	54693733	0.0488	rs36634	2.57	rs36655	0.024344	3.99	1.692	93	1	top1	0.024	0.0014	1.692	0.090646	0.791182
ENSG00000203667.COX20	1	244998624	245008359	0.041	rs10927333	2.03	rs12146095	-0.002115	-3.23	1.952	57	57	blup	0.0034	0.13	-1.6807	0.09282	0.791182
ENSG00000127463.EMC1	1	19542158	19578046	0.0435	rs12133034	-3.4	rs942182	0.016702	3.96	1.312	108	3	lasso	0.033	0.00026	1.6822	0.092528	0.791182
ENSG00000007923.DNAJC11	1	6694228	6761984	0.1764	rs17029628	-2.22	rs200448	0.04855	5.23	-1.151	109	13	enet	0.11	1.9e-11	-1.6711	0.0947	0.791182
ENSG00000115457.IGFBP2	2	217497551	217529159	0.0457	rs9341130	2.65	rs922987	0.001988	3.6	0.462	119	119	bslmm	0.012	0.018	-1.68991	0.091046	0.791182
ENSG00000174705.SH3PXD2B	5	171752185	171881527	0.1601	rs2731683	3.11	rs2731688	0.067445	5.98	1.621	161	161	bslmm	0.098	3.3e-10	1.69	0.09136	0.791182
ENSG00000113273.ARSB	5	78073032	78281910	0.2876	rs921945	-2.51	rs12522878	0.188247	-8.73	1.627	227	28	enet	0.29	3.9e-30	-1.66	0.09718	0.791182
ENSG00000169567.HINT1	5	130494720	130507428	0.0801	rs7728773	-1.95	rs3891636	0.07713	5.5	-1.658	67	1	top1	0.077	2.6e-08	-1.66	0.09732	0.791182
ENSG00000137198.GMPR	6	16238811	16295780	0.051	rs179996	2.46	rs6459467	0.001244	3.91	-1.004	110	110	bslmm	0.013	0.015	-1.6553	0.0979	0.791182
ENSG00000066583.ISOC1	5	128430444	128449721	0.0428	rs1345722	-2.65	rs7735174	0.013463	3.53	-0.848	89	89	bslmm	0.026	0.00097	-1.65	0.09966	0.797816
ENSG00000213949.ITGA1	5	52083730	52255040	0.0736	rs6867399	-3.15	rs17209947	-0.0021	-3.41	0.452	188	188	blup	0.027	0.00087	-1.64	0.10158	0.808838
ENSG00000108387.SEPT4	17	56597611	56618179	0.1152	rs389389	3.93	rs740605	0.0216	-3.74	-1.661	59	59	blup	0.051	6.3e-06	1.6247	0.10423	0.825524
ENSG00000161513.FDXR	17	72858619	72869156	0.3056	rs3744198	2.02	rs690514	0.426	-12.71	-1.615	102	1	top1	0.43	2.9e-47	1.615	0.10631	0.837543
ENSG00000012822.CALCOCO1	12	54104903	54121529	0.0827	rs11170702	2.33	rs17102221	0.087533	6.01	-1.61	102	1	top1	0.088	3e-09	-1.61	0.107	0.838542
ENSG00000130005.GAMT	19	1397091	1401569	0.0528	rs10414354	-2.53	rs11668809	0.012743	-3.91	1.152	62	62	bslmm	0.027	0.00089	-1.6062	0.108226	0.843709
ENSG00000130669.PAK4	19	39616410	39673456	0.0305	rs692294	2.62	rs692191	0.036902	4.18	1.602	92	1	top1	0.037	0.00012	1.602	0.109156	0.846528
ENSG00000172794.RAB37	17	72666717	72743474	0.1727	rs6501734	1.89	rs2280177	0.148	-7.57	1.596	95	1	top1	0.15	1.1e-14	-1.596	0.11049	0.851493
ENSG00000164253.WDR41	5	76721795	76916436	0.031	rs90682	3.4	rs4273585	0.045721	-4.45	1.594	157	1	top1	0.046	1.7e-05	-1.59	0.11094	0.851493
ENSG00000128591.FLNC	7	128470431	128499328	0.0407	rs109829	3	rs9656375	0.000165	3.61	-0.693	96	96	blup	0.023	0.0017	-1.5903	0.11177	0.853464
ENSG00000140323.DISP2	15	40650436	40663257	0.0741	rs936216	-2.644	rs16970633	0.08144	5.85	-1.585	99	1	top1	0.081	2.8e-07	-1.585	0.11297	0.85387
ENSG00000172379.ARNT2	15	80696692	80890278	0.0603	rs1446337	-2.559	rs3901896	0.01431	4.49	-1.527	175	175	bslmm	0.031	0.00038	-1.5871	0.1125	0.85387
ENSG00000059573.ALDH18A1	10	97365696	97416463	0.2318	rs11598540	-2.63	rs2275272	0.153972	-8.29	-2.206	157	24	enet	0.19	4.5e-19	1.5807	0.113941	0.856859
ENSG00000163412.EIF4E3	3	71724567	71803924	0.1658	rs704285	-2.17	rs2029013	0.022795	-4.52	0.272	122	122	blup	0.057	5.5e-06	1.5769	0.1148	0.858981
ENSG00000151148.UBE3B	12	109915207	109974507	0.0712	rs11835066	1.72	rs7358739	0.040636	4.44	-1.57	131	1	top1	0.041	4.9e-05	-1.57	0.116	0.859323
ENSG00000112210.RAB23	6	57053607	57087078	0.0486	rs1040461	-1.95	rs9382684	0.023507	-4.11	-1.267	93	27	enet	0.047	1.3e-05	1.5718	0.116	0.859323
ENSG00000150967.ABCB9	12	123405498	123466196	0.0532	rs641760	-1.92	rs11060942	0.051611	4.64	-1.208	50	2	lasso	0.056	2.3e-06	-1.55651	0.12	0.873585
ENSG00000166068.SPRED1	15	38544527	38649450	0.0468	rs4301975	-2.346	rs4924250	-0.00204	3.69	-2.07	143	143	blup	0.023	0.0023	-1.5537	0.12025	0.873585
ENSG00000162728.KCNJ9	1	160051360	160060353	0.1101	rs3761685	2.33	rs2737703	0.130642	-7.24	-1.554	139	2	lasso	0.13	4.6e-12	1.5536	0.120272	0.873585
ENSG00000085760.MTIF2	2	55463731	55496483	0.0955	rs7579539	-3.51	rs13019339	0.015685	3.65	0.931	102	102	blup	0.021	0.0031	1.55756	0.119338	0.873585
ENSG00000119242.CCDC92	12	124403207	124457378	0.0507	rs9863	-2.28	rs12309481	0.058099	-5.61	-0.721	83	83	blup	0.075	3.9e-08	1.54285	0.123	0.873641
ENSG00000050426.LETMD1	12	51441745	51454207	0.0356	rs7972608	1.81	rs7979705	0.030715	-4.33	1.386	95	2	lasso	0.039	6.2e-05	-1.55074	0.121	0.873641
ENSG00000102967.DHODH	16	72042487	72058954	0.4181	rs7198936	-3.78	rs7184117	0.245	-9.75	-1.92	126	126	bslmm	0.3	3.3e-31	1.5393	0.1237	0.873641
ENSG00000100266.PACSIN2	22	43231418	43411151	0.1045	rs5758962	2.56	rs17415203	0.031901	5.57	-1.673	163	18	enet	0.087	3.3e-09	-1.54676	0.12192	0.873641
ENSG00000005108.THSD7A	7	11409984	11871824	0.0591	rs6959645	-2.98	rs17165078	0.020175	-4.2	1.539	465	1	top1	0.02	0.0036	-1.539	0.1238	0.873641
ENSG00000133731.IMPA1	8	82570196	82598928	0.1166	rs1844358	-2.656	rs1967328	0.051409	-5.28	-2.091	88	5	lasso	0.061	7.5e-07	1.5425	0.12294	0.873641
ENSG00000166171.DPCD	10	103330317	103369425	0.0856	rs4151060	2.17	rs7006	0.064526	5.16	1.499	67	1	top1	0.065	1.3e-06	1.499	0.133874	0.885041
ENSG00000177106.EPS8L2	11	694438	727727	0.2669	rs11502190	-1.93	rs11246286	0.110588	5.84	-1.525	109	1	top1	0.11	2.7e-09	-1.525	0.127259	0.885041
ENSG00000183160.TMEM119	12	108983622	108992096	0.043	rs1558801	3.05	rs7315286	0.044904	4.39	1.503	114	1	top1	0.045	5.8e-05	1.503	0.133	0.885041
ENSG00000053702.NRIP2	12	2934514	2944710	0.0466	rs2334868	-2.69	rs11833073	0.023899	-4.12	-1.014	83	83	bslmm	0.029	0.00059	1.51235	0.13	0.885041
ENSG00000150456.N6AMT2	13	21302870	21348097	0.0758	rs9506533	-1.9	rs17318109	0.060276	-4.7	-1.518	88	1	top1	0.06	4.5e-06	1.518	0.129	0.885041
ENSG00000143155.TIPRL	1	168148171	168169950	0.0719	rs2902569	-2.39	rs10753766	0.035062	-5.46	-1.308	87	87	bslmm	0.047	1.4e-05	1.5005	0.133496	0.885041
ENSG00000162377.COA7	1	53152508	53164038	0.149	rs6688451	2.28	rs443751	0.214455	-9.52	1.518	91	1	top1	0.21	1.3e-21	-1.518	0.129014	0.885041
ENSG00000100033.PRODH	22	18900294	18924066	0.369	rs2019061	-2.14	rs2238732	0.05544	-6.88	1.366	60	21	enet	0.24	7.1e-24	-1.50618	0.13202	0.885041
ENSG00000152256.PDK1	2	173420101	173489823	0.0517	rs6755175	-3.04	rs7566884	0.053625	-5.03	1.507	116	1	top1	0.054	3.4e-06	-1.507	0.131811	0.885041
ENSG00000173705.SUSD5	3	33191537	33260707	0.2097	rs6550209	2.74	rs10222597	0.132685	7.02	-1.46	106	7	lasso	0.18	5.1e-17	-1.5115	0.1307	0.885041
ENSG00000173221.GLRX	5	95087023	95158709	0.0931	rs3777209	3.16	rs6556886	0.021466	-4.6	-1.136	125	9	enet	0.063	4.8e-07	1.51	0.13232	0.885041
ENSG00000113391.FAM172A	5	92953775	93447404	0.0452	rs35550655	1.91	rs9314093	0.0641	5.4	1.396	162	2	lasso	0.084	8.6e-09	1.51	0.13136	0.885041
ENSG00000113048.MRPS27	5	71515236	71616473	0.0643	rs930391	-2.61	rs6831	0.022376	4.48	-1.45	113	113	blup	0.035	0.00017	-1.5	0.13397	0.885041
ENSG00000146085.MUT	6	49398073	49430904	0.0921	rs2501966	-3.57	rs2501976	0.103857	-6.42	0.794	84	6	lasso	0.11	2.7e-11	-1.4953	0.1348	0.885041
ENSG00000198502.HLA-DRB5	6	32485120	32498064	0.0734	rs2858870	1.59	rs502771	-0.003829	-2.65	0.448	12	5	enet	0.023	0.016	-1.4975	0.1343	0.885041
ENSG00000225968.ELFN1	7	1727755	1787590	0.0815	rs6950626	-2.75	rs12670854	0.001789	-3.49	-1.77	92	92	bslmm	0.012	0.034	1.4929	0.13546	0.885041
ENSG00000146833.TRIM4	7	99474581	99517223	0.0469	rs472660	2.63	rs2023548	0.019996	-4.23	0.9	80	80	bslmm	0.041	0.00037	-1.4927	0.13552	0.885041
ENSG00000151640.DPYSL4	10	134000404	134019280	0.0641	rs11146323	2.1	rs7096307	0.070746	5.42	1.325	125	1	top1	0.071	9.9e-08	1.325	0.185171	0.887925
ENSG00000170430.MGMT	10	131265448	131566271	0.1654	rs10734091	-2.66	rs477692	0.070843	5.94	-0.247	286	18	enet	0.17	1.2e-16	-1.4815	0.138479	0.887925
ENSG00000148468.FAM171A1	10	15253642	15413061	0.251	rs7073054	2.11	rs3814165	0.189344	-8.6	-1.419	198	198	bslmm	0.21	3.9e-21	1.4064	0.159608	0.887925
ENSG00000181192.DHTKD1	10	12110971	12165224	0.5642	rs7093150	-3.05	rs3740015	0.421606	12.25	-1.331	99	99	bslmm	0.45	2.7e-47	-1.3825	0.166832	0.887925
ENSG00000107951.MTPAP	10	30598730	30663377	0.0616	rs866919	-2.8	rs7094037	0.091547	-6.22	1.444	105	1	top1	0.092	1.3e-09	-1.444	0.148739	0.887925
ENSG00000122873.CISD1	10	60028818	60049346	0.0368	rs1199101	2.42	rs714113	0.033361	4.16	1.358	88	1	top1	0.033	0.00022	1.358	0.174464	0.887925
ENSG00000172661.FAM21C	10	46222648	46288409	0.1014	rs34763590	-1.37	rs7091141	0.070002	-5.3	1.345	22	1	top1	0.07	6.5e-07	-1.345	0.178625	0.887925
ENSG00000168569.TMEM223	11	62539101	62559493	0.1732	rs489381	1.68	rs529220	0.06767	-5.27	1.407	58	1	top1	0.068	2.8e-06	-1.407	0.159427	0.887925
ENSG00000129151.BBOX1	11	27062272	27149356	0.2014	rs920698	-2.32	rs7106917	0.120815	6.78	1.151	140	140	bslmm	0.18	1.2e-17	1.3442	0.178877	0.887925
ENSG00000121691.CAT	11	34460472	34493609	0.0786	rs836098	3.15	rs10836244	0.068156	-5.27	1.417	188	1	top1	0.068	1.7e-07	-1.417	0.156483	0.887925
ENSG00000173486.FKBP2	11	64008475	64011604	0.0381	rs3751122	2.36	rs3741403	0.047482	-4.46	1.228	74	1	top1	0.047	1.2e-05	-1.228	0.219447	0.887925
ENSG00000182919.C11orf54	11	93474757	93497915	0.2551	rs7939577	2.06	rs652961	0.411264	12.47	-1.347	62	1	top1	0.41	3.7e-45	-1.347	0.17798	0.887925
ENSG00000182667.NTM	11	131240373	132206716	0.1117	rs679234	2.93	rs318977	0.057338	-5.03	0.953	803	4	lasso	0.069	1.5e-07	-1.3413	0.179839	0.887925
ENSG00000091664.SLC17A6	11	22359643	22401049	0.0633	rs2665691	1.75	rs11026523	0.042463	-4.4	-1.244	96	1	top1	0.042	3.4e-05	1.244	0.2135	0.887925
ENSG00000133789.SWAP70	11	9685624	9774538	0.097	rs11601940	-4.13	rs737617	0.055761	-6.07	1.061	122	122	blup	0.071	1e-07	-1.2426	0.214017	0.887925
ENSG00000111344.RASAL1	12	113536624	113574044	0.0522	rs1902955	-1.99	rs1902955	0.002982	-2.82	-1.992	87	87	bslmm	0.016	0.0079	1.31504	0.188	0.887925
ENSG00000065357.DGKA	12	56321103	56347811	0.0445	rs705703	2.52	rs1052206	0.009039	-4.29	-0.333	45	45	blup	0.029	0.00055	1.24064	0.215	0.887925
ENSG00000123106.CCDC91	12	28286182	28732883	0.2816	rs11049502	-2.67	rs1133028	0.047702	-6.38	1.371	127	5	lasso	0.17	2.8e-16	-1.29837	0.194	0.887925
ENSG00000125247.TMTC4	13	101256181	101327347	0.1321	rs9513782	-2.65	rs9518128	0.002485	-3.68	-1.265	124	124	bslmm	0.043	0.00041	1.4084	0.159	0.887925
ENSG00000150401.DCUN1D2	13	114110134	114145267	0.0566	rs4907623	-2.71	rs6577052	0.045619	-4.26	-1.462	123	1	top1	0.046	5.1e-05	1.462	0.144	0.887925
ENSG00000153531.ADPRHL1	13	114076260	114107839	0.1491	rs4907623	-2.71	rs8001806	0.026157	4.58	-0.823	121	4	lasso	0.072	7.3e-08	-1.3202	0.187	0.887925
ENSG00000100577.GSTZ1	14	77787227	77797940	0.2831	rs6637	1.943	rs2287395	0.432308	12.53	-1.264	128	8	lasso	0.44	4.6e-47	-1.4046	0.16013	0.887925
ENSG00000119640.ACYP1	14	75519924	75536186	0.0696	rs28756981	-2.374	rs7156328	0.109057	6.55	-1.257	69	1	top1	0.11	3.1e-11	-1.257	0.20875	0.887925
ENSG00000054983.GALC	14	88304164	88460009	0.3074	rs366788	-2.367	rs416542	0.23074	-9.8	-1.397	150	44	enet	0.31	3.4e-32	1.282	0.19985	0.887925
ENSG00000182512.GLRX5	14	95999840	96011061	0.5065	rs911666	-2.806	rs10484053	0.322118	-11.09	-1.333	216	216	bslmm	0.34	4.7e-36	1.2422	0.21418	0.887925
ENSG00000136319.TTC5	14	20724717	20774153	0.1152	rs11160462	-2.447	rs2318864	0.112635	-6.78	1.631	156	5	lasso	0.12	6.9e-12	-1.3757	0.16893	0.887925
ENSG00000020577.SAMD4A	14	55033815	55260033	0.3073	rs17671005	2.235	rs17657012	0.191816	-7.09	0.95	219	219	bslmm	0.2	3.3e-13	-1.2752	0.20225	0.887925
ENSG00000012983.MAP4K5	14	50885219	51027844	0.0669	rs13379416	2.59	rs12050306	0.001844	-3.63	-1.418	115	115	blup	0.02	0.0066	1.2435	0.21369	0.887925
ENSG00000167178.ISLR2	15	74392652	74430881	0.0705	rs4886578	2.788	rs8033129	0.022	3.86	-0.651	63	63	bslmm	0.039	9.3e-05	-1.2489	0.2117	0.887925
ENSG00000166192.SENP8	15	72406599	72433311	0.0878	rs3743224	-1.6	rs7182776	0.0721	-5.39	-1.415	57	26	enet	0.086	9.3e-09	1.358	0.17446	0.887925
ENSG00000088682.COQ9	16	57481337	57495187	0.1021	rs8055133	2.83	rs190108	0.0872	6.61	-0.101	100	100	blup	0.11	1.8e-11	-1.2957	0.1951	0.887925
ENSG00000140945.CDH13	16	82660408	83830204	0.2503	rs4783296	-4.02	rs9933518	0.0549	5.58	0.066	1385	1385	blup	0.1	2.1e-10	1.326	0.1849	0.887925
ENSG00000066654.THUMPD1	16	20744986	20753406	0.0245	rs7198770	-2.29	rs8044864	0.0342	-4.18	1.332	72	1	top1	0.034	0.00018	-1.332	0.1829	0.887925
ENSG00000108433.GOSR2	17	45000483	45105003	0.0632	rs11874	4.11	rs17676978	0.01	-4.85	-0.249	86	86	blup	0.052	5e-06	1.3056	0.19168	0.887925
ENSG00000129219.PLD2	17	4710391	4726729	0.0915	rs11658971	2.94	rs3867173	0.0333	-4.32	1.869	97	5	lasso	0.052	6.9e-06	-1.2555	0.2093	0.887925
ENSG00000230055.CISD3	17	36886488	36891297	0.394	rs115327	3.21	rs2879097	0.389	-12.09	1.259	60	1	top1	0.39	2.5e-41	-1.259	0.20803	0.887925
ENSG00000029725.RABEP1	17	5185558	5289129	0.0807	rs1806264	-3.09	rs9891728	0.0961	-6.64	1.355	117	1	top1	0.096	4.9e-10	-1.355	0.17542	0.887925
ENSG00000131899.LLGL1	17	18128901	18148189	0.0516	rs2294914	2.1	rs4925159	0.0439	4.41	1.358	101	1	top1	0.044	2.5e-05	1.358	0.17446	0.887925
ENSG00000006740.ARHGAP44	17	12692856	12894960	0.0825	rs10468460	2.28	rs9904572	0.00413	3.67	-0.761	214	214	blup	0.033	0.00024	-1.3095	0.19036	0.887925
ENSG00000011295.TTC19	17	15902694	15948329	0.0322	rs2779188	-1.6	rs758853	0.0281	-3.88	1.314	73	1	top1	0.028	0.00065	-1.314	0.18885	0.887925
ENSG00000004139.SARM1	17	26691378	26728065	0.2463	rs58901	2.67	rs739439	0.162	7.99	-1.263	79	1	top1	0.16	2.5e-16	-1.263	0.20659	0.887925
ENSG00000141560.FN3KRP	17	80674559	80688204	0.3746	rs1046896	-2.42	rs3859206	0.29	10.52	0.928	73	73	bslmm	0.34	1.5e-35	1.3225	0.186	0.887925
ENSG00000125447.GGA3	17	73232694	73258444	0.0955	rs4789172	3.47	rs4789161	0.00649	-3.05	1.463	49	49	bslmm	0.038	8.8e-05	1.2288	0.21915	0.887925
ENSG00000187688.TRPV2	17	16318856	16340317	0.483	rs28610260	1.98	rs3813769	0.47	-13.46	-1.26	83	1	top1	0.47	8.5e-54	1.26	0.20767	0.887925
ENSG00000082212.ME2	18	48405419	48474691	0.0882	rs17663175	2.39	rs584087	0.00697	4.24	0.461	101	11	enet	0.031	0.00039	1.299	0.1941	0.887925
ENSG00000187323.DCC	18	49866542	51057784	0.1049	rs2270954	-3.21	rs1394466	0.072	-6.38	0.867	648	648	blup	0.12	2.5e-12	-1.365	0.1723	0.887925
ENSG00000105755.ETHE1	19	44010871	44031396	0.1457	rs2682551	1.92	rs2102954	0.051079	-5.96	-0.837	111	14	enet	0.11	2.1e-11	1.2449	0.213159	0.887925
ENSG00000130479.MAP1S	19	17830051	17845325	0.109	rs12973539	2.65	rs12979056	0.13649	-7.4	1.185	91	11	enet	0.14	5.2e-14	-1.4323	0.152058	0.887925
ENSG00000105705.SUGP1	19	19386827	19431653	0.0651	rs998732	2.27	rs1064395	0.072398	4.99	1.369	83	11	enet	0.085	7e-08	1.4789	0.139159	0.887925
ENSG00000105254.TBCB	19	36605191	36616849	0.0886	rs8105294	2.26	rs2301736	-0.002587	3.12	1.066	79	16	enet	0.02	0.0032	1.3844	0.166242	0.887925
ENSG00000130748.TMEM160	19	47549165	47551888	0.0895	rs10425259	-2.29	rs11669142	0.05044	4.69	1.461	36	1	top1	0.05	1.2e-05	1.461	0.144015	0.887925
ENSG00000204851.PNMAL2	19	46990163	46999755	0.055	rs8113456	2.26	rs892106	0.017117	-4.71	-1.674	89	89	blup	0.024	0.0015	1.3478	0.177734	0.887925
ENSG00000053371.AKR7A2	1	19630459	19638640	0.1329	rs12133034	-3.4	rs1063986	0.064066	-5.48	1.245	124	1	top1	0.064	5.2e-07	-1.245	0.213132	0.887925
ENSG00000116852.KIF21B	1	200938520	200992828	0.2063	rs2365293	2.17	rs502658	0.166284	8.31	1.563	151	14	enet	0.2	4.1e-20	1.3567	0.174888	0.887925
ENSG00000152904.GGPS1	1	235490665	235507847	0.0297	rs4659821	1.98	rs12035746	0.044409	4.42	-1.262	52	1	top1	0.044	2.3e-05	-1.262	0.206949	0.887925
ENSG00000134184.GSTM1	1	110230436	110251661	0.4259	rs7371	3.68	rs3754446	0.089888	-6.01	-0.564	95	32	enet	0.18	1.7e-18	-1.4547	0.145749	0.887925
ENSG00000160678.S100A1	1	153600402	153604513	0.0238	rs3762270	2.4	rs11497739	0.021401	-4.11	-1.447	64	1	top1	0.021	0.0034	1.447	0.147897	0.887925
ENSG00000133216.EPHB2	1	23037332	23241818	0.0819	rs876685	2.74	rs12723359	0.040804	-5.01	-1.602	172	172	blup	0.05	6.6e-06	1.3968	0.162482	0.887925
ENSG00000162368.CMPK1	1	47799469	47844511	0.4749	rs17103216	-2.78	rs7555040	0.117707	-6.83	-0.352	85	14	enet	0.14	2.4e-14	-1.3107	0.189953	0.887925
ENSG00000023909.GCLM	1	94350761	94374966	0.049	rs4847195	2.72	rs11165030	0.02562	-4.05	-1.002	103	103	blup	0.043	3.1e-05	1.2526	0.210337	0.887925
ENSG00000143590.EFNA3	1	155036224	155060014	0.0467	rs2306124	2.51	rs3766916	0.018907	-3.72	2.236	88	88	bslmm	0.024	0.0015	-1.286	0.198435	0.887925
ENSG00000143776.CDC42BPA	1	227177566	227506175	0.0857	rs3014269	2.31	rs11804613	0.0628	5.35	-1.359	280	1	top1	0.063	5.1e-07	-1.359	0.174147	0.887925
ENSG00000186205.MARC1	1	220960101	220987735	0.1944	rs1389742	2.34	rs2642442	0.128604	-7.16	1.376	136	1	top1	0.13	4.5e-13	-1.376	0.168822	0.887925
ENSG00000116299.KIAA1324	1	109656301	109749401	0.0732	rs17035630	2.79	rs12239854	0.039258	-5.35	-0.971	125	14	enet	0.061	7.2e-07	1.2286	0.219206	0.887925
ENSG00000160688.FLAD1	1	154955814	154965587	0.0318	rs2306124	2.51	rs6696397	-0.002534	3.34	0.882	74	74	bslmm	0.012	0.02	1.2543	0.209737	0.887925
ENSG00000214114.MYCBP	1	39328636	39347289	0.0436	rs9438989	-2.58	rs9438970	0.04516	4.18	1.255	89	1	top1	0.045	6.8e-05	1.255	0.209479	0.887925
ENSG00000189171.S100A13	1	153591263	153606568	0.1948	rs3762270	2.4	rs9330299	0.355312	-12.29	-0.891	67	23	enet	0.39	8.7e-43	1.4265	0.153736	0.887925
ENSG00000143436.MRPL9	1	151732119	151736040	0.0424	rs12045886	1.89	rs8480	0.011635	-3.96	1.414	87	1	top1	0.012	0.021	-1.414	0.157362	0.887925
ENSG00000176393.RNPEP	1	201951500	201975275	0.2395	rs12731187	-2.85	rs16849483	0.179003	-8.31	-1.216	96	96	bslmm	0.2	1.7e-20	1.4631	0.143431	0.887925
ENSG00000070785.EIF2B3	1	45316450	45452282	0.0393	rs346707	2.05	rs11573562	0.011475	4.51	-1.667	102	102	blup	0.028	0.0006	-1.368	0.17132	0.887925
ENSG00000157881.PANK4	1	2439972	2458039	0.0601	rs2494437	-2.61	rs10910082	0.045902	5.53	0.742	96	6	enet	0.069	1.4e-07	1.2926	0.196165	0.887925
ENSG00000171729.TMEM51	1	15479028	15546976	0.0784	rs12057512	-3.67	rs742668	0.05443	-4.51	-1.243	189	1	top1	0.054	1.1e-05	1.243	0.213868	0.887925
ENSG00000124217.MOCS3	20	49575363	49577820	0.0279	rs911019	-2.4	rs6020837	-0.002151	-3.92	0.849	86	86	bslmm	0.0071	0.061	-1.2321	0.2179	0.887925
ENSG00000124207.CSE1L	20	47662849	47713489	0.0632	rs6019566	2.41	rs1556876	0.054224	-5.02	1.381	79	1	top1	0.054	3e-06	-1.381	0.1673	0.887925
ENSG00000088832.FKBP1A	20	1349622	1373806	0.0773	rs6514364	-2.45	rs6109434	-0.001447	-3.91	1.079	161	161	bslmm	0.023	0.0019	-1.4301	0.1527	0.887925
ENSG00000101310.SEC23B	20	18488137	18542059	0.0655	rs5867	2.32	rs2247746	0.034378	4.18	1.401	109	1	top1	0.034	0.00024	1.401	0.1612	0.887925
ENSG00000125877.ITPA	20	3189514	3204516	0.5772	rs4815574	-2.35	rs6139030	0.352829	-11.8	0.986	96	96	bslmm	0.48	4.1e-55	-1.3037	0.1923	0.887925
ENSG00000101474.APMAP	20	24943561	24973615	0.0392	rs6132789	-1.85	rs6138478	0.025848	-4.43	-1.276	120	1	top1	0.026	0.001	1.276	0.202	0.887925
ENSG00000101160.CTSZ	20	57570240	57582302	0.0494	rs163790	3.68	rs163781	0.00291	3.55	-1.313	89	89	blup	0.0042	0.11	-1.4505	0.1469	0.887925
ENSG00000089006.SNX5	20	17922241	17949623	0.0473	rs2328223	2.8	rs17802664	0.02126	4.14	-1.73	131	131	bslmm	0.022	0.0022	-1.3214	0.1864	0.887925
ENSG00000159228.CBR1	21	37442239	37445464	0.2142	rs2212922	2.89	rs1005696	0.099302	6.33	1.643	115	4	lasso	0.12	3.5e-12	1.394	0.1634	0.887925
ENSG00000159267.HLCS	21	38123189	38362536	0.0883	rs743430	2.92	rs3787741	0.006338	4.41	1.263	193	193	blup	0.055	3.4e-06	1.425	0.1543	0.887925
ENSG00000100150.DEPDC5	22	32149944	32303012	0.0409	rs7286557	-2.25	rs3213524	0.013657	-4.1	-1.268	113	113	blup	0.024	0.0016	1.2353	0.21672	0.887925
ENSG00000100167.SEPT3	22	42372276	42394225	0.0727	rs1052717	-2.43	rs133295	0.030777	3.77	1.095	81	2	lasso	0.038	8.1e-05	1.44949	0.1472	0.887925
ENSG00000115935.WIPF1	2	175424300	175547644	0.065	rs1430182	-2.36	rs1010027	0.009428	-3.57	0.796	105	105	blup	0.03	0.0012	-1.23391	0.217237	0.887925
ENSG00000115365.LANCL1	2	211295973	211342376	0.0264	rs2287431	2.73	rs2287420	0.043174	4.23	-1.404	91	1	top1	0.043	2.9e-05	-1.404	0.160319	0.887925
ENSG00000115808.STRN	2	37070783	37193615	0.0561	rs11124547	-1.98	rs10495870	0.006521	3.99	-0.491	129	129	blup	0.02	0.0033	-1.30762	0.191002	0.887925
ENSG00000138413.IDH1	2	209100951	209130798	0.0443	rs6725418	-2.38	rs6710217	0.046821	-4.51	1.426	91	1	top1	0.047	1.4e-05	-1.426	0.153868	0.887925
ENSG00000128656.CHN1	2	175664091	175870097	0.0323	rs3771910	-2.3	rs3856435	0.008349	3.84	1.406	140	8	enet	0.017	0.0061	1.37001	0.170685	0.887925
ENSG00000115271.GCA	2	163175350	163228105	0.1815	rs6734436	1.61	rs17783344	0.051795	-4.34	1.304	40	1	top1	0.052	1.6e-05	-1.304	0.192234	0.887925
ENSG00000116096.SPR	2	73114489	73119287	0.0574	rs11898850	1.44	rs11693376	0.046284	4.7	1.382	50	2	lasso	0.05	7.2e-06	1.28614	0.198393	0.887925
ENSG00000115252.PDE1A	2	183004763	183387919	0.0589	rs1560370	3.74	rs11884886	0.022633	4.66	-0.287	256	9	enet	0.023	0.0019	-1.41283	0.157704	0.887925
ENSG00000132305.IMMT	2	86371055	86422893	0.0427	rs2241437	1.22	rs311563	0.015342	4.05	0.549	133	8	enet	0.017	0.0062	1.2414	0.214456	0.887925
ENSG00000124357.NAGK	2	71291474	71306935	0.1219	rs10187472	-3.2	rs10202354	0.034369	-4.33	-1.413	104	1	top1	0.034	0.00018	1.413	0.157656	0.887925
ENSG00000138074.SLC5A6	2	27422455	27435826	0.0851	rs1275539	-2.49	rs1659698	0.000378	-3.82	-0.529	79	79	bslmm	0.061	2.9e-05	1.25525	0.20939	0.887925
ENSG00000144746.ARL6IP5	3	69134095	69155217	0.0851	rs2872690	3.13	rs11128111	0.019279	4.57	-1.883	74	8	enet	0.038	7.8e-05	-1.2825	0.1997	0.887925
ENSG00000114491.UMPS	3	124449213	124464040	0.1891	rs333350	3.04	rs6768588	0.261422	9.94	1.664	148	148	blup	0.3	4.3e-30	1.2966	0.1948	0.887925
ENSG00000145050.MANF	3	51422478	51426828	0.039	rs1480357	1.79	rs751075	0.022218	-4.2	1.129	73	73	blup	0.023	0.002	-1.2981	0.1943	0.887925
ENSG00000075711.DLG1	3	196769431	197026171	0.1955	rs1147240	-2.61	rs9880331	0.034538	5.13	0.363	209	209	bslmm	0.14	8.9e-14	1.4067	0.1595	0.887925
ENSG00000170017.ALCAM	3	105085753	105295744	0.0839	rs1438545	2.84	rs6771987	0.007563	-4.1	0.924	171	15	enet	0.033	0.00023	-1.2833	0.1994	0.887925
ENSG00000163378.EOGT	3	69024365	69063112	0.0767	rs3796213	2.04	rs2289245	0.057858	-5.14	-1.349	91	1	top1	0.058	2.1e-05	1.349	0.1773	0.887925
ENSG00000157445.CACNA2D3	3	54156574	55108584	0.1005	rs646929	-3.39	rs750379	0.021915	4.22	1.306	690	1	top1	0.022	0.0023	1.306	0.1916	0.887925
ENSG00000072756.TRNT1	3	3168600	3192563	0.076	rs340831	-1.95	rs3804783	0.075193	5.38	-1.45	187	1	top1	0.075	3.9e-08	-1.45	0.1471	0.887925
ENSG00000163818.LZTFL1	3	45864808	45957534	0.1409	rs2064061	-3.33	rs1129183	0.075634	-5.5	1.3	106	1	top1	0.076	3.6e-08	-1.3	0.1936	0.887925
ENSG00000175792.RUVBL1	3	127783621	127872757	0.0427	rs2335772	-1.97	rs11717102	0.058684	-4.95	1.306	79	1	top1	0.059	1.2e-06	-1.306	0.1916	0.887925
ENSG00000157036.EXOG	3	38537618	38583652	0.0403	rs6599228	2.61	rs2186457	0.003375	3.24	0.442	126	126	blup	0.0093	0.034	1.419	0.1559	0.887925
ENSG00000109610.SOD3	4	24791534	24802464	0.1204	rs16876184	-2.72	rs699473	0.09355	6.24	-1.445	101	1	top1	0.094	1.2e-09	-1.445	0.1485	0.887925
ENSG00000164111.ANXA5	4	122589110	122618268	0.2108	rs11944371	2.16	rs13145977	0.24681	-10.06	-1.265	124	5	lasso	0.25	1.1e-25	1.4391	0.1501	0.887925
ENSG00000185477.GPRIN3	4	90157537	90229161	0.1482	rs17015332	2.77	rs2005104	0.09075	6.02	1.464	113	5	lasso	0.095	5.7e-10	1.3438	0.179	0.887925
ENSG00000198498.TMA16	4	164415594	164441691	0.2888	rs993264	2.87	rs13130399	0.28521	-7.85	-1.478	115	1	top1	0.29	6.4e-16	1.478	0.1394	0.887925
ENSG00000127419.TMEM175	4	926175	952444	0.0714	rs7690306	1.97	rs11724804	0.02778	3.97	-0.376	104	104	blup	0.043	0.00034	-1.3905	0.1644	0.887925
ENSG00000169288.MRPL1	4	78783674	78873944	0.0392	rs17002825	2.41	rs17409255	0.03545	-4.09	-1.337	109	1	top1	0.035	0.00014	1.337	0.1812	0.887925
ENSG00000131504.DIAPH1	5	140894583	140998622	0.067	rs3805695	-3.53	rs6892185	0.036253	5.05	1.602	151	11	enet	0.05	6.5e-06	1.25	0.21048	0.887925
ENSG00000113552.GNPDA1	5	141371314	141392606	0.1329	rs252111	1.84	rs164080	0.040047	-4.46	-0.4	122	122	blup	0.074	4.8e-08	1.25	0.2114	0.887925
ENSG00000145864.GABRB2	5	160715436	160976050	0.0477	rs1899928	-2.24	rs592403	-0.000281	-3.26	0.598	189	189	bslmm	0.017	0.0061	-1.3	0.19326	0.887925
ENSG00000164366.CCDC127	5	196986	218330	0.3272	rs16900746	-2.69	rs9763161	0.150934	7.73	-1.608	110	11	lasso	0.21	7.3e-21	-1.36	0.17525	0.887925
ENSG00000011083.SLC6A7	5	149569520	149602351	0.0758	rs6874642	-3.09	rs4601032	0.041027	4.43	-1.271	144	1	top1	0.041	6e-05	-1.27	0.20373	0.887925
ENSG00000185345.PARK2	6	161768452	163148803	0.1086	rs6908944	2.78	rs9346868	-0.002036	-3.72	0.987	946	946	blup	0.028	0.00062	1.3217	0.1863	0.887925
ENSG00000014123.UFL1	6	96969471	97003152	0.0343	rs1127175	3.07	rs2983897	0.045709	4.63	1.245	79	1	top1	0.046	1.7e-05	1.245	0.2131	0.887925
ENSG00000124587.PEX6	6	42931608	42946958	0.0589	rs4711731	2.1	rs9462856	0.044967	-4.69	-1.764	86	11	enet	0.053	2.5e-05	1.2691	0.2044	0.887925
ENSG00000111912.NCOA7	6	126102307	126252266	0.1149	rs11967627	3.11	rs10872303	0.007611	4.15	-0.791	109	109	blup	0.047	1.4e-05	1.2801	0.2005	0.887925
ENSG00000029639.TFB1M	6	155578643	155635627	0.0899	rs988793	-2.95	rs1334687	0.039054	4.49	0.052	160	160	blup	0.045	0.00011	1.3824	0.1669	0.887925
ENSG00000093144.ECHDC1	6	127609855	127664754	0.0569	rs10457487	2.15	rs3823043	0.001639	3.26	1.791	65	65	blup	0.017	0.0065	1.231	0.2183	0.887925
ENSG00000006625.GGCT	7	30536237	30591095	0.1557	rs2709800	2.36	rs38416	0.226959	9.39	1.304	80	1	top1	0.23	6.4e-23	1.304	0.19223	0.887925
ENSG00000106028.SSBP1	7	141438121	141487722	0.0175	rs11769672	1.27	rs11769672	0.00924	3.64	1.267	87	1	top1	0.0092	0.035	1.267	0.20516	0.887925
ENSG00000136193.SCRN1	7	29959719	30029905	0.2078	rs17158488	2.83	rs17324153	0.017462	-4.66	-0.532	117	17	enet	0.082	8.8e-09	-1.2703	0.20397	0.887925
ENSG00000105852.PON3	7	94989256	95025680	0.0947	rs43063	-3.31	rs757158	0.091802	5.04	-1.307	157	1	top1	0.092	1.3e-06	-1.307	0.19121	0.887925
ENSG00000075618.FSCN1	7	5632439	5646286	0.038	rs3779092	-2.21	rs4320462	0.009618	3.45	-0.009	76	76	bslmm	0.013	0.015	1.4332	0.1518	0.887925
ENSG00000160991.ORAI2	7	102073553	102097268	0.0623	rs7797435	1.58	rs11764413	0.040048	-4.21	1.149	41	7	enet	0.057	0.00022	-1.2494	0.21152	0.887925
ENSG00000136279.DBNL	7	44084239	44109055	0.3818	rs7807759	-2.29	rs1894752	0.07515	6.69	1.857	68	28	enet	0.18	8.2e-18	1.2358	0.21653	0.887925
ENSG00000176956.LY6H	8	144239331	144242128	0.0709	rs7835528	-2.685	rs10109061	0.048429	-5.4	-2.509	78	78	blup	0.051	5.8e-06	1.4408	0.14965	0.887925
ENSG00000120915.EPHX2	8	27348296	27403081	0.3333	rs13260543	-2.6	rs2741342	0.232593	-9.42	-0.152	188	9	lasso	0.38	2.1e-40	1.4331	0.15182	0.887925
ENSG00000120910.PPP3CC	8	22298332	22398652	0.1351	rs7833266	2.227	rs2461483	0.210307	-9.75	1.205	160	4	lasso	0.23	2.7e-23	-1.2721	0.20333	0.887925
ENSG00000048392.RRM2B	8	103216730	103251346	0.1053	rs6989827	3.109	rs1052071	0.095003	6.85	1.18	109	109	blup	0.12	2.8e-12	1.2882	0.19769	0.887925
ENSG00000198010.DLGAP2	8	1449532	1656642	0.071	rs11136424	-2.188	rs7842425	0.036214	4.32	-1.466	225	1	top1	0.036	0.00012	-1.466	0.14265	0.887925
ENSG00000119471.HSDL2	9	115142217	115234690	0.1294	rs3843824	-2.69	rs7852741	0.06169	5.86	-0.675	102	102	blup	0.079	2.4e-08	-1.2341	0.2172	0.887925
ENSG00000160360.GPSM1	9	139221932	139254057	0.2375	rs563	-2.62	rs28642252	0.106244	-6.65	-1.028	77	10	enet	0.11	1.1e-11	1.3619	0.1732	0.887925
ENSG00000243444.PALM2	9	112403068	112713755	0.051	rs1330849	-2.82	rs12684676	0.042357	4.78	1.373	321	1	top1	0.042	3.4e-05	1.373	0.1698	0.887925
ENSG00000107021.TBC1D13	9	131549483	131572711	0.1189	rs7026432	-1.19	rs15676	0.080564	6.21	0.901	52	20	enet	0.09	1.7e-09	1.33	0.1835	0.887925
ENSG00000136856.SLC2A8	9	130159421	130170703	0.1892	rs4504745	1.83	rs4837144	0.140021	-6.21	-1.037	96	5	lasso	0.18	7.8e-11	1.2857	0.1986	0.887925
ENSG00000107819.SFXN3	10	102790991	102800998	0.407	rs1998249	-1.92	rs7099531	0.080111	-6.9	0.812	101	24	enet	0.22	4.4e-22	-1.2259	0.220228	0.888671
ENSG00000105676.ARMC6	19	19144384	19170563	0.4132	rs11085247	-2.09	rs7253352	0.021132	-3.42	0.308	70	70	bslmm	0.12	7.8e-12	-1.2121	0.225457	0.904867
ENSG00000132541.HRSP12	8	99114572	99129469	0.1207	rs2071598	2.272	rs2514334	0.123199	-7	-1.205	121	3	lasso	0.13	5.7e-13	1.2136	0.2249	0.904867
ENSG00000178053.MLF1	3	158288952	158325041	0.0638	rs11714869	2.1	rs7631310	0.024501	-4.97	-1.346	85	14	enet	0.038	0.00039	1.2099	0.2263	0.905808
ENSG00000121350.PYROXD1	12	21590549	21623300	0.0685	rs17619644	3.29	rs4762836	0.016011	-3.4	0.599	173	173	bslmm	0.036	0.0011	-1.20028	0.23	0.906005
ENSG00000134900.TPP2	13	103249353	103331521	0.0357	rs1571070	2.77	rs1927014	0.016988	-4.49	1.2	192	1	top1	0.017	0.0065	-1.2	0.23	0.906005
ENSG00000023228.NDUFS1	2	206979541	207024327	0.0206	rs2058710	-3.02	rs818018	0.021747	3.6	-0.509	91	7	enet	0.028	0.00067	-1.20327	0.22887	0.906005
ENSG00000058866.DGKG	3	185823457	186080026	0.0775	rs6444108	-2.4	rs1004589	0.007689	3.73	-1.699	201	201	bslmm	0.022	0.0025	-1.2042	0.2285	0.906005
ENSG00000131435.PDLIM4	5	131593364	131609147	0.1336	rs246351	-2.4	rs3900945	0.218461	9.28	-1.053	123	23	enet	0.22	3e-22	-1.2	0.22853	0.906005
ENSG00000130226.DPP6	7	153584182	154685995	0.1087	rs4294147	-3.15	rs1047064	0.012565	-4.17	1.643	677	677	blup	0.023	0.002	-1.2073	0.2273	0.906005
ENSG00000205707.LYRM5	12	25348150	25362579	0.0578	rs7299998	1.99	rs11047887	0.051168	4.82	0.284	102	102	bslmm	0.06	5.4e-05	1.1813	0.237	0.910581
ENSG00000134905.CARS2	13	111293759	111365950	0.2787	rs2582890	2.46	rs7337089	0.131958	-8.25	1.074	141	24	enet	0.22	4e-22	-1.1816	0.237	0.910581
ENSG00000153982.GDPD1	17	57297828	57353328	0.0526	rs7225065	2.4	rs11079369	0.064	5.45	-1.185	80	1	top1	0.064	4e-07	-1.185	0.23602	0.910581
ENSG00000159231.CBR3	21	37507210	37518864	0.3238	rs2212922	2.89	rs879894	0.407786	-12.47	-1.441	122	12	enet	0.43	3.2e-48	1.179	0.2385	0.910581
ENSG00000144647.POMGNT2	3	43120724	43147568	0.0696	rs517650	-2.67	rs7648947	0.062277	-5.6	0.026	96	96	bslmm	0.073	8e-08	1.1788	0.2385	0.910581
ENSG00000144834.TAGLN3	3	111717511	111732734	0.0521	rs16858936	-2.28	rs1530343	0.039151	4.66	0.669	159	4	lasso	0.044	2.5e-05	1.1802	0.2379	0.910581
ENSG00000198189.HSD17B11	4	88257762	88312538	0.0973	rs9790615	2.99	rs3923442	0.00667	-4.36	-1.928	87	20	enet	0.043	3e-05	1.1952	0.232	0.910581
ENSG00000164089.ETNPPL	4	109663196	109684210	0.0404	rs965935	-1.93	rs10022412	0.01409	3.95	-1.246	94	5	lasso	0.014	0.013	-1.1859	0.2357	0.910581
ENSG00000145494.NDUFS6	5	1801514	1816719	0.0474	rs7718539	2.69	rs11955771	0.006608	-3.18	-1.011	140	140	bslmm	0.0072	0.055	1.18	0.23652	0.910581
ENSG00000049860.HEXB	5	73935848	74018472	0.107	rs17670897	2.51	rs820880	0.067826	5.42	-1.097	140	23	enet	0.093	8.5e-10	-1.18	0.23632	0.910581
ENSG00000120306.CYSTM1	5	139554227	139661637	0.0928	rs11558407	2.66	rs269782	0.1315	-6.81	-1.187	74	1	top1	0.13	1.9e-11	1.19	0.23523	0.910581
ENSG00000081087.OSTM1	6	108362613	108487058	0.0262	rs9372175	3.66	rs9386694	0.034369	4.1	1.191	92	1	top1	0.034	0.00023	1.191	0.2337	0.910581
ENSG00000099282.TSPAN15	10	71211229	71267425	0.0498	rs11596868	3.44	rs12776158	-0.002674	3.41	0.79	165	165	blup	0.016	0.0075	-1.1594	0.246275	0.914473
ENSG00000180817.PPA1	10	71962586	71993667	0.0467	rs16927356	3.46	rs7905657	0.011822	-3.64	-0.887	147	147	blup	0.03	0.00044	1.1721	0.241162	0.914473
ENSG00000152767.FARP1	13	98794816	99102027	0.1163	rs7984394	3.4	rs17568378	0.019084	-4.36	-1.031	353	353	bslmm	0.065	4.4e-07	1.1589	0.246	0.914473
ENSG00000092068.SLC7A8	14	23594504	23652883	0.1645	rs35681305	-1.966	rs3783436	0.13661	-7.35	1.163	112	1	top1	0.14	7.8e-14	-1.163	0.24483	0.914473
ENSG00000169660.HEXDC	17	80376194	80400521	0.2174	rs11077994	1.86	rs1141463	0.0723	4.52	-0.358	88	88	bslmm	0.11	3.8e-08	-1.1609	0.24568	0.914473
ENSG00000223802.CERS1	19	18979361	19007536	0.0441	rs3177137	-2.2	rs7250622	0.005652	-3.65	1.892	60	60	bslmm	0.029	0.00062	-1.1623	0.245106	0.914473
ENSG00000184164.CRELD2	22	50311815	50321188	0.1061	rs7410773	-1.67	rs7410773	0.047644	-4.65	-1.67	46	46	bslmm	0.057	4e-06	1.17004	0.24199	0.914473
ENSG00000151689.INPP1	2	191208196	191236391	0.3635	rs3749022	2.47	rs7592352	0.080442	-6.75	1.187	93	9	enet	0.12	2.5e-12	-1.16413	0.244373	0.914473
ENSG00000168397.ATG4B	2	242576628	242613272	0.0362	rs10175075	-2.17	rs1130905	0.00654	-3.77	1	45	45	blup	0.0087	0.039	-1.17139	0.241443	0.914473
ENSG00000163864.NMNAT3	3	139279022	139396859	0.2819	rs10935335	-2.53	rs16849220	0.077089	6.85	-1.467	163	26	enet	0.24	8e-25	-1.1691	0.2424	0.914473
ENSG00000079931.MOXD1	6	132617194	132722684	0.0566	rs7745230	-2.81	rs11154669	0.002674	3.52	-1.32	133	133	blup	0.027	0.00088	-1.167	0.2432	0.914473
ENSG00000173992.CCS	11	66360292	66373490	0.0754	rs2242663	-2.71	rs11550057	0.02422	-3.85	-0.943	64	5	lasso	0.027	0.00085	1.1576	0.247023	0.914968
ENSG00000146535.GNA12	7	2767746	2883958	0.0581	rs1878805	2.01	rs208358	0.08204	-5.68	-1.153	165	1	top1	0.082	9.4e-09	1.153	0.24891	0.91967
ENSG00000132744.ACY3	11	67410026	67418130	0.4303	rs11603033	-1.83	rs948445	0.137361	-6.66	-1.109	67	1	top1	0.14	1.7e-11	1.109	0.26743	0.921156
ENSG00000139410.SDSL	12	113860042	113876081	0.0559	rs10850145	-2.49	rs11832641	0.020456	3.89	1.033	65	65	bslmm	0.054	3.2e-06	1.12375	0.261	0.921156
ENSG00000135469.COQ10A	12	56660642	56664750	0.0484	rs11171791	-1.58	rs17118403	0.001617	2.95	0.794	42	42	bslmm	0.031	0.00063	1.10797	0.268	0.921156
ENSG00000078237.C12orf5	12	4430371	4462338	0.0605	rs10774232	-2.9	rs7955866	-0.001668	-3.23	0.27	153	153	blup	0.029	0.00055	-1.11497	0.265	0.921156
ENSG00000136153.LMO7	13	76194570	76434004	0.0481	rs1036867	-3.56	rs530855	0.017608	4	-0.497	233	233	bslmm	0.023	0.0018	-1.1141	0.265	0.921156
ENSG00000165475.CRYL1	13	20977806	21099996	0.0746	rs1928371	2.9	rs7329649	-0.000589	-3.6	-0.155	217	217	bslmm	0.015	0.011	1.1472	0.251	0.921156
ENSG00000103642.LACTB	15	63413999	63434260	0.154	rs8034945	2.958	rs2729835	0.21167	-9.06	0.826	93	12	enet	0.21	2.4e-21	-1.124	0.261	0.921156
ENSG00000058335.RASGRF1	15	79252289	79383115	0.0436	rs4238514	-2.345	rs12595749	0.03777	-4.2	1.118	164	1	top1	0.038	8.8e-05	-1.118	0.26357	0.921156
ENSG00000262246.CORO7	16	4404543	4475706	0.0833	rs6500594	2.41	rs6500596	0.0614	-5	-1.121	83	1	top1	0.061	6.8e-07	1.121	0.2623	0.921156
ENSG00000176715.ACSF3	16	89154783	89222254	0.3257	rs3785415	-1.78	rs4785602	0.0123	4.93	0.587	77	33	enet	0.15	2.1e-15	1.1167	0.2641	0.921156
ENSG00000038358.EDC4	16	67906926	67918406	0.0267	rs34298659	-1.61	rs16942887	0.00988	3.33	0.365	43	6	enet	0.011	0.021	1.1237	0.2611	0.921156
ENSG00000103061.SLC7A6OS	16	68318406	68344849	0.0787	rs9936766	1.83	rs4783552	0.0258	-4.05	1.107	84	1	top1	0.026	0.0034	-1.107	0.2683	0.921156
ENSG00000132142.ACACA	17	35441923	35766909	0.1315	rs17695670	-2.25	rs7501983	0.063	-5.04	1.515	117	16	enet	0.068	1.7e-07	-1.1065	0.26849	0.921156
ENSG00000132589.FLOT2	17	27206353	27224697	0.3125	rs4795461	2.72	rs6505095	0.145	-7.45	1.125	68	1	top1	0.15	1.2e-14	-1.125	0.26059	0.921156
ENSG00000159111.MRPL10	17	45900638	45908900	0.1742	rs2074185	3.25	rs3209	0.268	-10.34	-1.113	101	1	lasso	0.28	7.9e-28	1.113	0.26571	0.921156
ENSG00000006282.SPATA20	17	48620419	48633213	0.4393	rs198547	1.9	rs878619	0.3	-10.89	-1.059	102	102	bslmm	0.48	1.3e-54	1.119	0.26312	0.921156
ENSG00000105402.NAPA	19	47990894	48018497	0.0734	rs2272294	-2.91	rs2974238	0.033889	4.45	0.975	81	6	lasso	0.037	0.00011	1.1082	0.267758	0.921156
ENSG00000197106.SLC6A17	1	110693108	110744824	0.1327	rs11102084	1.83	rs7554444	0.177153	-8.44	-1.118	133	1	top1	0.18	8.5e-18	1.118	0.263567	0.921156
ENSG00000054118.THRAP3	1	36690017	36770958	0.0538	rs884925	-2.22	rs6680494	0.057306	5.08	0.951	71	71	blup	0.06	9.5e-07	1.1239	0.261035	0.921156
ENSG00000125818.PSMF1	20	1093906	1160596	0.1098	rs17717241	-3.01	rs6039805	0.033286	-4.34	-1.143	131	1	top1	0.033	0.00022	1.143	0.253	0.921156
ENSG00000271303.SRXN1	20	627259	634014	0.0826	rs1535234	2.6	rs13043781	0.032038	-4.5	1.402	142	142	bslmm	0.045	2e-05	-1.1098	0.2671	0.921156
ENSG00000099968.BCL2L13	22	18111621	18213388	0.1088	rs181392	-2.54	rs2535708	0.073514	-6.34	0.117	149	6	lasso	0.14	7.8e-14	-1.11514	0.26479	0.921156
ENSG00000113845.TIMMDC1	3	119217379	119243937	0.0611	rs1485331	-2.16	rs2049500	0.039095	-4.35	1.107	136	1	top1	0.039	0.00011	-1.107	0.2683	0.921156
ENSG00000078269.SYNJ2	6	158402888	158520208	0.0708	rs2295894	-2.57	rs756071	0.038643	-4.53	-1.122	176	1	top1	0.039	9.6e-05	1.122	0.2619	0.921156
ENSG00000112425.EPM2A	6	145822719	146057160	0.1535	rs1337840	2.25	rs702322	0.033556	-3.9	1.107	74	1	top1	0.034	0.00021	-1.107	0.2683	0.921156
ENSG00000013375.PGM3	6	83870869	83903655	0.12	rs1180187	-2.19	rs473267	0.19007	-8.67	1.132	60	1	top1	0.19	4.3e-19	-1.132	0.2576	0.921156
ENSG00000214960.ISPD	7	16130817	16460947	0.092	rs10252363	2.82	rs10487914	0.010234	-4.08	0.767	273	273	bslmm	0.048	9.9e-06	1.1218	0.26194	0.921156
ENSG00000126522.ASL	7	65540785	65558545	0.1431	rs316319	-2.39	rs313830	0.151113	-8.45	-1.206	53	6	lasso	0.19	7.3e-19	1.1436	0.2528	0.921156
ENSG00000164535.DAGLB	7	6448757	6523821	0.112	rs836524	2.29	rs836547	-0.002468	-3.07	-1.238	98	98	blup	0.032	0.00029	1.1103	0.26685	0.921156
ENSG00000175606.TMEM70	8	74884672	74895018	0.0338	rs2433208	1.832	rs1053079	-0.000632	3.89	0.341	62	62	blup	0.023	0.0027	1.1193	0.26302	0.921156
ENSG00000136933.RABEPK	9	127962821	127996437	0.079	rs1364372	2.1	rs393721	0.027816	-4.07	-0.308	65	11	enet	0.043	5.7e-05	1.1462	0.2517	0.921156
ENSG00000196850.PPTC7	12	110969120	111021125	0.0545	rs7957299	2.17	rs1502337	0.027733	-4.61	-0.748	50	11	enet	0.034	0.00019	1.0826	0.279	0.930957
ENSG00000072110.ACTN1	14	69340860	69446157	0.0304	rs12588004	2.427	rs735986	0.001397	3.35	-1.337	138	138	bslmm	0.0098	0.03	-1.0883	0.27647	0.930957
ENSG00000197119.SLC25A29	14	100757448	100772884	0.0474	rs12882934	-3.803	rs1059263	0.042346	4.57	1.081	73	1	top1	0.042	6.7e-05	1.081	0.2797	0.930957
ENSG00000128829.EIF2AK4	15	40226347	40327797	0.0829	rs2927087	2.215	rs8041057	0.06887	-5.11	-1.088	145	1	top1	0.069	3.4e-07	1.088	0.2766	0.930957
ENSG00000162104.ADCY9	16	4003388	4166186	0.1143	rs13338585	-2.14	rs2230739	0.0675	-5.23	1.099	179	4	lasso	0.079	1.9e-08	-1.0889	0.2762	0.930957
ENSG00000130731.C16orf13	16	684429	686358	0.2505	rs2071952	1.78	rs7184664	-0.000536	-2.87	-0.281	90	21	enet	0.033	0.00022	1.0868	0.2771	0.930957
ENSG00000159640.ACE	17	61554422	61599205	0.0783	rs4968776	2.15	rs4305	0.0626	5.51	0.96	68	3	lasso	0.077	2.5e-08	1.0907	0.27542	0.930957
ENSG00000134759.ELP2	18	33709407	33757909	0.0424	rs505962	2.24	rs1789512	0.0586	-5.07	-1.08	130	1	top1	0.059	1.2e-06	1.08	0.2801	0.930957
ENSG00000128311.TST	22	37406900	37415681	0.0904	rs4820266	1.92	rs6000522	0.005452	3.95	-1.724	148	148	blup	0.04	5.7e-05	-1.08451	0.27814	0.930957
ENSG00000169599.NFU1	2	69622882	69664760	0.0488	rs7370877	1.79	rs6724567	0.013045	3.92	1.497	92	92	bslmm	0.04	5.8e-05	1.08363	0.278529	0.930957
ENSG00000151806.GUF1	4	44680444	44702943	0.1561	rs12641939	-2.38	rs1547525	0.21182	-9.31	-0.529	87	6	lasso	0.28	1.5e-28	1.0953	0.2734	0.930957
ENSG00000163743.RCHY1	4	76404247	76439974	0.0813	rs1351094	-2.93	rs1478174	0.06234	-5.16	2.089	85	85	bslmm	0.067	4.1e-07	-1.0891	0.2761	0.930957
ENSG00000137124.ALDH1B1	9	38392661	38398658	0.6029	rs4480202	2.35	rs2228093	0.235833	-9.51	0.427	138	138	bslmm	0.37	5.7e-40	-1.0821	0.2792	0.930957
ENSG00000197969.VPS13A	9	79792269	80036457	0.0853	rs974484	2.48	rs17063627	0.009451	-3.56	1.689	189	189	blup	0.031	0.00036	-1.0894	0.276	0.930957
ENSG00000143774.GUK1	1	228327663	228336685	0.0729	rs2776857	2.16	rs4653908	0.035516	3.99	1.077	59	1	top1	0.036	0.00014	1.077	0.28148	0.931386
ENSG00000142634.EFHD2	1	15736391	15756839	0.0718	rs1751998	2.77	rs12562864	0.002373	-3.91	0.144	99	99	blup	0.013	0.015	-1.0778	0.281128	0.931386
ENSG00000171497.PPID	4	159630286	159644548	0.7943	rs7679753	-1.53	rs17843966	0.29978	10.65	-1.222	29	29	bslmm	0.42	5.2e-47	-1.075	0.2824	0.932358
ENSG00000185532.PRKG1	10	52750945	54058110	0.1934	rs7083967	3.26	rs7905063	0.12472	7.1	-0.895	816	19	enet	0.13	2.6e-13	-1.0645	0.287112	0.933813
ENSG00000148842.CNNM2	10	104678050	104849978	0.1245	rs10883841	3.65	rs11191454	0.075297	5.69	0.346	132	4	lasso	0.085	6.8e-09	1.0615	0.288485	0.933813
ENSG00000214435.AS3MT	10	104629273	104661656	0.0944	rs11191494	3.08	rs11191439	0.010456	-3.85	-1.29	89	89	bslmm	0.021	0.004	1.0694	0.284904	0.933813
ENSG00000110218.PANX1	11	93862094	93915138	0.0843	rs2511410	1.91	rs6483293	0.025986	4.47	0.529	84	14	enet	0.051	8.2e-06	1.0639	0.287387	0.933813
ENSG00000087253.LPCAT2	16	55542910	55620582	0.1019	rs1814270	2.83	rs1393257	0.122	7.33	1.062	172	1	top1	0.12	2.1e-12	1.062	0.2882	0.933813
ENSG00000117791.MARC2	1	220921567	220958150	0.0566	rs1389742	2.34	rs6697965	0.075258	-5.75	1.208	132	13	enet	0.079	1.8e-08	-1.0684	0.285321	0.933813
ENSG00000115944.COX7A2L	2	42560686	42652228	0.0445	rs6736913	1.87	rs6544546	0.019671	4.03	1.165	88	5	enet	0.03	0.00048	1.07019	0.284536	0.933813
ENSG00000106524.ANKMY2	7	16639401	16685442	0.135	rs11771285	-3.35	rs7797003	0.128288	7.02	-1.063	171	1	top1	0.13	4.8e-13	-1.063	0.28778	0.933813
ENSG00000036448.MYOM2	8	1993155	2113475	0.3424	rs2280817	2.2	rs2280817	0.039887	5.72	2.2	287	23	enet	0.2	3.5e-12	1.0616	0.28842	0.933813
ENSG00000257727.CNPY2	12	56703626	56710120	0.0455	rs11171791	-1.58	rs773652	0.065144	5.82	1.17	41	41	bslmm	0.066	3.2e-07	1.0551	0.291	0.935806
ENSG00000166896.XRCC6BP1	12	58335324	58351052	0.0551	rs17492213	-2.33	rs10877041	0.037792	-4.12	-1.059	72	1	top1	0.038	0.0012	1.059	0.29	0.935806
ENSG00000197930.ERO1L	14	53106634	53162618	0.0284	rs7155648	-2.567	rs12892461	0.024353	3.78	-1.053	77	1	top1	0.024	0.0014	-1.053	0.29234	0.935806
ENSG00000205084.TMEM231	16	75572015	75590184	0.0537	rs11149841	-2.19	rs8061183	-0.000615	-3.81	-1.556	93	93	blup	0.033	0.002	1.0504	0.2935	0.935806
ENSG00000117448.AKR1A1	1	46016215	46035721	0.7187	rs17522918	-1.22	rs2229540	0.348854	-11.57	-1.051	80	1	top1	0.35	6e-37	1.051	0.293259	0.935806
ENSG00000143924.EML4	2	42396490	42559688	0.0864	rs6736913	1.87	rs6736913	0.000383	-3.19	1.867	104	104	blup	0.025	0.0013	-1.05585	0.291035	0.935806
ENSG00000088543.C3orf18	3	50595462	50608458	0.0642	rs34166957	3.32	rs13076850	0.082321	5.22	0.757	49	49	blup	0.096	3.7e-06	1.0542	0.2918	0.935806
ENSG00000198130.HIBCH	2	191054461	191208919	0.3706	rs3749022	2.47	rs16832572	0.340979	-11.8	1.857	120	12	enet	0.42	9.2e-46	-1.04745	0.294891	0.936232
ENSG00000164976.KIAA1161	9	34366668	34376851	0.1972	rs10814111	1.83	rs2381117	0.205628	-8.42	1.609	74	10	enet	0.22	4.1e-18	-1.0485	0.2944	0.936232
ENSG00000103876.FAH	15	80444832	80479288	0.4945	rs2114713	-3.21	rs11555096	0.12781	-9.06	0.329	110	18	enet	0.29	2.9e-30	-1.0441	0.29643	0.937122
ENSG00000075975.MKRN2	3	12598513	12625212	0.1604	rs7956	2.05	rs11710163	0.083024	5.99	1.106	84	21	enet	0.094	7.8e-10	1.0449	0.2961	0.937122
ENSG00000107719.PALD1	10	72238577	72328205	0.073	rs10999428	2.54	rs12354806	-0.001362	3.11	-2.237	153	153	bslmm	0.008	0.049	-1.0417	0.297562	0.938707
ENSG00000180011.ZADH2	18	72907063	72921303	0.2719	rs9949463	2.94	rs7230037	0.221	-9.33	-1.309	136	3	lasso	0.22	1.5e-22	1.039	0.2988	0.94062
ENSG00000173267.SNCG	10	88718375	88723017	0.1433	rs12269120	2.14	rs1240390	0.073077	-5.79	-0.581	58	2	lasso	0.085	4.9e-09	1.0297	0.303151	0.942723
ENSG00000198561.CTNND1	11	57520715	57587018	0.0302	rs12801694	-1.72	rs499188	0.028869	-3.73	0.945	60	60	blup	0.029	0.00054	-1.0293	0.303358	0.942723
ENSG00000088992.TESC	12	117476728	117537284	0.0605	rs11068338	-2.78	rs2270794	0.046611	-5.74	-0.047	103	103	blup	0.065	3.5e-07	1.0309	0.303	0.942723
ENSG00000167969.ECI1	16	2289396	2302301	0.3672	rs26848	2	rs11645942	0.329	-11.16	1.028	60	3	lasso	0.33	1.1e-34	-1.0334	0.3014	0.942723
ENSG00000090581.GNPTG	16	1401924	1413352	0.0724	rs1132358	-1.94	rs9926835	0.0615	4.47	1.028	76	1	top1	0.061	6.8e-05	1.028	0.3039	0.942723
ENSG00000131480.AOC2	17	40996617	41002724	0.0802	rs9910698	-1.03	rs9910698	0.0444	3.94	-1.03	22	1	top1	0.044	0.00021	-1.03	0.30301	0.942723
ENSG00000153132.CLGN	4	141309609	141349122	0.2359	rs6837799	-1.32	rs2668585	0.11072	-6.43	-0.326	102	21	enet	0.13	6.2e-13	1.036	0.3002	0.942723
ENSG00000196139.AKR1C3	10	5077546	5149878	0.0963	rs12354530	-2.82	rs4143631	0.021847	4.11	0.232	139	139	blup	0.053	1.5e-05	-0.9895	0.322435	0.942841
ENSG00000151892.GFRA1	10	117816444	118032979	0.1703	rs3781542	1.63	rs12570087	0.142488	7.38	-0.564	250	29	enet	0.19	6.6e-18	-0.9901	0.322118	0.942841
ENSG00000148482.SLC39A12	10	18240768	18332221	0.0916	rs2478571	2.01	rs10508554	0.038627	-4.68	1.339	141	141	bslmm	0.046	1.9e-05	-0.9918	0.321295	0.942841
ENSG00000197430.OPALIN	10	98102973	98119092	0.0565	rs12413925	2.48	rs1923702	0.006252	-3.55	0.965	127	127	bslmm	0.041	4.1e-05	-0.9894	0.322446	0.942841
ENSG00000107902.LHPP	10	126150403	126306457	0.1475	rs11245316	2.94	rs2001514	0.048799	5.32	-0.242	219	219	blup	0.076	3.6e-08	0.9884	0.322981	0.942841
ENSG00000086205.FOLH1	11	49168187	49230222	0.0596	rs17556442	-2.84	rs10839239	0.025679	4.37	0.74	59	5	lasso	0.049	1.1e-05	-1.0154	0.309899	0.942841
ENSG00000130787.HIP1R	12	123319000	123347507	0.134	rs1798569	2.22	rs11060180	0.052376	4.6	-0.681	65	3	lasso	0.055	2.6e-06	-1.02328	0.306	0.942841
ENSG00000090615.GOLGA3	12	133345495	133405444	0.0978	rs10357	2.42	rs12303977	0.066637	5.41	-2.145	101	101	blup	0.067	3e-07	-0.98872	0.323	0.942841
ENSG00000204954.C12orf73	12	104343980	104359486	0.1257	rs1165670	-1.91	rs1165694	0.021322	-4.71	-0.842	159	159	blup	0.085	4.2e-07	0.99454	0.32	0.942841
ENSG00000139117.CPNE8	12	39040624	39301232	0.0454	rs11168983	2.65	rs9325144	0.003958	-4.08	1.44	143	143	bslmm	0.016	0.0078	-1.01995	0.308	0.942841
ENSG00000169062.UPF3A	13	115047059	115071283	0.116	rs9590405	3.04	rs9525204	0.102007	-6.01	1.007	59	1	top1	0.1	4.3e-08	-1.007	0.314	0.942841
ENSG00000063761.ADCK1	14	78266426	78401355	0.2469	rs11159312	-2.169	rs2364748	0.178022	9.42	-1.593	199	9	lasso	0.28	2e-27	-0.9838	0.32521	0.942841
ENSG00000168952.STXBP6	14	25278862	25519503	0.276	rs1241636	3.149	rs7157481	0.083051	-6.86	-0.391	285	33	enet	0.25	9.1e-26	1.0037	0.3155	0.942841
ENSG00000103966.EHD4	15	42190950	42264776	0.0569	rs12439430	-2.905	rs11549015	0.03228	-4.66	0.898	174	8	enet	0.037	0.00011	-1.0059	0.31448	0.942841
ENSG00000224877.C17orf89	17	79213039	79215081	0.0666	rs906174	-1.92	rs7223219	0.00339	3.8	0.831	88	88	blup	0.013	0.022	1.0007	0.31698	0.942841
ENSG00000180616.SSTR2	17	71161151	71167185	0.0894	rs8915	-2.72	rs8081059	0.0123	3.57	-0.106	104	104	bslmm	0.037	9.5e-05	-0.9853	0.32448	0.942841
ENSG00000141569.TRIM65	17	73876416	73893084	0.1358	rs6501847	3.23	rs8066711	0.114	5.96	-0.385	59	6	enet	0.14	4.3e-10	-0.9903	0.32201	0.942841
ENSG00000176105.YES1	18	721588	812547	0.0629	rs12326561	-2.9	rs2847605	-0.00125	-3.21	-1.989	181	181	bslmm	0.015	0.01	0.983	0.3256	0.942841
ENSG00000171793.CTPS1	1	41445007	41478235	0.0472	rs11579077	-2.61	rs4453027	0.04457	-4.63	-1.001	102	1	top1	0.045	2.2e-05	1.001	0.316827	0.942841
ENSG00000143369.ECM1	1	150480538	150486265	0.0486	rs17649760	-1.69	rs698916	0.064055	-5.29	0.987	53	1	top1	0.064	7.8e-07	-0.987	0.323643	0.942841
ENSG00000181873.IBA57	1	228353516	228369958	0.037	rs2776857	2.16	rs3795782	0.034616	-4.54	1.03	68	68	blup	0.045	2.4e-05	-0.9906	0.321863	0.942841
ENSG00000184792.OSBP2	22	31089769	31303811	0.0597	rs136240	2.14	rs3804085	0.000637	-3.11	-1.381	160	160	blup	0.017	0.006	1.02259	0.3065	0.942841
ENSG00000099994.SUSD2	22	24577227	24585078	0.0757	rs9612557	2.97	rs35146655	0.088356	4.56	-1.003	65	1	top1	0.088	6.4e-06	-1.003	0.31586	0.942841
ENSG00000088205.DDX18	2	118572226	118589955	0.0594	rs6542399	2.72	rs4849629	0.035346	5.14	-1.827	115	10	enet	0.074	4.7e-08	-1.01625	0.309513	0.942841
ENSG00000243477.NAT6	3	50333833	50336852	0.0796	rs2282749	2.57	rs13100173	0.080656	5.43	1.002	52	1	top1	0.081	4.2e-08	1.002	0.3163	0.942841
ENSG00000114021.NIT2	3	100053545	100075710	0.5744	rs6804963	1.59	rs2289506	0.55219	-14.3	0.982	68	1	top1	0.55	3.2e-66	-0.982	0.3261	0.942841
ENSG00000168993.CPLX1	4	778745	819986	0.0566	rs10004503	2.4	rs10155282	0.01439	-4.05	-1.002	111	1	top1	0.014	0.011	1.002	0.3163	0.942841
ENSG00000145321.GC	4	72607410	72669758	0.0312	rs11737702	2.52	rs222047	0.01569	-3.89	-0.694	103	103	blup	0.017	0.0072	1.0217	0.3069	0.942841
ENSG00000128059.PPAT	4	57259528	57301781	0.0893	rs10023933	-3.15	rs6836118	0.09587	6.22	-1.015	103	1	top1	0.096	5.1e-10	-1.015	0.3101	0.942841
ENSG00000145439.CBR4	4	169784921	169931426	0.0616	rs17658514	1.84	rs6817551	0.08287	-6.07	-0.993	85	1	top1	0.083	7.9e-09	0.993	0.3207	0.942841
ENSG00000164039.BDH2	4	104000592	104021040	0.3336	rs17217592	2.1	rs6830624	0.02856	4.18	0.636	87	5	lasso	0.051	5.5e-06	0.9996	0.3175	0.942841
ENSG00000172673.THEMIS	6	128029217	128239776	0.1248	rs9402007	-2.42	rs675531	0.118122	6.78	0.425	144	144	blup	0.13	5.8e-13	1.0102	0.3124	0.942841
ENSG00000104497.SNX16	8	82711816	82755101	0.0742	rs2635482	-2.674	rs1817107	0.021396	4.06	1.577	101	101	bslmm	0.042	0.00022	1.0172	0.30905	0.942841
ENSG00000015592.STMN4	8	27092840	27115937	0.0627	rs2166536	2.401	rs3739212	0.058389	5.1	-0.995	93	1	top1	0.058	1.6e-06	-0.995	0.31974	0.942841
ENSG00000164978.NUDT2	9	34329504	34343709	0.1759	rs2381117	1.61	rs4879775	0.130323	7.16	-0.515	76	76	blup	0.2	1.2e-19	-0.9995	0.3175	0.942841
ENSG00000147684.NDUFB9	8	125551344	125580751	0.1071	rs6470250	2.14	rs4527852	0.094637	-6.17	-0.978	122	1	top1	0.095	6.6e-10	0.978	0.32807	0.946698
ENSG00000166340.TPP1	11	6634000	6640692	0.0543	rs2344929	-2.21	rs2072651	0.000188	3.64	0.657	147	16	enet	0.021	0.0027	0.9666	0.333732	0.946744
ENSG00000013583.HEBP1	12	13127798	13153207	0.5145	rs17759413	1.89	rs4763913	0.363391	-12.43	-0.79	118	118	bslmm	0.38	6.2e-41	0.96662	0.334	0.946744
ENSG00000119723.COQ6	14	74416629	74430373	0.0781	rs6574158	1.88	rs11159052	0.083465	6.09	-0.965	96	1	top1	0.083	6.9e-09	-0.965	0.33454	0.946744
ENSG00000117899.MESDC2	15	81239667	81282219	0.0939	rs1879454	2.043	rs8026419	0.05293	4.99	0.695	95	95	bslmm	0.06	9.4e-07	0.9639	0.33508	0.946744
ENSG00000166582.CENPV	17	16245848	16256970	0.0329	rs28610260	1.98	rs17779879	0.0646	5.08	0.964	73	1	top1	0.065	3.5e-07	0.964	0.33505	0.946744
ENSG00000144535.DIS3L2	2	232825955	233209060	0.0738	rs10084197	2.56	rs6760896	0.00567	4.16	2.403	211	211	bslmm	0.029	0.00054	0.97251	0.330796	0.946744
ENSG00000131373.HACL1	3	15602211	15643338	0.3798	rs905650	2.6	rs2455853	0.036978	-4.65	0.983	88	33	enet	0.2	5.1e-19	0.9651	0.3345	0.946744
ENSG00000137601.NEK1	4	170314426	170533780	0.0977	rs11937417	-2.44	rs7678428	0.02914	3.97	-0.974	131	1	top1	0.029	0.0014	-0.974	0.3301	0.946744
ENSG00000112855.HARS2	5	140071011	140078889	0.0315	rs2563292	-1.89	rs778596	0.021767	3.54	-0.973	77	1	top1	0.022	0.0024	-0.973	0.33055	0.946744
ENSG00000124659.TBCC	6	42712219	42714558	0.3932	rs4460209	-1.98	rs2234026	0.150617	-7.98	0.905	71	71	bslmm	0.16	1e-15	-0.9662	0.334	0.946744
ENSG00000164733.CTSB	8	11700033	11726957	0.0918	rs7017872	3.891	rs1293322	0.08741	6.44	-0.976	145	1	top1	0.087	3e-09	-0.976	0.32906	0.946744
ENSG00000137806.NDUFAF1	15	41679551	41694717	0.1664	rs28631111	2.848	rs17730589	0.17309	-8.41	1.395	66	15	enet	0.19	2.2e-19	-0.9624	0.33587	0.947179
ENSG00000070540.WIPI1	17	66417089	66453654	0.1085	rs11653260	2.59	rs11656906	0.118	6.94	-0.6	113	6	lasso	0.13	1.5e-12	-0.9593	0.33743	0.947987
ENSG00000197150.ABCB8	7	150725510	150744869	0.2358	rs13228494	-4.02	rs11770520	0.08987	-6.14	-0.213	101	19	enet	0.17	2.6e-17	0.9597	0.33723	0.947987
ENSG00000107566.ERLIN1	10	101909851	101948091	0.2979	rs4919425	2.45	rs2862954	0.229629	-9.44	-0.906	85	1	top1	0.23	3.3e-23	0.906	0.364936	0.950008
ENSG00000026103.FAS	10	90750414	90775542	0.3244	rs11595318	2.39	rs7097572	0.438016	12.67	-0.853	144	13	enet	0.45	8.4e-49	-0.9454	0.344452	0.950008
ENSG00000057608.GDI2	10	5807186	5884095	0.0547	rs11255505	2.15	rs2797496	0.013242	-4.31	0.183	137	3	lasso	0.026	0.00097	-0.8002	0.423595	0.950008
ENSG00000108064.TFAM	10	60144782	60158981	0.0389	rs12264744	2.02	rs11006132	0.029316	-4.22	0.927	86	1	top1	0.029	0.0005	-0.927	0.353927	0.950008
ENSG00000120549.KIAA1217	10	23983675	24836772	0.0863	rs12573113	4.63	rs11597573	0.012975	-3.7	0.059	308	308	bslmm	0.017	0.0061	-0.8794	0.379185	0.950008
ENSG00000183605.SFXN4	10	120900279	120925179	0.2005	rs10886430	3.79	rs3740558	0.146577	-7.72	-1.115	82	16	enet	0.17	8.1e-17	0.8618	0.388818	0.950008
ENSG00000172731.LRRC20	10	72058729	72142382	0.1197	rs1931553	-2.75	rs3812699	0.000579	3.5	1.308	153	23	enet	0.055	2.6e-06	0.8575	0.391143	0.950008
ENSG00000148700.ADD3	10	111756126	111895323	0.0205	rs12569425	1.3	rs12263484	0.015545	3.51	0.88	79	1	top1	0.016	0.0089	0.88	0.378859	0.950008
ENSG00000107651.SEC23IP	10	121652223	121702014	0.1552	rs12777827	-2.32	rs2901218	0.127355	-7.14	1.226	103	18	enet	0.15	6.1e-15	-0.9311	0.351817	0.950008
ENSG00000175536.LIPT2	11	74202757	74204778	0.0602	rs11602732	-2.13	rs1280088	0.034708	-4.67	-0.897	108	1	top1	0.035	0.0018	0.897	0.369719	0.950008
ENSG00000186642.PDE2A	11	72287185	72385635	0.0535	rs12576058	2.59	rs7123876	0.002667	-4.01	-1.121	149	149	blup	0.031	0.00035	0.9536	0.340291	0.950008
ENSG00000134569.LRP4	11	46878419	46940193	0.0423	rs11038993	3.1	rs2306029	0.002661	3.44	2.981	66	66	bslmm	0.011	0.025	0.9081	0.363838	0.950008
ENSG00000084207.GSTP1	11	67351066	67354131	0.1171	rs4084113	1.89	rs7941648	0.183133	-8.99	0.63	76	4	lasso	0.21	7.6e-21	-0.7895	0.429803	0.950008
ENSG00000110090.CPT1A	11	68522088	68611878	0.0486	rs2924685	2.64	rs4460815	0.042212	4.51	2.155	120	120	blup	0.054	3.3e-06	0.8207	0.411812	0.950008
ENSG00000110315.RNF141	11	10533225	10562777	0.1627	rs1035691	-3	rs1993819	0.111595	7.62	-1.674	145	26	enet	0.16	7.5e-16	-0.7989	0.424369	0.950008
ENSG00000118596.SLC16A7	12	59989848	60176395	0.1266	rs17573452	2.28	rs10506399	0.103938	-6.59	0.869	124	1	top1	0.1	9.2e-11	-0.869	0.385	0.950008
ENSG00000122971.ACADS	12	121163538	121177811	0.5534	rs11065286	2.45	rs2014355	0.370511	-12.05	-1.091	116	6	lasso	0.44	1.5e-48	0.87706	0.38	0.950008
ENSG00000136026.CKAP4	12	106631655	106698057	0.1055	rs1234963	2.46	rs1215761	0.067245	-5.36	1.479	121	14	enet	0.091	1.5e-09	-0.7892	0.43	0.950008
ENSG00000177119.ANO6	12	45609770	45834187	0.1099	rs10880789	-2.82	rs7977798	0.021353	-4.38	-0.813	144	1	top1	0.021	0.0026	0.813	0.416	0.950008
ENSG00000111696.NT5DC3	12	104164231	104234975	0.2702	rs1165670	-1.91	rs7314150	0.074111	6.85	-0.067	251	251	blup	0.21	9.7e-21	-0.85065	0.395	0.950008
ENSG00000151131.C12orf45	12	105380088	105443515	0.0901	rs10459203	-2.08	rs10861313	0.044798	-5.38	1.17	102	7	enet	0.09	5e-08	-0.82938	0.407	0.950008
ENSG00000136044.APPL2	12	105567074	105630016	0.102	rs11112416	-2.85	rs12301914	0.006675	3.54	1.842	136	14	enet	0.047	1.3e-05	0.8711	0.384	0.950008
ENSG00000139174.PRICKLE1	12	42852140	42984157	0.0739	rs921530	2.32	rs3747562	0.013651	-3.97	-1.211	95	95	bslmm	0.027	0.0024	0.83659	0.403	0.950008
ENSG00000089041.P2RX7	12	121570622	121623876	0.5697	rs208294	-2.65	rs3751143	0.353746	-11.59	-1.475	144	31	enet	0.52	1.5e-62	0.8773	0.38	0.950008
ENSG00000135090.TAOK3	12	118587606	118810750	0.0333	rs534564	2.52	rs16948204	0.01275	-3.95	0.126	107	107	blup	0.019	0.0039	0.8925	0.372	0.950008
ENSG00000139131.YARS2	12	32880424	32908836	0.0418	rs10844367	-1.92	rs7302970	0.068822	-5.47	0.955	109	1	top1	0.069	1.5e-07	-0.955	0.34	0.950008
ENSG00000102805.CLN5	13	77564795	77576652	0.0731	rs17691989	2.25	rs593502	0.015282	-4.1	-1.668	96	96	bslmm	0.019	0.013	0.9034	0.366	0.950008
ENSG00000179399.GPC5	13	92050929	93519490	0.1088	rs7139676	-2.8	rs9523348	0.00732	-4.59	0.335	725	22	enet	0.05	7.3e-06	-0.8005	0.423	0.950008
ENSG00000125246.CLYBL	13	100258919	100549387	0.4924	rs17658053	3.01	rs7992587	0.30156	11.11	1.042	272	8	lasso	0.32	1.5e-33	0.8301	0.406	0.950008
ENSG00000184226.PCDH9	13	66876967	67804468	0.0669	rs17514196	-2.66	rs9529154	-0.002526	-3.34	0.603	468	468	blup	0.026	0.00098	0.8988	0.369	0.950008
ENSG00000102743.SLC25A15	13	41363548	41384247	0.1695	rs11147823	1.42	rs1536807	0.096208	5.32	-0.792	46	1	top1	0.096	1.5e-07	-0.792	0.428	0.950008
ENSG00000196663.TECPR2	14	102829300	102968818	0.0367	rs20485	2.359	rs1190554	0.046963	4.43	-0.882	108	1	top1	0.047	1.3e-05	-0.882	0.37778	0.950008
ENSG00000100714.MTHFD1	14	64854749	64926722	0.0564	rs2230491	2.553	rs1076991	0.05853	-5.37	-0.514	104	104	blup	0.064	4.3e-07	0.8544	0.39289	0.950008
ENSG00000080815.PSEN1	14	73603126	73690399	0.0654	rs12886066	3.01	rs17781801	0.059388	-5.09	0.873	87	1	top1	0.059	1e-06	-0.873	0.38266	0.950008
ENSG00000100445.SDR39U1	14	24908972	24912111	0.0974	rs8003430	2.428	rs10140911	0.071505	-5.43	-0.847	152	1	top1	0.072	8.4e-08	0.847	0.397	0.950008
ENSG00000243789.JMJD7	15	42120283	42129779	0.0751	rs747779	2.194	rs8025614	0.10314	-6.51	-0.787	96	2	lasso	0.12	2.7e-11	0.8684	0.38516	0.950008
ENSG00000140374.ETFA	15	76507696	76603813	0.0561	rs12441886	1.658	rs2456046	0.04098	-5.04	0.036	116	116	blup	0.06	9e-07	0.8013	0.42296	0.950008
ENSG00000103591.AAGAB	15	67493371	67547533	0.0345	rs956129	2.727	rs8025774	0.01551	-4.31	-0.676	120	120	blup	0.028	0.0012	0.9462	0.34405	0.950008
ENSG00000125166.GOT2	16	58741035	58768261	0.108	rs11076256	-2.92	rs12599931	0.106	7.08	0.121	109	109	blup	0.13	1.8e-13	0.8977	0.3694	0.950008
ENSG00000174177.CTU2	16	88772871	88781794	0.0886	rs4377140	-2.3	rs4782394	-0.00308	-3.2	-0.539	126	126	bslmm	0.025	0.0038	0.8979	0.3692	0.950008
ENSG00000103544.C16orf62	16	19566562	19718115	0.0672	rs11649479	3.27	rs11642806	0.00305	-3.29	-0.418	143	143	bslmm	0.016	0.0088	-0.8292	0.407	0.950008
ENSG00000090857.PDPR	16	70147529	70195203	0.0796	rs998109	-1.18	rs4985520	0.00245	2.66	-0.998	15	15	bslmm	0.017	0.0061	-0.8936	0.3715	0.950008
ENSG00000131165.CHMP1A	16	89710839	89724253	0.0468	rs3751688	1.96	rs164749	0.00931	-4	0.553	87	87	blup	0.036	0.00012	-0.9083	0.3637	0.950008
ENSG00000242612.DECR2	16	451826	462487	0.1312	rs11648458	-2.06	rs1698231	0.082	6.24	0.721	99	8	enet	0.095	8.9e-10	0.8683	0.3852	0.950008
ENSG00000178921.PFAS	17	8150936	8173809	0.1849	rs12952489	2.08	rs3826543	0.263	9.98	0.979	111	9	lasso	0.27	2.1e-27	0.806	0.42023	0.950008
ENSG00000171298.GAA	17	78075355	78093678	0.2255	rs3829612	3.04	rs12952612	0.141	8.29	-0.877	98	4	lasso	0.23	7.8e-23	-0.854	0.39312	0.950008
ENSG00000108515.ENO3	17	4851387	4860426	0.0825	rs2243109	2.19	rs238238	0.0475	5.31	0.523	94	3	lasso	0.088	1e-08	0.8707	0.38393	0.950008
ENSG00000005156.LIG3	17	33307513	33332083	0.0674	rs11658400	3.2	rs16970540	0.0243	4.16	-0.528	53	10	enet	0.057	2.4e-06	-0.793	0.42778	0.950008
ENSG00000182534.MXRA7	17	74668633	74707098	0.0728	rs237057	-3.08	rs7211963	0.0339	4.16	-0.848	98	1	top1	0.034	0.0002	-0.848	0.39644	0.950008
ENSG00000108528.SLC25A11	17	4840425	4843546	0.039	rs17824233	2.32	rs2586532	-0.000206	-3.11	1.703	95	95	bslmm	0.015	0.0094	-0.8036	0.42163	0.950008
ENSG00000204237.OXLD1	17	79632066	79633665	0.1115	rs9911383	-1.96	rs35646762	0.0118	-3.69	0.012	71	29	enet	0.025	0.0012	0.8336	0.40452	0.950008
ENSG00000181409.AATK	17	79091095	79139877	0.0454	rs4969367	3.95	rs11664	0.0167	3.5	0.262	85	85	blup	0.02	0.0034	0.788	0.43067	0.950008
ENSG00000169738.DCXR	17	79993012	79995608	0.0634	rs9905991	1.88	rs4625783	0.00685	-3.61	-1.498	61	20	enet	0.042	4e-05	0.8371	0.40252	0.950008
ENSG00000196704.AMZ2	17	66243715	66253297	0.1384	rs4968868	2.06	rs3213690	0.152	-7.42	-0.787	82	1	top1	0.15	1.7e-14	0.787	0.43128	0.950008
ENSG00000167107.ACSF2	17	48503519	48552206	0.0563	rs7211624	-1.91	rs736911	0.0484	-4.45	0.832	113	1	top1	0.048	9.8e-06	-0.832	0.40541	0.950008
ENSG00000041353.RAB27B	18	52385091	52562747	0.114	rs9949313	2.88	rs2871673	0.153	-7.92	-0.796	93	19	enet	0.15	1.6e-15	0.824	0.4101	0.950008
ENSG00000066926.FECH	18	55215515	55254004	0.512	rs11659760	2.79	rs2272783	0.232	-9.64	0.431	160	160	bslmm	0.28	7.7e-29	-0.939	0.3476	0.950008
ENSG00000074695.LMAN1	18	56995055	57027194	0.0583	rs17769960	-2.17	rs12604758	0.0696	-5.43	0.88	136	1	top1	0.07	1.2e-07	-0.88	0.3789	0.950008
ENSG00000073050.XRCC1	19	44047192	44084625	0.0765	rs344772	-2.01	rs3213395	0.006354	-3.57	-1.272	128	128	blup	0.022	0.0054	0.7994	0.424084	0.950008
ENSG00000167468.GPX4	19	1103936	1106787	0.2033	rs11084882	-2.08	rs4807542	0.148909	7.59	-1.347	82	82	bslmm	0.17	2.1e-17	-0.8633	0.387968	0.950008
ENSG00000105357.MYH14	19	50691443	50813802	0.1239	rs10853813	3.86	rs588973	0.022899	4.34	0.738	104	2	lasso	0.053	4e-06	0.9324	0.351153	0.950008
ENSG00000131941.RHPN2	19	33469499	33555794	0.0622	rs12463345	2.41	rs1981818	0.081261	-5	0.944	103	1	top1	0.081	2.8e-06	-0.944	0.34517	0.950008
ENSG00000142459.EVI5L	19	7895119	7929862	0.0565	rs10418839	-2.08	rs11881682	0.005013	-3.61	1.29	104	104	bslmm	0.015	0.0095	-0.8376	0.402244	0.950008
ENSG00000090661.CERS4	19	8271620	8327305	0.0867	rs1124626	2.32	rs17160332	0.037282	4.63	-0.836	96	1	top1	0.037	0.00026	-0.836	0.403155	0.950008
ENSG00000167414.GNG8	19	47137333	47137942	0.3162	rs8113456	2.26	rs3760759	0.082972	-5.45	-1.028	85	85	bslmm	0.17	4.6e-15	0.8551	0.392496	0.950008
ENSG00000117280.RAB7L1	1	205737114	205744588	0.0681	rs1104899	-3.32	rs823114	0.017972	-4.75	-0.17	92	92	bslmm	0.034	0.00033	0.8769	0.380516	0.950008
ENSG00000121769.FABP3	1	31838472	31849697	0.0514	rs10798844	2.07	rs10493047	0.047565	-5.11	0.817	92	1	top1	0.048	1.2e-05	-0.817	0.413928	0.950008
ENSG00000157184.CPT2	1	53662101	53679869	0.2771	rs1298238	2.16	rs11578832	0.298354	-10.66	0.758	127	4	lasso	0.3	2.1e-31	-0.8076	0.419343	0.950008
ENSG00000213366.GSTM2	1	110210644	110252171	0.2829	rs6663547	4.17	rs3754446	0.156145	-8.54	-0.564	89	25	enet	0.25	2.3e-25	0.949	0.342616	0.950008
ENSG00000117450.PRDX1	1	45976708	45988719	0.2862	rs17522918	-1.22	rs17410855	0.00151	3.57	0.46	78	11	enet	0.049	9.2e-06	0.8546	0.392782	0.950008
ENSG00000162396.PARS2	1	55222571	55230187	0.0932	rs1749860	-2.25	rs17515141	0.045627	-4.6	-0.901	133	133	bslmm	0.053	4.1e-06	0.9131	0.361193	0.950008
ENSG00000215845.TSTD1	1	161007421	161008780	0.1593	rs7525124	-2.48	rs11265548	0.066957	6.57	-0.586	88	88	blup	0.15	2.5e-15	-0.9265	0.354165	0.950008
ENSG00000134247.PTGFRN	1	117452679	117532980	0.0478	rs13313060	-2.43	rs2254224	0.000332	-3.26	1.871	148	148	bslmm	0.029	0.00058	-0.7912	0.428834	0.950008
ENSG00000116874.WARS2	1	119573839	119683294	0.2791	rs984225	-3.32	rs12029198	0.135802	-8.52	-0.108	124	22	enet	0.19	1.2e-18	-0.8702	0.384167	0.950008
ENSG00000197959.DNM3	1	171810621	172387606	0.1005	rs6692129	3.06	rs7528296	0.041733	-5.38	2.02	389	389	blup	0.057	1.7e-06	-0.9382	0.348164	0.950008
ENSG00000143850.PLEKHA6	1	204187979	204346793	0.0881	rs4619033	3.02	rs4338423	-0.000816	-4.01	0.733	239	239	bslmm	0.011	0.023	0.8264	0.408557	0.950008
ENSG00000182134.TDRKH	1	151742583	151763892	0.0491	rs12045886	1.89	rs1054475	0.021395	-4.25	0.835	95	95	blup	0.034	0.00018	-0.8546	0.392755	0.950008
ENSG00000117500.TMED5	1	93615299	93646285	0.0236	rs2815409	-1.65	rs1060622	0.01587	3.76	-1.064	74	16	enet	0.021	0.0034	-0.7975	0.425139	0.950008
ENSG00000101473.ACOT8	20	44470360	44486045	0.1988	rs1736493	1.41	rs7270170	0.096432	6.32	-0.078	103	20	enet	0.13	1.9e-13	0.8503	0.3951	0.950008
ENSG00000101298.SNPH	20	1246960	1289972	0.0687	rs17717241	-3.01	rs11905792	0.025296	-4.55	0.839	144	144	blup	0.026	0.00092	0.8946	0.371	0.950008
ENSG00000089050.RBBP9	20	18467184	18477887	0.1737	rs5867	2.32	rs6045490	0.062639	-5.97	-0.228	94	94	bslmm	0.098	3.5e-10	0.8928	0.372	0.950008
ENSG00000100994.PYGB	20	25228705	25278650	0.1949	rs6050427	-1.57	rs11699316	0.032292	-4.51	1.508	113	10	enet	0.07	1.1e-07	-0.8905	0.3732	0.950008
ENSG00000203896.LIME1	20	62366815	62370456	0.1051	rs6011928	-2.23	rs6062504	0.049951	-4.29	-1.83	89	89	bslmm	0.059	1.9e-05	0.8233	0.4103	0.950008
ENSG00000154930.ACSS1	20	24986868	25039616	0.0699	rs6132789	-1.85	rs7266451	0.000484	3.68	-0.328	128	128	bslmm	0.028	0.00069	-0.8534	0.3934	0.950008
ENSG00000141959.PFKL	21	45719934	45747259	0.0612	rs4818908	2.26	rs3761392	0.066277	-5.76	0.983	87	2	lasso	0.069	1.5e-07	-0.933	0.3509	0.950008
ENSG00000157601.MX1	21	42792231	42831141	0.0575	rs2838035	2.69	rs469066	0.043025	-4.89	0.851	159	1	top1	0.043	3e-05	-0.851	0.3948	0.950008
ENSG00000100116.GCAT	22	38203912	38213183	0.3805	rs139853	1.53	rs5756825	0.340386	11.25	-0.924	60	6	lasso	0.4	5.9e-43	-0.825	0.40937	0.950008
ENSG00000184983.NDUFA6	22	42481529	42486959	0.0843	rs742086	-2.13	rs5751204	0.048058	-5.43	0.406	61	61	blup	0.062	5.8e-07	-0.94148	0.34646	0.950008
ENSG00000211662.IGLV3-21	22	23054174	23055688	0.0288	rs5759050	1.65	rs11912442	0.032077	3.42	-0.926	7	1	top1	0.032	0.0012	-0.926	0.35445	0.950008
ENSG00000241878.PISD	22	32014477	32058418	0.6745	rs1018490	2.71	rs1076674	0.039254	5	-0.507	89	26	enet	0.24	8.8e-24	-0.79985	0.4238	0.950008
ENSG00000115947.ORC4	2	148687968	148779147	0.0186	rs41477845	-2.4	rs6731371	0.00705	-3.46	0.97	62	62	bslmm	0.009	0.044	-0.87411	0.382059	0.950008
ENSG00000138031.ADCY3	2	25042038	25142708	0.0379	rs17799872	-2.25	rs1172294	0.008526	-3.52	0.385	121	121	blup	0.016	0.0094	0.92155	0.356766	0.950008
ENSG00000021826.CPS1	2	211342406	211543831	0.0379	rs12468557	2.96	rs10932339	0.024479	4.14	-1.372	133	133	bslmm	0.025	0.0012	-0.78766	0.430894	0.950008
ENSG00000085449.WDFY1	2	224720433	224810104	0.0476	rs10191694	2.89	rs893360	0.02502	-4.16	-0.498	129	129	bslmm	0.031	0.00033	0.90673	0.364552	0.950008
ENSG00000077232.DNAJC10	2	183580999	183659191	0.0475	rs10497611	2.49	rs415994	0.009509	-3.55	0.834	113	113	blup	0.025	0.0011	-0.82741	0.408002	0.950008
ENSG00000152128.TMEM163	2	135213330	135476570	0.0329	rs13035520	4.17	rs6430538	0.021041	-3.93	0.907	204	204	bslmm	0.028	0.00068	-0.84233	0.399606	0.950008
ENSG00000143891.GALM	2	38893052	38968379	0.4461	rs6733950	-2.31	rs3821023	0.464673	13.25	-0.871	83	7	lasso	0.51	2.3e-59	-0.86061	0.389452	0.950008
ENSG00000124370.MCEE	2	71336814	71357369	0.4233	rs10187472	-3.2	rs6725113	0.272753	-10.63	-1.186	112	112	blup	0.34	2.7e-35	0.88794	0.374575	0.950008
ENSG00000198648.STK39	2	168810530	169104651	0.0697	rs6734516	-2.81	rs1517334	0.021593	-4.84	0.848	243	243	blup	0.029	0.00052	-0.86191	0.388736	0.950008
ENSG00000170266.GLB1	3	33038100	33138722	0.053	rs4678710	2.94	rs4423716	0.069109	-5.44	0.787	121	1	top1	0.069	1.4e-07	-0.787	0.4313	0.950008
ENSG00000198585.NUDT16	3	131100515	131107674	0.0965	rs2291381	-2.33	rs16836573	0.07291	-5.85	-0.791	69	1	top1	0.073	8.6e-08	0.791	0.4289	0.950008
ENSG00000114544.SLC41A3	3	125725198	125820404	0.0646	rs11710518	2.63	rs3772431	0.028111	4.07	-0.732	129	129	bslmm	0.029	0.00073	-0.8082	0.419	0.950008
ENSG00000071282.LMCD1	3	8543393	8609805	0.0777	rs355090	-2.88	rs7635073	0.004466	-4.48	1.869	202	6	lasso	0.012	0.022	-0.9186	0.3583	0.950008
ENSG00000138231.DBR1	3	137879854	137893791	0.0264	rs397266	2	rs774814	0.002589	3.61	-0.542	64	64	bslmm	0.0075	0.07	-0.872	0.3832	0.950008
ENSG00000178950.GAK	4	843064	926161	0.0724	rs10004503	2.4	rs6843423	0.03149	-4.74	1.138	148	148	blup	0.033	0.00022	-0.8523	0.394	0.950008
ENSG00000145214.DGKQ	4	952675	980683	0.1198	rs7690306	1.97	rs4583705	0.11785	-6.76	0.655	110	110	blup	0.13	9.4e-13	-0.7941	0.4272	0.950008
ENSG00000169299.PGM2	4	37828255	37864558	0.1646	rs4240242	2.97	rs3775793	0.2626	10.03	-0.815	174	1	top1	0.26	8.8e-27	-0.815	0.4151	0.950008
ENSG00000163110.PDLIM5	4	95373037	95589377	0.0751	rs7680214	-2.75	rs2452600	0.04198	-4.44	-0.798	148	1	top1	0.042	3.7e-05	0.798	0.4249	0.950008
ENSG00000138777.PPA2	4	106290234	106395238	0.3249	rs7440980	1.93	rs17617811	0.03835	-6.2	-0.384	144	144	blup	0.18	2.2e-18	-0.8407	0.4005	0.950008
ENSG00000178394.HTR1A	5	63256183	63258334	0.0615	rs358524	-3.48	rs1580312	0.021924	3.82	-0.801	41	1	top1	0.022	0.0026	-0.801	0.42313	0.950008
ENSG00000127022.CANX	5	179105629	179157926	0.025	rs513165	1.85	rs12652934	0.023817	3.75	-0.83	78	1	top1	0.024	0.0016	-0.83	0.40654	0.950008
ENSG00000175471.MCTP1	5	94039446	94620279	0.0547	rs10078489	-3.05	rs2112450	0.078917	-5.78	0.878	215	1	top1	0.079	1.8e-08	-0.878	0.37994	0.950008
ENSG00000176783.RUFY1	5	178977559	179037027	0.0524	rs12653238	2.48	rs4563584	0.004767	3.37	-0.363	93	93	bslmm	0.021	0.0028	0.938	0.34834	0.950008
ENSG00000137266.SLC22A23	6	3269196	3457256	0.075	rs9392480	2.15	rs9503598	0.034017	-4.52	-0.917	226	1	top1	0.034	0.00019	0.917	0.3591	0.950008
ENSG00000198721.ECI2	6	4115923	4135831	0.2305	rs618997	-1.8	rs3177253	0.298491	-10.72	0.762	131	15	lasso	0.35	6.9e-37	-0.8609	0.3893	0.950008
ENSG00000135318.NT5E	6	86159809	86205500	0.1587	rs4296866	-2.07	rs4373339	0.16163	7.91	-0.184	96	4	lasso	0.21	2.6e-21	-0.8978	0.3693	0.950008
ENSG00000085377.PREP	6	105725440	105850959	0.0742	rs2159209	-2.3	rs717324	0.019385	-4.49	0.803	120	1	top1	0.019	0.0039	-0.803	0.422	0.950008
ENSG00000183807.FAM162B	6	117073363	117086886	0.1413	rs686708	-2.28	rs654128	0.117477	-6.49	-0.567	51	11	enet	0.13	1.5e-12	0.8471	0.397	0.950008
ENSG00000154079.C6orf57	6	71276620	71299272	0.0254	rs4706458	-2.1	rs6455371	0.01537	-3.7	-0.666	76	76	blup	0.016	0.0079	0.9064	0.3647	0.950008
ENSG00000066651.TRMT11	6	126307576	126360422	0.0808	rs9398794	-2.77	rs10499133	-0.002833	3.66	-1.012	69	69	blup	0.0081	0.051	-0.8474	0.3968	0.950008
ENSG00000112584.FAM120B	6	170599791	170716153	0.0955	rs909472	2.69	rs9366199	0.086308	-5.96	-0.837	155	1	top1	0.086	7.7e-09	0.837	0.4026	0.950008
ENSG00000117868.ESYT2	7	158523686	158622944	0.0665	rs10282118	-2.43	rs1061733	0.046536	-4.87	0.238	142	142	bslmm	0.065	3.2e-07	-0.8998	0.3682	0.950008
ENSG00000105793.GTPBP10	7	89964537	90020769	0.2396	rs17864006	2.29	rs42659	0.215268	9.19	0.926	104	8	lasso	0.27	3e-25	0.7968	0.42559	0.950008
ENSG00000105963.ADAP1	7	937540	995043	0.0529	rs6415241	2.84	rs4721949	0.006134	-3.61	-0.046	81	81	blup	0.02	0.0034	-0.8455	0.39781	0.950008
ENSG00000159784.FAM131B	7	143050493	143059863	0.1067	rs36107836	2.77	rs4236482	0.057021	-5.35	-0.665	94	9	enet	0.091	1.6e-09	0.9467	0.34377	0.950008
ENSG00000015676.NUDCD3	7	44418720	44530479	0.0538	rs13234819	2.27	rs1043084	0.083302	5.76	-0.882	106	1	top1	0.083	7.2e-09	-0.882	0.37778	0.950008
ENSG00000222011.FAM185A	7	102389418	102449672	0.1845	rs6967790	1.5	rs10487284	0.047906	-5.81	0.695	62	12	enet	0.14	5.8e-14	-0.9125	0.36151	0.950008
ENSG00000136270.TBRG4	7	45139699	45151646	0.1631	rs1294912	-1.93	rs2304693	0.189333	-8.59	0.814	130	1	top1	0.19	5.1e-19	-0.814	0.41564	0.950008
ENSG00000136280.CCM2	7	45039074	45116068	0.0924	rs7797034	-1.88	rs6463263	-0.00036	3.42	-0.415	122	122	bslmm	0.033	0.00023	-0.8003	0.42351	0.950008
ENSG00000160993.ALKBH4	7	102096685	102105323	0.0776	rs7797435	1.58	rs2410988	0.032143	-4.65	1.151	40	40	blup	0.05	1.6e-05	-0.8604	0.38957	0.950008
ENSG00000157954.WIPI2	7	5229819	5273457	0.0599	rs3889348	2.65	rs6463311	-0.002272	3.38	-0.455	68	12	enet	0.026	0.001	0.8834	0.377	0.950008
ENSG00000104728.ARHGEF10	8	1772142	1906807	0.1197	rs17756915	3.244	rs2977189	-0.000556	-3.45	0.959	264	67	enet	0.0068	0.067	0.8226	0.41074	0.950008
ENSG00000104312.RIPK2	8	90769975	90803291	0.0798	rs11782542	2.506	rs428484	0.066712	5.52	0.807	87	1	top1	0.067	4e-07	0.807	0.41967	0.950008
ENSG00000132294.EFR3A	8	132916335	133025889	0.0403	rs2102103	-2.295	rs1501061	0.023695	-4.24	0.822	168	9	enet	0.029	0.0005	-0.8731	0.38259	0.950008
ENSG00000104325.DECR1	8	91013633	91064320	0.0839	rs6983345	2.299	rs1805890	0.060685	-5.85	-0.409	99	14	enet	0.12	1.2e-11	0.8306	0.40622	0.950008
ENSG00000076641.PAG1	8	81880045	82024303	0.0554	rs6473264	3.277	rs10504731	0.038285	4.46	0.944	166	1	top1	0.038	9.3e-05	0.944	0.34517	0.950008
ENSG00000070061.IKBKAP	9	111629797	111696396	0.0718	rs10816744	2.42	rs12341419	0.009486	-4.42	0.633	188	188	blup	0.026	0.00091	-0.8305	0.4063	0.950008
ENSG00000213930.GALT	9	34638130	34651032	0.092	rs867811	-2.45	rs7037232	0.075778	-5.5	-0.709	88	7	lasso	0.078	3e-08	0.9522	0.341	0.950008
ENSG00000156052.GNAQ	9	80331003	80646374	0.0215	rs11145659	2.6	rs7856137	0.019131	-4.13	-0.884	165	1	top1	0.019	0.0042	0.884	0.3767	0.950008
ENSG00000136874.STX17	9	102668915	102732618	0.0562	rs10760710	-2.86	rs4428721	0.047792	4.39	-1.428	85	85	blup	0.048	1e-05	-0.8289	0.4072	0.950008
ENSG00000099810.MTAP	9	21802542	21931646	0.1827	rs7041637	2.81	rs10757257	0.207112	-8.98	-0.977	113	15	enet	0.22	3.3e-22	0.7934	0.4275	0.950008
ENSG00000106853.PTGR1	9	114312002	114362135	0.1912	rs10217684	3.37	rs3739704	0.142512	7.48	-0.837	111	1	top1	0.14	2.1e-14	-0.837	0.4026	0.950008
ENSG00000119383.PPP2R4	9	131873229	131911225	0.2658	rs12236289	2.29	rs3118634	0.126841	-7.17	-0.824	88	88	bslmm	0.16	1.2e-15	0.8721	0.3831	0.950008
ENSG00000137145.DENND4C	9	19230433	19374139	0.0905	rs457062	-2.31	rs1329730	0.015594	4.17	-0.105	108	108	bslmm	0.04	5.4e-05	-0.8063	0.4201	0.950008
ENSG00000106789.CORO2A	9	100883257	100954922	0.1588	rs2795487	-2.37	rs17810151	0.039427	-4.04	2.184	151	151	blup	0.058	1.5e-06	-0.9312	0.3518	0.950008
ENSG00000176978.DPP7	9	140004994	140009629	0.2281	rs4880213	-1.6	rs4880091	0.292087	-10.51	0.939	76	1	top1	0.29	4.1e-30	-0.939	0.3477	0.950008
ENSG00000092108.SCFD1	14	31091318	31205018	0.1513	rs179543	-2.321	rs12434151	0.26207	10.22	1.087	138	138	bslmm	0.27	1.6e-27	0.7854	0.43223	0.950651
ENSG00000110871.COQ5	12	120941077	120972237	0.0863	rs540520	-1.88	rs10774555	0.086319	6.01	0.782	88	1	top1	0.086	3.8e-09	0.782	0.434	0.95077
ENSG00000102931.ARL2BP	16	57279010	57287516	0.1908	rs948705	2.55	rs7198865	0.088	-5.88	-0.782	76	1	top1	0.088	2.7e-09	0.782	0.4342	0.95077
ENSG00000117691.NENF	1	212606229	212619714	0.042	rs678640	-2.3	rs4804	0.049368	-5.2	-0.411	104	6	enet	0.054	4.2e-06	0.7841	0.432995	0.95077
ENSG00000124523.SIRT5	6	13574816	13614790	0.1919	rs12663015	2.26	rs3757261	0.060553	-6.05	0.734	93	33	enet	0.15	4.9e-15	-0.7759	0.4378	0.957246
ENSG00000164530.PI16	6	36922209	36932613	0.3041	rs9380633	2.38	rs17624006	0.135614	-7.36	0.272	143	143	bslmm	0.18	6.8e-18	-0.774	0.4389	0.958244
ENSG00000198954.KIAA1279	10	70748487	70776738	0.0906	rs2394525	-1.59	rs2491015	0.097998	-6.4	-0.768	93	1	top1	0.098	3.2e-10	0.768	0.442487	0.958773
ENSG00000095713.CRTAC1	10	99624757	99790585	0.0991	rs11189378	2.48	rs7922066	0.085965	-5.83	1.193	169	13	enet	0.087	3.3e-09	-0.7628	0.445601	0.958773
ENSG00000175115.PACS1	11	65837834	66012218	0.0378	rs622779	2.33	rs9326370	0.020407	4	-0.848	131	19	enet	0.027	0.0008	-0.7616	0.44631	0.958773
ENSG00000169857.AVEN	15	34158428	34331377	0.0625	rs1895613	2.038	rs613479	0.02498	-4.04	-0.297	196	196	blup	0.025	0.0014	-0.7607	0.44682	0.958773
ENSG00000117480.FAAH	1	46859937	46879520	0.1311	rs753209	3.35	rs324420	0.062059	-6.09	0.119	80	11	enet	0.11	7.2e-11	0.7717	0.440281	0.958773
ENSG00000143740.SNAP47	1	227916240	227968927	0.079	rs6426479	2.31	rs6703846	0.026087	4.65	1.054	92	92	blup	0.049	9e-06	0.7585	0.448157	0.958773
ENSG00000158793.NIT1	1	161087876	161095235	0.5301	rs7525124	-2.48	rs1127525	0.255793	-9.92	0.746	93	6	lasso	0.32	2.9e-33	-0.7598	0.447395	0.958773
ENSG00000143653.SCCPDH	1	246887349	246931439	0.1159	rs10924843	-2.26	rs10924826	0.017744	-4.36	-0.829	126	126	blup	0.059	1.2e-06	0.759	0.447848	0.958773
ENSG00000115145.STAM2	2	152973315	153032506	0.0471	rs1806702	-3.94	rs4664089	0.054858	-5.17	-0.767	82	1	top1	0.055	2.6e-06	0.767	0.443082	0.958773
ENSG00000144567.FAM134A	2	220040947	220050201	0.0439	rs6757408	2.09	rs17655123	0.030799	-4.7	0.769	87	1	top1	0.031	0.00037	-0.769	0.441893	0.958773
ENSG00000151576.QTRTD1	3	113724680	113807269	0.0677	rs10934256	-1.65	rs2306730	0.008241	-3.16	0.497	92	92	blup	0.016	0.03	0.7624	0.4458	0.958773
ENSG00000197860.SGTB	5	64961755	65018862	0.0923	rs6862886	-2.46	rs1549192	0.085052	-6.08	-0.765	122	1	top1	0.085	5e-09	0.765	0.44427	0.958773
ENSG00000133606.MKRN1	7	140152840	140179369	0.19	rs7806065	-2.95	rs12155423	0.081798	-6.01	-0.609	96	5	lasso	0.085	5.4e-09	0.766	0.44368	0.958773
ENSG00000148218.ALAD	9	116148597	116163613	0.3048	rs10121150	2.56	rs1805313	0.012431	-4.21	-1.561	119	25	enet	0.13	2.3e-13	0.7664	0.4434	0.958773
ENSG00000127884.ECHS1	10	135175984	135187193	0.1699	rs2265638	-2.02	rs10776672	0.093161	6.64	0.212	73	73	blup	0.11	4.3e-11	0.7328	0.463667	0.961092
ENSG00000196177.ACADSB	10	124768495	124817827	0.0554	rs1866079	-2.52	rs7894710	0.021005	-4.2	0.563	131	1	top1	0.021	0.0028	-0.563	0.573435	0.961092
ENSG00000150867.PIP4K2A	10	22823778	23003484	0.2101	rs11013069	1.98	rs10828316	0.221078	-9.21	-0.439	144	3	lasso	0.23	7.1e-23	0.5626	0.573734	0.961092
ENSG00000170525.PFKFB3	10	6186881	6277495	0.1097	rs7914915	2.8	rs4310524	-0.003802	-3.2	-1.089	166	166	blup	0.039	0.00079	-0.5634	0.573151	0.961092
ENSG00000107863.ARHGAP21	10	24872538	25012597	0.0491	rs10828672	2.5	rs7911992	0.012623	-3.63	1.029	139	139	bslmm	0.028	0.00068	-0.629	0.529341	0.961092
ENSG00000196865.NHLRC2	10	115614420	115676953	0.0511	rs758586	-3	rs7913176	0.026256	-4.56	-0.713	129	1	top1	0.026	0.00094	0.713	0.475846	0.961092
ENSG00000138190.EXOC6	10	94590935	94819250	0.0665	rs2068888	-3.29	rs980204	0.054609	4.98	0.386	210	210	bslmm	0.056	2e-06	0.6472	0.517492	0.961092
ENSG00000110002.VWA5A	11	123986069	124018428	0.2181	rs11219411	1.64	rs2466583	0.071791	-5.99	-0.186	135	135	bslmm	0.14	4.4e-14	-0.6683	0.503926	0.961092
ENSG00000149541.B3GAT3	11	62382768	62389647	0.0506	rs11231159	2.02	rs644616	0.040351	-4.78	0.559	51	1	top1	0.04	5.2e-05	-0.559	0.576162	0.961092
ENSG00000085117.CD82	11	44585977	44641913	0.1144	rs12420859	2.32	rs7935166	0.115427	6.82	-0.74	170	1	top1	0.12	7.8e-12	-0.74	0.4593	0.961092
ENSG00000068971.PPP2R5B	11	64685025	64701945	0.0267	rs11231918	-1.99	rs650506	0.022471	-3.81	0.59	71	1	top1	0.022	0.0021	-0.59	0.555191	0.961092
ENSG00000151376.ME3	11	86152150	86383678	0.116	rs949351	-2.22	rs12362089	0.030548	5.1	0.895	292	5	lasso	0.045	2.1e-05	0.6754	0.499418	0.961092
ENSG00000149582.TMEM25	11	118401756	118417995	0.0829	rs1939950	2.04	rs7941217	0.046685	-4.26	0.657	67	1	top1	0.047	2.3e-05	-0.657	0.511181	0.961092
ENSG00000177225.PDDC1	11	767220	777488	0.0412	rs11502190	-1.93	rs12223324	0.014122	3.78	-0.426	104	104	blup	0.025	0.0022	-0.658	0.510515	0.961092
ENSG00000198168.SVIP	11	22835345	22851845	0.0954	rs7111546	2.44	rs2109681	-0.000967	3.34	0.189	84	28	enet	0.04	5e-05	0.6043	0.545649	0.961092
ENSG00000166266.CUL5	11	107879459	107978503	0.1002	rs10466556	2.25	rs7930340	0.033025	-4.02	0.755	94	1	top1	0.033	0.00023	-0.755	0.450249	0.961092
ENSG00000172935.MRGPRF	11	68771863	68780877	0.2733	rs1939734	3.46	rs2846196	0.120466	5.17	-0.661	93	1	top1	0.12	4.3e-07	-0.661	0.508612	0.961092
ENSG00000110063.DCPS	11	126173647	126215644	0.1921	rs4937124	2.36	rs11220426	0.038429	-4.89	-0.509	145	145	bslmm	0.088	2.7e-09	0.5423	0.587632	0.961092
ENSG00000171533.MAP6	11	75297963	75380165	0.1399	rs652054	2.62	rs583231	0.089637	6.03	0.95	131	9	lasso	0.1	1.5e-10	0.6368	0.524251	0.961092
ENSG00000197798.FAM118B	11	126081309	126132881	0.0598	rs10893496	1.68	rs679387	0.038424	-4.87	0.115	173	173	blup	0.049	1.9e-05	0.5278	0.597665	0.961092
ENSG00000159063.ALG8	11	77811982	77850706	0.1288	rs10899434	-2.46	rs563453	0.003954	-3.94	-0.238	114	13	enet	0.059	0.0002	-0.5865	0.55752	0.961092
ENSG00000087884.AAMDC	11	77532155	77629478	0.2678	rs585513	-1.78	rs3819211	0.375748	-12.16	0.538	85	29	enet	0.38	7.2e-41	-0.5528	0.580404	0.961092
ENSG00000137501.SYTL2	11	85405267	85522184	0.1464	rs17148514	1.97	rs11234388	0.016191	4.41	0.001	141	141	blup	0.049	9.5e-06	0.5497	0.582548	0.961092
ENSG00000129158.SERGEF	11	17809595	18034709	0.1918	rs7124411	2.55	rs11024400	0.033315	-5.23	1.235	178	178	blup	0.14	7.2e-13	-0.5249	0.599663	0.961092
ENSG00000110172.CHORDC1	11	89934328	89956532	0.0537	rs10830479	-2.35	rs12417707	0.008185	-4	-0.878	85	85	bslmm	0.015	0.0093	0.6267	0.530841	0.961092
ENSG00000111647.UHRF1BP1L	12	100422233	100536626	0.0726	rs827794	-2.04	rs7962975	-0.002602	3.19	-0.091	107	107	bslmm	0.02	0.0035	-0.69669	0.486	0.961092
ENSG00000062485.CS	12	56665483	56694176	0.0318	rs11171791	-1.58	rs2306693	0.013336	-3.18	0.843	42	42	blup	0.022	0.0025	-0.61111	0.541	0.961092
ENSG00000111144.LTA4H	12	96394606	96437298	0.0514	rs10492227	2.22	rs6538697	0.015339	-3.7	-0.042	157	157	bslmm	0.019	0.0047	-0.65207	0.514	0.961092
ENSG00000111786.SRSF9	12	120899471	120907596	0.2644	rs3782901	-1.94	rs11065126	0.121597	-7.06	0.746	82	1	top1	0.12	2.1e-12	-0.746	0.456	0.961092
ENSG00000198431.TXNRD1	12	104609557	104744061	0.0345	rs7977617	2.5	rs7310505	0.018179	3.98	-0.548	126	1	top1	0.018	0.0051	-0.548	0.584	0.961092
ENSG00000240771.ARHGEF25	12	58003963	58013162	0.0626	rs2599999	3.38	rs1806652	0.057447	4.97	-0.67	84	1	top1	0.057	2.5e-06	-0.67	0.503	0.961092
ENSG00000176422.SPRYD4	12	56862301	56864763	0.1706	rs2657908	2.08	rs1043011	0.128386	7.13	-0.559	64	1	top1	0.13	4.7e-13	-0.559	0.576	0.961092
ENSG00000165714.LOH12CR1	12	12510013	12619840	0.0669	rs7311364	2.29	rs3751262	0.009025	-4.6	-0.27	158	158	bslmm	0.019	0.0045	0.55987	0.576	0.961092
ENSG00000091039.OSBPL8	12	76745577	76953589	0.0484	rs876026	2.92	rs1969313	0.009973	3.45	-0.252	133	9	enet	0.02	0.0031	-0.52765	0.598	0.961092
ENSG00000111058.ACSS3	12	81331594	81650533	0.0899	rs17652813	1.85	rs4489814	0.021602	4.86	-0.095	131	16	enet	0.054	3e-06	0.53031	0.596	0.961092
ENSG00000139684.ESD	13	47345391	47371367	0.213	rs842382	-5.38	rs8192892	0.107189	-6.69	-0.05	163	12	enet	0.15	1.2e-14	0.6373	0.524	0.961092
ENSG00000066629.EML1	14	100204030	100408397	0.1067	rs2273840	3.22	rs9324014	0.031254	-5.02	0.9	155	155	blup	0.085	5.1e-09	-0.6403	0.52197	0.961092
ENSG00000197045.GMFB	14	54941202	54955914	0.0357	rs1187590	-1.936	rs9323267	0.00291	3.77	1.554	66	8	enet	0.0085	0.04	0.5317	0.59494	0.961092
ENSG00000078304.PPP2R5C	14	102228135	102394326	0.295	rs2474675	2.924	rs736449	0.116748	-7.09	-1.113	93	29	enet	0.15	4.7e-15	0.5486	0.58328	0.961092
ENSG00000087303.NID2	14	52471521	52535712	0.0874	rs4901208	-2.494	rs2516585	0.017729	-4.62	-0.352	182	182	blup	0.058	1.3e-06	-0.7494	0.4536	0.961092
ENSG00000187630.DHRS4L2	14	24439148	24475617	0.3442	rs10151272	1.939	rs8022613	0.169959	-8.71	0.077	61	14	lasso	0.27	1.9e-26	-0.7431	0.4574	0.961092
ENSG00000100580.TMED8	14	77801364	77843452	0.0836	rs6637	1.943	rs17105724	0.117054	7.25	0.636	144	13	enet	0.13	2.8e-13	0.5764	0.56432	0.961092
ENSG00000157379.DHRS1	14	24759804	24769039	0.5246	rs941504	-1.864	rs10134537	0.117021	-7.11	0.552	120	18	lasso	0.33	6.5e-34	-0.6645	0.5064	0.961092
ENSG00000157326.DHRS4	14	24422795	24438488	0.4219	rs1033844	1.967	rs8022613	0.284686	-10.31	0.077	62	14	lasso	0.38	6.7e-40	-0.73	0.46542	0.961092
ENSG00000100744.GSKIP	14	96829814	96853625	0.0293	rs4905476	-2.113	rs1899588	0.015317	4.02	0.673	91	91	bslmm	0.018	0.0058	0.7456	0.45588	0.961092
ENSG00000100612.DHRS7	14	60610838	60636574	0.0527	rs8005975	1.837	rs441282	0.081215	-5.83	0.744	79	1	top1	0.081	1.1e-08	-0.744	0.45688	0.961092
ENSG00000129009.ISLR	15	74466012	74469213	0.0432	rs435137	2.982	rs3848159	-0.00292	-2.93	1.351	60	60	blup	0.023	0.0049	-0.7039	0.4815	0.961092
ENSG00000169371.SNUPN	15	75890424	75918810	0.0617	rs34611707	-2.576	rs8025681	0.02708	-3.91	-0.547	68	1	top1	0.027	0.0022	0.547	0.58438	0.961092
ENSG00000172575.RASGRP1	15	38780304	38857776	0.0639	rs4301975	-2.346	rs7162389	0.01385	-3.38	0.221	128	128	bslmm	0.018	0.0089	-0.6438	0.51968	0.961092
ENSG00000140522.RLBP1	15	89753100	89764982	0.0981	rs4932471	-2.561	rs2283433	0.13375	7.37	0.743	97	4	lasso	0.13	1.2e-13	0.6438	0.51968	0.961092
ENSG00000167004.PDIA3	15	44038590	44065477	0.0404	rs2467402	0.709	rs12443084	0.03177	-3.81	0.565	49	1	top1	0.032	0.0003	-0.565	0.57207	0.961092
ENSG00000136371.MTHFS	15	80125927	80189721	0.0487	rs1081231	1.805	rs685487	0.01011	3.28	0.358	127	127	blup	0.023	0.015	0.7104	0.47748	0.961092
ENSG00000129003.VPS13C	15	62144588	62352672	0.1803	rs11634818	3.955	rs12442569	0.05218	-6.74	0.404	205	4	lasso	0.14	3.4e-14	-0.6046	0.54544	0.961092
ENSG00000140280.LYSMD2	15	52015208	52043782	0.0967	rs1902590	-2.21	rs16964505	0.04431	4.4	0.677	100	1	top1	0.044	2.3e-05	0.677	0.49841	0.961092
ENSG00000137824.RMDN3	15	41028082	41048049	0.1785	rs3092980	1.35	rs1142468	0.0848	-7.21	-0.705	53	9	enet	0.18	8.6e-18	0.6195	0.53557	0.961092
ENSG00000172345.STARD5	15	81601394	81616524	0.1597	rs12907134	-2.15	rs4778893	0.10337	-7.05	-0.263	96	96	blup	0.17	1.7e-15	0.563	0.57342	0.961092
ENSG00000140400.MAN2C1	15	75648133	75660971	0.3149	rs8038760	1.614	rs9673084	0.10493	-6.36	-0.719	30	1	top1	0.1	7.4e-11	0.719	0.47214	0.961092
ENSG00000166548.TK2	16	66541906	66586447	0.039	rs8050957	2.25	rs16956585	0.025	-4.38	-0.159	107	107	bslmm	0.037	0.00011	-0.6426	0.5205	0.961092
ENSG00000007516.BAIAP3	16	1383602	1399439	0.2246	rs1132358	-1.94	rs4984814	0.0907	6.71	-0.203	71	5	lasso	0.11	1.8e-11	-0.67	0.5028	0.961092
ENSG00000181019.NQO1	16	69740899	69760854	0.3444	rs13336317	2.16	rs1437135	0.347	-11.99	-0.483	74	19	enet	0.44	6.6e-49	0.7329	0.4636	0.961092
ENSG00000198848.CES1	16	55836763	55867249	0.1147	rs9922897	2.84	rs11076121	0.0695	5.45	-0.713	118	4	lasso	0.072	1.4e-07	-0.7116	0.4767	0.961092
ENSG00000167526.RPL13	16	89627065	89630950	0.0272	rs3751688	1.96	rs3803677	0.0124	-3.87	-0.656	84	1	top1	0.012	0.017	0.656	0.5118	0.961092
ENSG00000182149.IST1	16	71879899	71962913	0.1674	rs7198936	-3.78	rs7195988	0.00485	-4.14	0.279	115	23	enet	0.068	1.9e-07	0.5401	0.5891	0.961092
ENSG00000127554.GFER	16	2034208	2037750	0.0436	rs9928737	-2.37	rs1058474	0.0473	4.47	-0.523	86	1	top1	0.047	1.5e-05	-0.523	0.601	0.961092
ENSG00000103485.QPRT	16	29674600	29710020	0.3104	rs9940962	-1.99	rs9933310	0.165	-9.65	-0.167	28	5	lasso	0.3	3.1e-31	0.7024	0.4824	0.961092
ENSG00000140983.RHOT2	16	718086	724174	0.1059	rs2071952	1.78	rs1139897	0.175	-8.57	0.746	85	5	lasso	0.2	1.1e-19	-0.5338	0.5935	0.961092
ENSG00000167186.COQ7	16	19078921	19091417	0.212	rs13336280	-1.74	rs12935719	0.234	9.57	-0.673	84	17	enet	0.24	1e-23	-0.5752	0.5652	0.961092
ENSG00000261609.GAN	16	81348557	81424489	0.0722	rs2966122	3.59	rs2290948	0.0146	-3.71	-0.637	190	1	top1	0.015	0.011	0.637	0.5241	0.961092
ENSG00000153406.NMRAL1	16	4511681	4545764	0.4463	rs3859156	-1.87	rs11557236	0.134	-7.1	1.014	68	68	bslmm	0.16	1.6e-15	-0.6312	0.5279	0.961092
ENSG00000171724.VAT1L	16	77822427	78014004	0.0891	rs9933953	-1.99	rs377212	0.0157	4.41	1.46	350	350	blup	0.036	0.00012	0.6397	0.5224	0.961092
ENSG00000228695.CES1P1	16	55794460	55828070	0.1227	rs1814270	2.83	rs11076121	0.0817	5.18	-0.713	131	131	bslmm	0.085	2.7e-07	-0.6581	0.5105	0.961092
ENSG00000132383.RPA1	17	1732996	1803376	0.0423	rs6503101	2.21	rs7216701	0.0162	4.31	-0.209	137	137	bslmm	0.026	0.00092	-0.5638	0.57291	0.961092
ENSG00000176974.SHMT1	17	18231187	18266856	0.2789	rs2294914	2.1	rs2461838	0.315	10.95	0.54	58	4	lasso	0.37	9.1e-40	0.6587	0.51008	0.961092
ENSG00000108774.RAB5C	17	40276994	40307035	0.0336	rs9890729	2.67	rs8081327	0.0288	4.16	0.511	50	50	blup	0.032	0.00029	0.7092	0.47821	0.961092
ENSG00000005882.PDK2	17	48172101	48189516	0.0657	rs11656951	2.38	rs847693	-0.00218	3.55	0.437	110	110	bslmm	0.035	0.00016	0.7341	0.46287	0.961092
ENSG00000161714.PLCD3	17	43186335	43210721	0.0368	rs7224944	1.62	rs2285427	0.0073	-3.52	-0.9	96	96	blup	0.015	0.01	0.6025	0.54687	0.961092
ENSG00000182446.NPLOC4	17	79523913	79615495	0.0733	rs9911383	-1.96	rs35646762	0.00733	3.86	0.012	117	117	bslmm	0.014	0.013	-0.5239	0.60032	0.961092
ENSG00000172992.DCAKD	17	43100708	43138473	0.0503	rs12941574	2.12	rs2239919	0.00892	-3.7	0.409	107	14	enet	0.036	0.00013	-0.5422	0.58771	0.961092
ENSG00000132481.TRIM47	17	73870242	73874656	0.0674	rs8065144	2.63	rs9908862	0.0771	-5.92	-0.937	62	6	lasso	0.083	1e-08	0.5505	0.58195	0.961092
ENSG00000141219.C17orf80	17	71228372	71245091	0.0458	rs8915	-2.72	rs11658510	0.0195	3.86	-0.596	97	1	top1	0.02	0.01	-0.596	0.55118	0.961092
ENSG00000167363.FN3K	17	80693451	80709073	0.1482	rs1046896	-2.42	rs3848403	0.00859	3.22	-1.105	80	80	bslmm	0.05	7.8e-06	-0.6258	0.53148	0.961092
ENSG00000166260.COX11	17	53029263	53046146	0.0706	rs7212184	2.33	rs11871939	0.0678	-5.31	0.562	106	1	top1	0.068	2.7e-06	-0.562	0.57412	0.961092
ENSG00000141759.TXNL4A	18	77732867	77793949	0.0312	rs7505298	2.09	rs4799116	0.0264	3.93	-0.247	109	4	lasso	0.028	0.00099	-0.542	0.5882	0.961092
ENSG00000141469.SLC14A1	18	43304092	43332485	0.1701	rs16978430	2.55	rs10853535	0.137	7.06	0.159	170	23	enet	0.14	1.6e-13	0.559	0.5758	0.961092
ENSG00000075336.TIMM21	18	71815746	71826197	0.1508	rs2187250	2.5	rs12956301	0.0779	6.99	-1.257	109	16	enet	0.13	5.8e-13	-0.605	0.5452	0.961092
ENSG00000105355.PLIN3	19	4838353	4867780	0.0953	rs4807628	2.76	rs8289	0.022249	-4.78	-1.216	96	7	enet	0.079	1.7e-08	0.5872	0.557037	0.961092
ENSG00000125746.EML2	19	46110252	46148887	0.0732	rs10415769	2.29	rs7252175	0.09066	-6.08	0.491	86	4	lasso	0.094	6.9e-10	-0.5894	0.555569	0.961092
ENSG00000124299.PEPD	19	33877856	34012700	0.2408	rs1529486	2.18	rs3556	0.271911	10.45	0.829	157	7	lasso	0.34	3.9e-36	0.5333	0.593834	0.961092
ENSG00000105397.TYK2	19	10461209	10491352	0.2398	rs2304256	-2.2	rs12720356	0.154368	-7.5	-0.539	80	1	top1	0.15	1.9e-14	0.539	0.589887	0.961092
ENSG00000105650.PDE4C	19	18318771	18366229	0.0911	rs17724992	-2.71	rs172043	0.105579	5.28	-0.07	133	10	enet	0.11	3.8e-08	0.6622	0.507816	0.961092
ENSG00000161618.ALDH16A1	19	49956426	49974305	0.1808	rs7248378	1.8	rs7258719	0.161752	8.53	-0.939	78	12	enet	0.18	7.1e-18	-0.7402	0.459193	0.961092
ENSG00000115255.REEP6	19	1491165	1497926	0.0731	rs11878864	-2.57	rs2656885	0.055349	-5.16	-0.722	48	1	top1	0.055	5.8e-06	0.722	0.470294	0.961092
ENSG00000105251.SHD	19	4278598	4290721	0.0728	rs11085073	-3.46	rs4740	0.063076	5.29	1.048	74	74	blup	0.077	7e-08	0.6342	0.525935	0.961092
ENSG00000105186.ANKRD27	19	33087913	33167503	0.0663	rs358548	-1.35	rs731674	0.010551	-3.59	0.664	124	124	blup	0.029	0.00062	-0.5337	0.593542	0.961092
ENSG00000105447.GRWD1	19	48949030	48960279	0.1796	rs422219	-2.62	rs1643487	0.033322	-5.42	-0.445	62	6	lasso	0.14	1e-13	-0.5627	0.573662	0.961092
ENSG00000126261.UBA2	19	34919257	34960853	0.0299	rs2112824	1.81	rs6510419	0.024605	3.83	-0.257	88	2	lasso	0.027	0.00076	-0.6813	0.495652	0.961092
ENSG00000116977.LGALS8	1	236681300	236716281	0.0567	rs530876	-2.98	rs2243527	0.000571	-3.77	-1.353	167	167	bslmm	0.0074	0.054	0.5614	0.574519	0.961092
ENSG00000171608.PIK3CD	1	9711790	9789172	0.0587	rs12411122	2.4	rs4240895	0.033819	4.08	0.384	87	87	blup	0.046	3.3e-05	0.7232	0.46955	0.961092
ENSG00000170075.GPR37L1	1	202091986	202102720	0.056	rs12731187	-2.85	rs11588918	0.022589	4.23	0.992	105	105	bslmm	0.025	0.0011	0.6554	0.512197	0.961092
ENSG00000133069.TMCC2	1	205197304	205242471	0.0499	rs1172128	-2.66	rs1180734	0.041929	-4.96	0.742	114	1	top1	0.042	3.7e-05	-0.742	0.458087	0.961092
ENSG00000084073.ZMPSTE24	1	40723779	40759856	0.0857	rs10489431	-2.1	rs6682701	0.093577	-6.01	-0.752	89	1	top1	0.094	8.3e-10	0.752	0.452051	0.961092
ENSG00000074800.ENO1	1	8921061	8939308	0.1291	rs7517436	-2.76	rs2765512	0.051969	-4.58	-0.334	97	18	enet	0.096	5.2e-10	-0.5453	0.585576	0.961092
ENSG00000117054.ACADM	1	76190036	76253260	0.1466	rs814875	2.42	rs1250880	0.127679	-7.19	-0.617	97	26	enet	0.18	1.6e-18	0.5488	0.583159	0.961092
ENSG00000160752.FDPS	1	155278539	155290457	0.1739	rs12034326	-1.3	rs2297480	0.237787	-9.63	0.709	40	1	top1	0.24	4.5e-24	-0.709	0.478324	0.961092
ENSG00000143119.CD53	1	111415775	111442550	0.0673	rs10857833	-2.87	rs343810	0.068959	4.58	-0.668	99	1	top1	0.069	6.5e-05	-0.668	0.504134	0.961092
ENSG00000158887.MPZ	1	161274525	161279762	0.3112	rs11265577	-2.17	rs7550839	0.284302	8.35	-0.631	103	3	lasso	0.29	8.7e-20	-0.5458	0.585181	0.961092
ENSG00000162433.AK4	1	65613232	65697828	0.1051	rs525563	-2.12	rs4511159	0.094734	6.44	-0.968	126	4	lasso	0.11	2.2e-11	-0.5678	0.570146	0.961092
ENSG00000159377.PSMB4	1	151372010	151374420	0.2373	rs4970948	2.19	rs4603	0.458918	-13.13	-0.713	52	1	top1	0.46	4.8e-52	0.713	0.475846	0.961092
ENSG00000158825.CDA	1	20915441	20945401	0.1198	rs41415447	-2.03	rs1689924	0.075157	-5.26	-0.739	175	1	top1	0.075	6.4e-07	0.739	0.459907	0.961092
ENSG00000133048.CHI3L1	1	203148059	203155877	0.0744	rs17532442	2.11	rs10399931	-0.001105	-3.1	-1.098	131	131	bslmm	0.023	0.007	0.5253	0.599378	0.961092
ENSG00000079739.PGM1	1	64058947	64125916	0.1666	rs11581836	1.83	rs11208257	0.064324	-6.04	0.04	139	17	enet	0.097	3.6e-10	-0.6535	0.513408	0.961092
ENSG00000143416.SELENBP1	1	151336778	151345209	0.2263	rs4970948	2.19	rs17564336	0.134631	-7.35	-1.262	58	5	lasso	0.15	5.2e-15	0.6305	0.528342	0.961092
ENSG00000180667.YOD1	1	207217194	207226325	0.0391	rs2791706	1.87	rs2883211	0.029666	-4.43	-0.736	89	1	top1	0.03	0.00052	0.736	0.461731	0.961092
ENSG00000169641.LUZP1	1	23410516	23504301	0.0582	rs1208930	2.22	rs683893	0.016782	3.94	-0.051	97	97	bslmm	0.042	3.4e-05	-0.559	0.576147	0.961092
ENSG00000162390.ACOT11	1	55007930	55104865	0.2824	rs1749860	-2.25	rs1368883	0.224435	9.45	-0.55	156	6	lasso	0.25	2e-24	-0.6017	0.547355	0.961092
ENSG00000163866.SMIM12	1	35178338	35325417	0.1152	rs13774	2.25	rs659619	0.043117	-4.75	-1.393	79	79	bslmm	0.097	4.1e-10	0.7007	0.483504	0.961092
ENSG00000162836.ACP6	1	147101453	147142618	0.4343	rs791274	2.97	rs6674938	0.393248	-9.86	0.716	123	1	top1	0.39	2.7e-28	-0.716	0.473991	0.961092
ENSG00000134215.VAV3	1	108113782	108507766	0.1107	rs12410676	-3.03	rs1777467	0.013258	3.93	1.681	343	343	blup	0.028	0.0067	0.6066	0.544097	0.961092
ENSG00000127603.MACF1	1	39546988	39952849	0.0414	rs11205665	1.62	rs1539435	0.031203	-4.18	-0.753	203	1	top1	0.031	0.00034	0.753	0.45145	0.961092
ENSG00000101290.CDS2	20	5107432	5178533	0.0426	rs8114011	-3.68	rs2326599	0.044501	4.92	-0.718	115	2	lasso	0.048	1e-05	-0.6081	0.5431	0.961092
ENSG00000089199.CHGB	20	5892076	5906007	0.0581	rs6038317	2.67	rs2821	0.041089	-4.37	-0.59	155	1	top1	0.041	4.5e-05	0.59	0.5552	0.961092
ENSG00000100983.GSS	20	33516236	33543620	0.04	rs11906160	-3.35	rs2236271	0.037095	-5.03	-0.389	78	78	blup	0.043	3.2e-05	0.5913	0.5543	0.961092
ENSG00000198053.SIRPA	20	1875154	1920543	0.5504	rs6045868	-2.52	rs6075340	0.551556	-14.41	0.73	162	1	top1	0.55	2.5e-67	-0.73	0.4654	0.961092
ENSG00000101347.SAMHD1	20	35518632	35580246	0.1374	rs12481143	-2.94	rs6029941	0.008069	4.29	1.134	61	18	enet	0.059	1.2e-06	0.5822	0.5604	0.961092
ENSG00000160213.CSTB	21	45192393	45196326	0.0286	rs2838361	-2.72	rs2276246	0.006102	-3.53	-0.049	99	99	blup	0.021	0.003	0.563	0.5731	0.961092
ENSG00000099974.DDTL	22	24309089	24314721	0.3924	rs17004049	2.65	rs4822466	0.25289	-10.13	-1.112	74	18	enet	0.39	5e-42	0.74912	0.45379	0.961092
ENSG00000100243.CYB5R3	22	43013846	43045574	0.0931	rs5758898	-2.14	rs137087	0.095375	-6.84	0.663	98	98	blup	0.1	1e-10	-0.68403	0.49395	0.961092
ENSG00000099984.GSTT2	22	24322339	24326106	0.3713	rs17004049	2.65	rs2739338	0.275037	10.15	-0.955	71	21	enet	0.38	1.3e-40	0.57269	0.56685	0.961092
ENSG00000100299.ARSA	22	51061182	51066607	0.2361	rs9628187	-2.58	rs6151429	0.147307	-7.99	1.126	97	4	lasso	0.16	2.3e-15	-0.62718	0.53054	0.961092
ENSG00000099977.DDT	22	24313554	24322660	0.3877	rs17004049	2.65	rs4822466	0.279526	-10.26	-1.112	71	20	enet	0.4	3.6e-43	0.71445	0.47495	0.961092
ENSG00000239900.ADSL	22	40742507	40786467	0.0811	rs4507196	-3.55	rs8135371	0.082173	5.88	0.891	64	2	lasso	0.087	3.2e-09	0.55191	0.58101	0.961092
ENSG00000184674.GSTT1	22	24376133	24384680	0.5591	rs1006771	-2.43	rs5760176	0.436836	-12.71	-0.492	42	19	enet	0.49	6.5e-56	0.68804	0.49143	0.961092
ENSG00000075234.TTC38	22	46663858	46689905	0.2813	rs11090819	-1.4	rs6008495	0.162458	7.72	-0.148	86	8	lasso	0.27	5.9e-27	-0.72506	0.46842	0.961092
ENSG00000100294.MCAT	22	43528212	43539400	0.0667	rs926350	-2.18	rs12484656	0.012204	-3.73	0.796	141	18	enet	0.026	0.0011	0.59521	0.55171	0.961092
ENSG00000183773.AIFM3	22	21319396	21335649	0.0834	rs2073598	3.03	rs178280	0.018541	-3.88	0.694	135	135	bslmm	0.022	0.0025	0.61856	0.53621	0.961092
ENSG00000183785.TUBA8	22	18593097	18629321	0.1674	rs2252257	1.91	rs464541	0.054233	-5.67	0.646	94	94	bslmm	0.11	6e-11	0.59887	0.54926	0.961092
ENSG00000152291.TGOLN2	2	85545147	85555548	0.0536	rs6733190	-2.59	rs4247303	0.09149	-6.21	0.577	112	1	top1	0.091	1.3e-09	-0.577	0.563939	0.961092
ENSG00000136732.GYPC	2	127413509	127454246	0.0573	rs2165222	2.42	rs10928980	0.001075	3.65	-2.089	111	111	blup	0.013	0.033	-0.54	0.5892	0.961092
ENSG00000138095.LRPPRC	2	44113647	44223144	0.1059	rs41360247	-3.9	rs7568481	0.056507	5.72	-0.307	177	14	enet	0.11	1.2e-11	0.53126	0.595239	0.961092
ENSG00000138030.KHK	2	27309615	27323640	0.2839	rs1275539	-2.49	rs2304681	0.443065	-12.32	-0.72	61	1	top1	0.44	7.8e-45	0.72	0.471525	0.961092
ENSG00000115380.EFEMP1	2	56093102	56151274	0.0958	rs6723695	-3.02	rs13431149	0.015002	4.57	-0.063	134	134	bslmm	0.056	2.7e-06	0.59576	0.551335	0.961092
ENSG00000144152.FBLN7	2	112895962	112945791	0.0818	rs11123131	1.77	rs11123128	0.02297	-4.38	-0.092	104	104	blup	0.065	1.3e-06	-0.66513	0.50597	0.961092
ENSG00000071967.CYBRD1	2	172378757	172414643	0.2202	rs2111718	2.64	rs2542941	0.210616	8.87	-0.334	113	15	enet	0.25	4.5e-25	-0.56111	0.574721	0.961092
ENSG00000042445.RETSAT	2	85569211	85581743	0.09	rs6733190	-2.59	rs3923229	0.080349	-5.88	0.696	116	1	top1	0.08	1.3e-08	-0.696	0.486429	0.961092
ENSG00000214595.EML6	2	54950636	55199157	0.0594	rs6741304	4.06	rs4625954	0.004725	-3.83	-2.093	287	287	bslmm	0.012	0.017	0.66507	0.506006	0.961092
ENSG00000163072.NOSTRIN	2	169643049	169722024	0.0532	rs6717260	-2.44	rs540652	0.038101	4	-0.609	171	1	top1	0.038	0.0015	-0.609	0.542524	0.961092
ENSG00000127838.PNKD	2	219135115	219211516	0.0299	rs7576929	2.06	rs4324314	0.033866	4.6	0.306	118	8	enet	0.041	5.1e-05	0.61793	0.536622	0.961092
ENSG00000197713.RPE	2	210867289	210886300	0.0575	rs10200921	1.72	rs2723211	0.06888	5.86	0.208	46	4	lasso	0.076	3.4e-08	0.53401	0.593333	0.961092
ENSG00000132330.SCLY	2	238969530	239008054	0.2857	rs12618510	1.98	rs1128552	0.303159	10.87	0.949	148	22	enet	0.38	1e-40	0.65084	0.515149	0.961092
ENSG00000157851.DPYSL5	2	27070615	27173219	0.1548	rs12615509	-2.11	rs41448746	0.079676	-6.38	-1.765	87	87	blup	0.11	1.4e-11	0.73075	0.464933	0.961092
ENSG00000168958.MFF	2	228189867	228222550	0.077	rs4321358	3.6	rs7560053	0.042715	5.36	-0.546	108	4	lasso	0.047	1.2e-05	-0.65444	0.512826	0.961092
ENSG00000240344.PPIL3	2	201735630	201754026	0.5575	rs12478395	-1.73	rs3851973	0.440421	-13.73	0.509	60	13	enet	0.54	5.2e-66	-0.55798	0.576856	0.961092
ENSG00000118961.C2orf43	2	20883788	21022882	0.1674	rs11678116	-2.64	rs13394027	0.1911	-8.84	0.578	159	9	enet	0.21	2.4e-19	-0.60679	0.543988	0.961092
ENSG00000138430.OLA1	2	174937175	175113426	0.0485	rs6756828	3.58	rs9332424	0.018121	4.29	1.192	159	16	enet	0.036	0.00013	0.59788	0.549918	0.961092
ENSG00000168702.LRP1B	2	140988992	142889270	0.1403	rs10496876	3.15	rs11680286	-0.001251	3.58	-0.334	1109	1109	blup	0.059	1.3e-06	-0.61706	0.537195	0.961092
ENSG00000074582.BCS1L	2	219523487	219528166	0.0403	rs12989189	1.42	rs12991539	0.004868	-3.18	0.248	84	84	bslmm	0.02	0.0033	-0.57371	0.566162	0.961092
ENSG00000134121.CHL1	3	238279	451090	0.1727	rs636092	-3.11	rs3956142	0.023859	5.7	0.184	246	15	enet	0.13	1.2e-13	0.7133	0.4756	0.961092
ENSG00000144712.CAND2	3	12837971	12913415	0.4259	rs3773312	-3.33	rs4642101	0.329858	-11.06	0.71	95	6	lasso	0.35	8.6e-36	-0.7087	0.4785	0.961092
ENSG00000163975.MFI2	3	196715492	196756687	0.102	rs1147240	-2.61	rs17597256	0.047031	-6.05	0.786	103	103	blup	0.096	7.7e-10	-0.5943	0.5523	0.961092
ENSG00000163655.GMPS	3	155588325	155661815	0.0378	rs10513483	1.56	rs6773642	0.009681	3.78	-0.028	90	90	bslmm	0.014	0.012	0.7385	0.4602	0.961092
ENSG00000069849.ATP1B3	3	141594966	141645356	0.324	rs2681693	-2.22	rs10935443	0.242606	9.8	0.71	95	15	enet	0.26	3.1e-26	0.5647	0.5722	0.961092
ENSG00000163932.PRKCD	3	53190025	53226733	0.1064	rs13084863	-1.78	rs750527	0.056922	-5.17	-0.622	106	1	top1	0.057	1.7e-06	0.622	0.5339	0.961092
ENSG00000145191.EIF2B5	3	183852826	184402546	0.0302	rs11712540	2.71	rs843369	0.009445	-3.82	-0.408	93	93	bslmm	0.0098	0.03	0.5943	0.5523	0.961092
ENSG00000163406.SLC15A2	3	121612936	121662949	0.1503	rs6438678	-2.6	rs11920521	0.183739	-8.72	0.117	105	37	enet	0.21	1e-20	-0.6058	0.5447	0.961092
ENSG00000114354.TFG	3	100428205	100467810	0.0549	rs544500	2.08	rs4928081	0.086168	-5.81	-0.552	101	1	top1	0.086	3.9e-09	0.552	0.5809	0.961092
ENSG00000172340.SUCLG2	3	67410884	67705038	0.0756	rs13087877	-1.93	rs17806888	0.018236	-4.02	0.777	248	10	enet	0.031	0.00038	-0.6357	0.525	0.961092
ENSG00000078070.MCCC1	3	182733006	182833863	0.2053	rs11715953	2.04	rs4859156	0.184	-8.5	0.675	112	5	lasso	0.22	6.8e-22	-0.5801	0.5618	0.961092
ENSG00000196455.PIK3R4	3	130397779	130465673	0.0262	rs9845724	2.63	rs13064233	0.011925	3.28	2.572	81	81	blup	0.016	0.0083	0.5878	0.5567	0.961092
ENSG00000159685.CHCHD6	3	126423063	126679249	0.0555	rs734506	1.8	rs9852440	0.051494	-5.71	0.793	174	174	blup	0.068	1.6e-07	-0.7136	0.4755	0.961092
ENSG00000170876.TMEM43	3	14166440	14185179	0.1198	rs3731093	-2.57	rs3796308	0.007372	-5.01	0.748	99	99	bslmm	0.0096	0.033	-0.5536	0.5799	0.961092
ENSG00000134077.THUMPD3	3	9404526	9428475	0.1793	rs17747739	2.47	rs2251166	0.039793	-4.55	0.063	98	98	bslmm	0.088	4e-09	-0.6518	0.5146	0.961092
ENSG00000144909.OSBPL11	3	125247702	125313934	0.0677	rs9853189	1.45	rs2922170	0.026227	4.11	0.596	111	1	top1	0.026	0.0018	0.596	0.5512	0.961092
ENSG00000213689.TREX1	3	48506445	48509044	0.0435	rs7434077	-1.55	rs11797	0.052405	-4.86	1.092	62	62	blup	0.056	1e-05	-0.6177	0.5368	0.961092
ENSG00000144827.ABHD10	3	111697857	111712210	0.1282	rs16858936	-2.28	rs17429033	0.104133	-7.13	0.542	157	3	lasso	0.1	7.9e-11	-0.653	0.5138	0.961092
ENSG00000072858.SIDT1	3	113251143	113348425	0.3148	rs7611694	1.9	rs6808932	0.079958	6.14	0.835	114	19	enet	0.15	5.7e-14	0.6112	0.541	0.961092
ENSG00000197885.NKIRAS1	3	23933151	23988082	0.0628	rs13327373	2.02	rs6550805	0.038812	4.2	-0.717	94	1	top1	0.039	7.1e-05	-0.717	0.4734	0.961092
ENSG00000004399.PLXND1	3	129274018	129325661	0.1061	rs10934887	1.88	rs746210	0.002627	-3.07	1.438	73	73	bslmm	0.037	9.5e-05	-0.5764	0.5644	0.961092
ENSG00000173540.GMPPB	3	49754277	49761384	0.1648	rs7629936	2.54	rs6809879	0.177227	8.21	-0.322	79	6	lasso	0.18	2.6e-18	-0.6491	0.5162	0.961092
ENSG00000121897.LIAS	4	39460620	39479273	0.1213	rs3860070	1.82	rs17431867	0.01651	-4.4	0.245	96	6	enet	0.057	6.3e-06	-0.5223	0.6015	0.961092
ENSG00000197894.ADH5	4	99992132	100009952	0.1612	rs7683532	2.63	rs6823388	0.05725	-5.8	0.286	129	129	bslmm	0.08	1.3e-08	-0.6771	0.4983	0.961092
ENSG00000004468.CD38	4	15779898	15854853	0.1843	rs16892370	-2.67	rs4698412	0.10493	6.58	-0.136	166	166	bslmm	0.11	3.1e-11	0.5412	0.5884	0.961092
ENSG00000127415.IDUA	4	980785	998316	0.1795	rs17728127	1.63	rs4647939	0.10407	5.56	-0.623	110	6	enet	0.13	2.6e-09	-0.6863	0.4925	0.961092
ENSG00000109133.TMEM33	4	41937137	41962589	0.0431	rs7675331	1.71	rs6821891	0.03842	-4.19	0.658	77	1	top1	0.038	7.7e-05	-0.658	0.5105	0.961092
ENSG00000138678.AGPAT9	4	84457067	84527028	0.0688	rs3733329	2.16	rs7674135	0.02157	-3.78	1.332	108	108	bslmm	0.026	0.0084	-0.6753	0.4995	0.961092
ENSG00000170448.NFXL1	4	47849257	47916653	0.1526	rs2053404	2.56	rs6823698	0.13126	-7.22	-1.03	79	9	lasso	0.14	1e-13	0.6697	0.503	0.961092
ENSG00000183111.ARHGEF37	5	148931510	149014531	0.0794	rs7379457	-2.73	rs9791154	0.082609	5.35	-0.616	124	1	top1	0.083	1.1e-07	-0.616	0.53789	0.961092
ENSG00000171530.TBCA	5	76986991	77164604	0.0654	rs353925	-2.37	rs13185613	0.02141	-4.19	0.217	139	10	enet	0.048	9.9e-06	0.715	0.4748	0.961092
ENSG00000197043.ANXA6	5	150480273	150537443	0.084	rs7724316	-2.81	rs6859236	0.052267	-5.52	-0.674	205	6	enet	0.057	1.7e-06	0.604	0.54579	0.961092
ENSG00000113296.THBS4	5	79287134	79379110	0.0962	rs365384	2.12	rs10474606	0.070063	5.04	-0.587	125	1	top1	0.07	5.5e-07	-0.587	0.5572	0.961092
ENSG00000164615.CAMLG	5	134074191	134087847	0.2951	rs246344	2.25	rs2108665	0.306375	-10.68	-0.659	29	1	top1	0.31	2.6e-31	0.659	0.5099	0.961092
ENSG00000134056.MRPS36	5	68513587	68525956	0.0333	rs6886492	2.14	rs6877725	0.005952	3.99	0.08	77	77	blup	0.013	0.015	-0.545	0.58601	0.961092
ENSG00000152620.NADK2	5	36192694	36242381	0.111	rs13160147	1.63	rs33671	-0.002667	-2.66	-1.516	79	79	bslmm	0.017	0.0066	-0.576	0.56438	0.961092
ENSG00000145882.PCYOX1L	5	148737570	148749216	0.1018	rs352336	1.97	rs353255	0.025411	-4.54	-0.404	124	22	enet	0.056	2e-06	0.538	0.59061	0.961092
ENSG00000131188.PRR7	5	176873446	176883283	0.0474	rs4976646	1.11	rs335468	0.029444	-3.65	-0.835	58	4	lasso	0.048	0.00022	0.607	0.54378	0.961092
ENSG00000124275.MTRR	5	7851299	7906138	0.1979	rs6555507	2.11	rs3733784	0.087485	6.32	0.471	183	27	enet	0.18	1.9e-14	0.583	0.56023	0.961092
ENSG00000112357.PEX7	6	137143717	137235075	0.0885	rs1744062	2.96	rs2295592	0.014909	-3.36	1.093	112	3	lasso	0.045	0.00046	-0.7128	0.4759	0.961092
ENSG00000244731.C4A	6	31949801	31970458	0.0918	rs11969759	1.67	rs4151651	0.029706	3.64	0.559	70	70	bslmm	0.036	0.00012	-0.5234	0.6007	0.961092
ENSG00000137221.TJAP1	6	43445261	43474294	0.0921	rs1106841	-2.67	rs9462902	0.035336	-4.15	0.445	71	71	bslmm	0.066	1.3e-05	0.5234	0.6007	0.961092
ENSG00000131018.SYNE1	6	152442819	152958936	0.0829	rs2171758	3.01	rs2695253	0.010918	-4.26	0.972	466	466	bslmm	0.038	8.2e-05	0.6862	0.4926	0.961092
ENSG00000135537.LACE1	6	108616098	108847999	0.0556	rs3813498	2.4	rs9372187	0.013402	-3.48	-0.122	115	115	blup	0.018	0.0058	-0.6163	0.5377	0.961092
ENSG00000137288.UQCC2	6	33662070	33679504	0.0394	rs9469586	-2.64	rs2296330	0.012866	-4.37	-0.622	183	183	blup	0.03	0.00048	0.7327	0.4638	0.961092
ENSG00000111832.RWDD1	6	116892530	116918838	0.0383	rs9320562	2.03	rs11961321	0.040845	-5.1	0.19	74	4	enet	0.042	3.9e-05	-0.5795	0.5622	0.961092
ENSG00000196586.MYO6	6	76458909	76629254	0.2129	rs3798461	2.85	rs1280054	0.261615	-10.5	-0.432	143	15	enet	0.29	5.9e-30	0.7104	0.4775	0.961092
ENSG00000137168.PPIL1	6	36822603	36842800	0.3363	rs236419	2.2	rs236350	0.125945	-7.25	0.254	153	153	blup	0.15	1.4e-15	0.5768	0.5641	0.961092
ENSG00000112339.HBS1L	6	135281516	135424194	0.0732	rs6924609	-1.49	rs6923512	0.071909	5.65	0.612	109	109	blup	0.076	4.3e-08	0.6231	0.5332	0.961092
ENSG00000122574.WIPF3	7	29846102	29956682	0.0758	rs17158488	2.83	rs174917	0.047611	-5.37	0.685	135	2	lasso	0.054	3.2e-06	-0.6327	0.52692	0.961092
ENSG00000170667.RASA4B	7	102122892	102158228	0.0562	rs7797435	1.58	rs11487069	0.0142	-3.65	0.316	39	4	lasso	0.032	0.00038	0.598	0.54985	0.961092
ENSG00000146729.GBAS	7	56019486	56067874	0.1409	rs28828764	1.96	rs7793921	0.124113	7.01	1.011	85	4	lasso	0.13	3.8e-13	0.5221	0.60157	0.961092
ENSG00000155660.PDIA4	7	148700154	148725733	0.1474	rs4727017	2.32	rs12534095	0.184475	8.59	0.415	64	8	enet	0.19	1.3e-18	0.6861	0.49265	0.961092
ENSG00000078053.AMPH	7	38423305	38671167	0.0882	rs6462855	-3.02	rs1019288	0.043158	4.38	-1.54	304	304	blup	0.047	1.3e-05	0.6175	0.53691	0.961092
ENSG00000105854.PON2	7	95034175	95064510	0.172	rs43063	-3.31	rs7785846	0.262331	-10.25	-0.335	142	7	lasso	0.28	1.8e-28	0.7021	0.48265	0.961092
ENSG00000197157.SND1	7	127292234	127732661	0.0302	rs3757791	-2.02	rs806180	0.008646	3.4	0.725	244	244	blup	0.018	0.0053	-0.5477	0.5839	0.961092
ENSG00000106077.ABHD11	7	73150424	73153197	0.1849	rs4717104	-1.89	rs6460052	0.159372	8.16	-0.611	73	3	lasso	0.18	2.6e-18	-0.6186	0.53616	0.961092
ENSG00000106477.CEP41	7	130033612	130082274	0.0697	rs17164989	-2.68	rs1990790	0.034463	5.04	0.304	129	7	enet	0.056	2e-06	0.6885	0.49116	0.961092
ENSG00000122643.NT5C3A	7	33053742	33102409	0.0733	rs17161568	1.96	rs3915352	0.027978	4.34	0.822	101	19	enet	0.053	3.9e-06	0.571	0.568	0.961092
ENSG00000004864.SLC25A13	7	95749532	95951459	0.0497	rs6964233	-1.71	rs1989825	0.050934	4.78	-0.59	162	1	top1	0.051	5.9e-06	-0.59	0.55519	0.961092
ENSG00000085719.CPNE3	8	87497059	87573726	0.0872	rs16916427	-2.231	rs10956871	0.071668	-5.38	-1.197	102	102	bslmm	0.088	2.9e-09	0.7056	0.48047	0.961092
ENSG00000198363.ASPH	8	62413116	62627155	0.0355	rs4367528	-2.688	rs6471960	0.010905	3.94	-1.03	182	14	enet	0.018	0.0056	-0.6683	0.50395	0.961092
ENSG00000104763.ASAH1	8	17913934	17942494	0.0378	rs6586684	-2.514	rs4377998	0.050869	-4.7	-0.597	180	1	top1	0.051	7.2e-06	0.597	0.55051	0.961092
ENSG00000147813.NAPRT1	8	144656955	144660819	0.4628	rs13258375	-2.395	rs1809148	0.393015	-12.77	0.452	81	4	lasso	0.5	4e-59	-0.7099	0.47775	0.961092
ENSG00000158806.NPM2	8	21881636	21894408	0.4516	rs12681529	1.986	rs7818819	-0.002354	3.25	-1.382	89	45	enet	0.095	1.7e-09	-0.5625	0.57377	0.961092
ENSG00000158863.FAM160B2	8	21946670	21962409	0.0335	rs4342591	-2.528	rs7823952	0.034584	-4.22	0.563	91	1	top1	0.035	0.00022	-0.563	0.57343	0.961092
ENSG00000147419.CCDC25	8	27590835	27630170	0.0523	rs727813	-3.739	rs9797	0.036251	4.29	-0.968	150	150	blup	0.037	0.00013	0.6963	0.48626	0.961092
ENSG00000155792.DEPTOR	8	120885957	121063152	0.1065	rs9693192	2.678	rs4871827	0.120641	6.6	0.586	178	1	top1	0.12	1.6e-10	0.586	0.55788	0.961092
ENSG00000120913.PDLIM2	8	22435792	22455538	0.2504	rs2443504	1.725	rs3735894	0.08584	-6.09	-0.223	126	23	enet	0.13	2.2e-13	0.5326	0.59434	0.961092
ENSG00000120526.NUDCD1	8	110253148	110346614	0.3015	rs720574	2.2	rs7012304	0.071814	6.11	1.239	90	90	bslmm	0.13	1.4e-13	0.578	0.56329	0.961092
ENSG00000164933.SLC25A32	8	104410863	104427417	0.0715	rs17230328	2.104	rs17803441	0.032685	-4.21	-0.574	96	1	top1	0.033	0.00048	0.574	0.56597	0.961092
ENSG00000165060.FXN	9	71650175	71715094	0.168	rs12551921	1.91	rs2498432	0.047522	5.73	-1.141	115	5	lasso	0.13	5.4e-13	-0.5405	0.5889	0.961092
ENSG00000197355.UAP1L1	9	139971953	139978991	0.1273	rs7036668	1.8	rs7467117	0.148654	-7.49	-0.566	85	1	top1	0.15	9.6e-15	0.566	0.5714	0.961092
ENSG00000136828.RALGPS1	9	129677053	129985445	0.0259	rs2031852	-2.06	rs10987552	0.004784	3.26	0.704	164	164	bslmm	0.031	0.00063	0.7463	0.4555	0.961092
ENSG00000213221.DNLZ	9	139253932	139258241	0.0879	rs563	-2.62	rs11145958	0.018826	-3.54	0.579	73	73	bslmm	0.034	0.00098	-0.5945	0.5522	0.961092
ENSG00000130653.PNPLA7	9	140354404	140444986	0.1755	rs9695196	2.44	rs2259657	0.03683	-5.25	-1.614	59	3	lasso	0.078	3.9e-08	0.6381	0.5234	0.961092
ENSG00000106701.FSD1L	9	108210077	108314714	0.064	rs7870562	-1.56	rs12555267	0.015321	-4.04	0.741	95	95	blup	0.044	2.5e-05	-0.5691	0.5693	0.961092
ENSG00000136783.NIPSNAP3A	9	107509969	107522403	0.0416	rs6479279	2.14	rs10820720	0.00027	-3.74	-0.28	128	128	blup	0.0083	0.043	0.586	0.5579	0.961092
ENSG00000123453.SARDH	9	136528682	136605077	0.0761	rs129930	-2.51	rs2097628	0.027839	4.72	0.848	181	15	enet	0.047	1.7e-05	0.54	0.5892	0.961092
ENSG00000135069.PSAT1	9	80912059	80945009	0.1621	rs1057650	2.69	rs1929402	0.073063	-5.76	0.509	99	5	lasso	0.074	5.3e-08	-0.6928	0.4884	0.961092
ENSG00000120063.GNA13	17	63006833	63052957	0.0301	rs12103721	-2.22	rs299826	0.0122	3.56	0.503	55	7	enet	0.017	0.0066	0.5207	0.60256	0.961642
ENSG00000168092.PAFAH1B2	11	117014983	117047610	0.0489	rs1263502	-2.11	rs4938354	0.012041	-3.62	-0.811	85	85	bslmm	0.027	0.00087	-0.505	0.613535	0.963076
ENSG00000247077.PGAM5	12	133287405	133299228	0.1201	rs10870504	-2.28	rs12818952	-0.002661	3.86	0.227	88	88	blup	0.011	0.026	-0.49197	0.623	0.963076
ENSG00000180776.ZDHHC20	13	21950263	22033509	0.1214	rs1044045	2.14	rs6490653	0.022418	3.74	0.75	127	127	bslmm	0.046	0.00021	-0.4809	0.631	0.963076
ENSG00000122033.MTIF3	13	28009776	28024739	0.1085	rs1759857	-2.48	rs2892058	-0.001394	-3.32	-0.427	117	117	bslmm	0.016	0.008	-0.5169	0.605	0.963076
ENSG00000100934.SEC23A	14	39501123	39578850	0.0519	rs7156225	-2.506	rs2277458	0.042313	4.4	-0.511	98	1	top1	0.042	3.5e-05	-0.511	0.60935	0.963076
ENSG00000133943.C14orf159	14	91526677	91691976	0.5009	rs4904742	2.553	rs4900072	0.486921	-13.62	-0.499	107	1	top1	0.49	2.3e-56	0.499	0.61778	0.963076
ENSG00000140650.PMM2	16	8882680	8943188	0.2324	rs16964628	2.22	rs11074924	0.256	9.63	0.158	146	21	enet	0.28	1.7e-26	0.4956	0.6202	0.963076
ENSG00000108861.DUSP3	17	41843489	41856356	0.0873	rs17882143	-2.63	rs41519245	0.00427	-3.54	0.073	80	80	bslmm	0.036	0.00012	-0.4807	0.63076	0.963076
ENSG00000161547.SRSF2	17	74730197	74733456	0.0297	rs397784	3.81	rs7220712	0.00194	-3.67	1.019	78	78	bslmm	0.019	0.0041	-0.5141	0.60718	0.963076
ENSG00000004660.CAMKK1	17	3763609	3798185	0.0952	rs9912501	-2.25	rs2915546	0.0538	5.05	1.073	100	5	lasso	0.06	8.8e-07	0.482	0.62978	0.963076
ENSG00000105088.OLFM2	19	9964394	10047228	0.0425	rs2010448	2.41	rs12979274	0.02915	4.6	0.495	85	1	top1	0.029	0.00052	0.495	0.6206	0.963076
ENSG00000073008.PVR	19	45147098	45166850	0.1387	rs17714718	2.73	rs714948	0.026395	-4.7	-0.032	86	5	lasso	0.086	8.6e-09	0.5015	0.61603	0.963076
ENSG00000125652.ALKBH7	19	6372444	6375042	0.0997	rs11881034	-2.5	rs7540	0.063534	-5.32	0.493	78	1	top1	0.064	6.6e-05	-0.493	0.622013	0.963076
ENSG00000105255.FSD1	19	4304597	4323840	0.0558	rs11085073	-3.46	rs8111858	0.007181	3.44	-0.073	82	82	bslmm	0.021	0.003	-0.4997	0.617277	0.963076
ENSG00000162551.ALPL	1	21835858	21904905	0.055	rs12083062	2.19	rs1780329	0.052499	-4.79	0.484	146	1	top1	0.052	4.3e-06	-0.484	0.628386	0.963076
ENSG00000134201.GSTM5	1	110254864	110318050	0.3355	rs4970779	-3.43	rs3754446	0.314002	-10.9	-0.564	89	28	enet	0.33	3.5e-34	0.4836	0.628696	0.963076
ENSG00000143224.PPOX	1	161136200	161147803	0.1805	rs7525124	-2.48	rs36013429	0.153105	-7.67	1.039	115	10	enet	0.18	1.8e-18	-0.5091	0.6107	0.963076
ENSG00000203705.TATDN3	1	212965170	212989968	0.1711	rs1156058	-1.66	rs12753524	0.068159	5.96	-0.807	94	6	lasso	0.11	2.7e-11	-0.4841	0.628315	0.963076
ENSG00000143164.DCAF6	1	167905021	168045081	0.1255	rs2902569	-2.39	rs11558511	0.055708	-5.73	0.765	108	3	lasso	0.064	5.2e-07	-0.5046	0.613842	0.963076
ENSG00000085491.SLC25A24	1	108676658	108743471	0.5457	rs17020762	2.23	rs533233	0.434185	-12.79	-0.373	118	11	enet	0.49	3.8e-56	0.4799	0.631271	0.963076
ENSG00000241837.ATP5O	21	35275757	35288284	0.0692	rs3746861	3.28	rs12482697	0.04765	-4.87	-0.497	131	1	top1	0.048	1.2e-05	0.497	0.6192	0.963076
ENSG00000100288.CHKB	22	51017378	51039884	0.0976	rs4824152	2.42	rs17001608	-0.002336	3.02	0.177	104	104	bslmm	0.015	0.01	-0.48785	0.62566	0.963076
ENSG00000162971.TYW5	2	200794698	200820459	0.0452	rs17591301	-1.25	rs166849	0.035814	-4.24	-0.491	75	1	top1	0.036	0.00025	0.491	0.623426	0.963076
ENSG00000115828.QPCT	2	37571717	37600465	0.0969	rs7568322	2.64	rs10179447	0.077495	5.33	0.481	121	1	top1	0.077	1.9e-07	0.481	0.630516	0.963076
ENSG00000138028.CGREF1	2	27321757	27341995	0.0341	rs1275539	-2.49	rs2304681	0.006542	3.54	-0.72	74	74	blup	0.015	0.018	-0.49434	0.621065	0.963076
ENSG00000196290.NIF3L1	2	201754050	201768655	0.0239	rs12478395	-1.73	rs3901120	0.022116	4.03	0.514	53	1	top1	0.022	0.0022	0.514	0.607252	0.963076
ENSG00000144036.EXOC6B	2	72403113	73053170	0.0417	rs7575536	2.06	rs4852893	0.006909	3.48	0.066	212	10	enet	0.032	0.0003	0.48193	0.629855	0.963076
ENSG00000187091.PLCD1	3	38048987	38071253	0.0462	rs9858321	2.89	rs17037286	0.002891	3.36	-1.078	93	93	bslmm	0.01	0.029	-0.4818	0.63	0.963076
ENSG00000168827.GFM1	3	158362067	158410364	0.0931	rs4264773	1.93	rs17699324	0.051272	-5.24	0.342	97	97	blup	0.058	1.3e-06	0.5083	0.6112	0.963076
ENSG00000007402.CACNA2D2	3	50400233	50541675	0.0937	rs34166957	3.32	rs2071803	0.040846	-4.45	0.485	86	1	top1	0.041	4.7e-05	-0.485	0.6277	0.963076
ENSG00000138796.HADH	4	108910870	108956331	0.1106	rs4956153	2.13	rs2267842	0.02676	4.12	-0.571	94	94	bslmm	0.061	7.9e-07	-0.4815	0.6302	0.963076
ENSG00000164904.ALDH7A1	5	125877533	125931110	0.1208	rs6595726	2.13	rs17154676	0.054708	4.8	0.895	129	129	bslmm	0.082	9.1e-09	0.493	0.62172	0.963076
ENSG00000145685.LHFPL2	5	77781038	78065844	0.0643	rs2362834	2.81	rs4143069	0.020577	-3.3	0.512	170	1	top1	0.021	0.01	-0.512	0.60865	0.963076
ENSG00000169228.RAB24	5	176728199	176730745	0.0583	rs6889621	2.87	rs28362590	0.052802	4.97	-0.656	73	2	lasso	0.053	3.6e-06	-0.504	0.614	0.963076
ENSG00000146151.HMGCLL1	6	55299167	55444012	0.1472	rs7751456	3.01	rs10498804	0.010805	5.22	-1.157	175	9	enet	0.059	1.5e-06	-0.4928	0.6222	0.963076
ENSG00000135596.MICAL1	6	109765265	109787171	0.1663	rs6936036	-2.6	rs3757237	0.06921	5.48	-1.244	77	4	lasso	0.13	9.4e-13	-0.4865	0.6266	0.963076
ENSG00000127948.POR	7	75528518	75616173	0.3728	rs4728533	3.69	rs10954732	0.057851	5.05	0.178	73	14	enet	0.1	1.6e-10	-0.5089	0.6108	0.963076
ENSG00000106089.STX1A	7	73113536	73134002	0.026	rs4717104	-1.89	rs941299	0.019163	3.68	0.485	74	1	top1	0.019	0.0041	0.485	0.62768	0.963076
ENSG00000170632.ARMC10	7	102715328	102740205	0.2271	rs869332	-1.01	rs4729873	0.159554	-7.87	-0.648	32	3	lasso	0.17	1.2e-16	0.49	0.62415	0.963076
ENSG00000106066.CPVL	7	29034847	29235067	0.2898	rs12670165	-3.38	rs245883	0.07255	6.5	-0.246	283	283	blup	0.21	7.9e-18	0.4852	0.62753	0.963076
ENSG00000086289.EPDR1	7	37723446	37991543	0.0798	rs12538888	2.46	rs12671182	0.000497	3.85	-0.207	189	189	bslmm	0.023	0.002	-0.4884	0.6253	0.963076
ENSG00000107295.SH3GL2	9	17579080	17797127	0.063	rs1555420	-2.7	rs10756910	0.014002	4.35	-0.302	297	297	blup	0.014	0.012	-0.5011	0.6163	0.963076
ENSG00000165028.NIPSNAP3B	9	107526438	107539738	0.2527	rs4149286	2.66	rs10820726	0.32729	-11.41	-0.486	132	1	top1	0.33	2.8e-34	0.486	0.627	0.963076
ENSG00000156110.ADK	10	75910960	76469061	0.054	rs10824193	1.85	rs1908337	0.053132	4.95	-0.478	160	1	top1	0.053	3.7e-06	-0.478	0.63265	0.964192
ENSG00000107020.PLGRKT	9	5357973	5437878	0.1714	rs866066	-2.63	rs2890658	0.017229	-4.75	0.739	169	21	enet	0.074	6.9e-08	-0.4767	0.6336	0.964653
ENSG00000023191.RNH1	11	494512	507300	0.1542	rs11748	-2.33	rs11823647	0.214978	-9.19	0.45	79	5	lasso	0.23	2.8e-23	-0.4725	0.6366	0.965272
ENSG00000167535.CACNB3	12	49207577	49222724	0.0465	rs12307769	2.64	rs12369114	0.038312	-4.11	-0.474	79	1	top1	0.038	7.9e-05	0.474	0.635	0.965272
ENSG00000143819.EPHX1	1	225997794	226033260	0.051	rs2234922	-2.23	rs12038486	0.046609	-4.94	-0.473	113	1	top1	0.047	1.4e-05	0.473	0.636213	0.965272
ENSG00000132394.EEFSEC	3	127872297	128127485	0.0389	rs2860228	-2.12	rs7641133	0.043548	-5.32	0.48	166	4	lasso	0.049	1.1e-05	-0.4741	0.6354	0.965272
ENSG00000160285.LSS	21	47608055	47648738	0.2135	rs2839201	2.32	rs2839157	0.252233	-9.98	-0.732	126	18	enet	0.27	1.5e-27	0.47	0.6381	0.965658
ENSG00000171503.ETFDH	4	159593277	159630775	0.055	rs7679753	-1.53	rs11559290	0.02261	3.8	0.159	30	11	enet	0.041	4.8e-05	0.4694	0.6388	0.965658
ENSG00000106665.CLIP2	7	73703805	73820273	0.2064	rs7790414	-3	rs10949838	0.054061	-4.78	0.737	79	79	bslmm	0.074	5.5e-08	-0.4699	0.6384	0.965658
ENSG00000109016.DHRS7B	17	21026677	21096578	0.0476	rs4986004	-2.61	rs735091	0.0275	4.57	-1.318	84	84	blup	0.039	7.3e-05	-0.4671	0.64041	0.96613
ENSG00000167136.ENDOG	9	131580753	131584956	0.0461	rs7026432	-1.19	rs2997922	0.075245	-5.17	0.872	58	9	enet	0.078	1.1e-07	-0.468	0.6398	0.96613
ENSG00000135249.RINT1	7	105172532	105208124	0.0306	rs6466070	2.26	rs1721498	0.024456	-4.34	-0.466	88	1	top1	0.024	0.0014	0.466	0.64122	0.966373
ENSG00000133433.GSTT2B	22	24299601	24303373	0.3444	rs17004049	2.65	rs2739338	0.275055	10.16	-0.955	75	19	enet	0.37	1.6e-39	0.46353	0.64299	0.968061
ENSG00000176986.SEC24C	10	75504120	75531919	0.0566	rs2675662	-2.77	rs4691	0.040606	-4.37	-0.458	56	1	top1	0.041	4.9e-05	0.458	0.646952	0.970102
ENSG00000167220.HDHD2	18	44633774	44676891	0.1062	rs1512236	3.1	rs2117373	0.0403	4.56	-0.456	91	91	bslmm	0.05	7.3e-06	-0.46	0.6457	0.970102
ENSG00000115129.TP53I3	2	24300303	24308731	0.1599	rs14388	1.32	rs1134516	0.159066	-7.66	-0.458	77	1	top1	0.16	1.6e-15	0.458	0.646952	0.970102
ENSG00000145715.RASA1	5	86563705	86687748	0.2211	rs856752	-1.56	rs13157168	0.101514	-6.47	-0.509	69	69	bslmm	0.1	1.5e-10	0.46	0.64562	0.970102
ENSG00000152242.C18orf25	18	43753519	43846949	0.0695	rs9965812	-2.27	rs7506126	0.000244	-3.71	-0.447	99	99	blup	0.033	0.00024	0.457	0.6478	0.970397
ENSG00000013523.ANGEL1	14	77253588	77292589	0.0664	rs2205193	2.231	rs8017640	0.025962	-4.36	-0.655	114	114	blup	0.042	0.00018	0.4542	0.6497	0.972265
ENSG00000134186.PRPF38B	1	109234945	109244425	0.1321	rs4484951	1.17	rs11102213	-0.000581	-3.04	0.173	59	59	bslmm	0.036	0.00024	-0.4529	0.650593	0.972623
ENSG00000091140.DLD	7	107531415	107572175	0.032	rs1548638	-2.29	rs2237690	0.011515	4.5	-0.647	146	3	lasso	0.019	0.0042	-0.4519	0.65131	0.972719
ENSG00000171714.ANO5	11	22214722	22304903	0.2982	rs2665691	1.75	rs4275631	0.248675	7.73	0.863	89	8	lasso	0.26	4.6e-17	0.4456	0.655892	0.974248
ENSG00000184254.ALDH1A3	15	101417919	101456831	0.291	rs12441903	1.965	rs11630508	0.13978	-7.41	0.447	122	1	top1	0.14	7.1e-14	-0.447	0.65488	0.974248
ENSG00000162909.CAPN2	1	223889295	223963720	0.0591	rs10916022	-1.55	rs6678103	0.033778	-4.03	-0.446	117	1	top1	0.034	0.0002	0.446	0.655597	0.974248
ENSG00000189060.H1F0	22	38201114	38203442	0.0247	rs139853	1.53	rs4821714	0.008878	3.3	-0.654	58	58	bslmm	0.01	0.029	-0.4461	0.65553	0.974248
ENSG00000164708.PGAM2	7	44102326	44105186	0.1985	rs2922666	-1.58	rs17546439	0.042973	-5.4	0.047	62	62	bslmm	0.073	8.6e-08	-0.4451	0.65626	0.974248
ENSG00000157214.STEAP2	7	89796904	89867451	0.0713	rs194524	2.15	rs11563944	0.00701	-3.52	1.248	93	93	bslmm	0.029	0.00054	-0.4487	0.65364	0.974248
ENSG00000120451.SNX19	11	130745331	130786404	0.0726	rs6590521	1.75	rs2276097	0.043945	-4.45	0.007	145	145	bslmm	0.044	7.8e-05	0.4395	0.660319	0.977604
ENSG00000113272.THG1L	5	157158205	157168456	0.2093	rs7721373	1.72	rs10051838	0.068904	5.5	1.223	102	102	blup	0.16	2e-11	0.441	0.65952	0.977604
ENSG00000170419.VSTM2A	7	54610018	54638773	0.0462	rs11982678	1.65	rs1454520	0.011986	-3.76	0.54	135	135	blup	0.022	0.0022	-0.4392	0.66049	0.977604
ENSG00000172893.DHCR7	11	71139239	71163914	0.0302	rs7124694	1.99	rs12422045	0.01598	-3.83	-0.001	152	3	lasso	0.024	0.0017	0.4383	0.66119	0.977668
ENSG00000099256.PRTFDC1	10	25137536	25241533	0.1143	rs10828725	3.21	rs274296	0.070056	-5.76	0.433	110	1	top1	0.07	1.1e-07	-0.433	0.665015	0.977891
ENSG00000149972.CNTN5	11	98891683	100229616	0.2087	rs7111786	-3.15	rs17660476	0.082766	-5.79	-0.343	870	870	bslmm	0.1	1.3e-10	0.4246	0.671134	0.977891
ENSG00000049449.RCN1	11	31833939	32127301	0.0676	rs11826055	2.3	rs224633	0.088631	-5.87	0.43	117	1	top1	0.089	2.3e-09	-0.43	0.667196	0.977891
ENSG00000175183.CSRP2	12	77252495	77272840	0.0565	rs7966162	-2.8	rs1962167	0.053467	-4.61	-0.423	101	1	top1	0.053	3.5e-06	0.423	0.672	0.977891
ENSG00000110906.KCTD10	12	109886461	109915349	0.0458	rs2075434	-1.79	rs1477117	0.00394	3.82	0.251	120	120	bslmm	0.035	0.00015	-0.42337	0.672	0.977891
ENSG00000140464.PML	15	74287014	74340153	0.0648	rs723434	-1.888	rs9944214	-0.00266	-3.21	0.452	84	84	bslmm	0.022	0.0025	0.4347	0.6638	0.977891
ENSG00000166411.IDH3A	15	78423840	78464291	0.1275	rs4886564	4.148	rs3816253	0.16832	8.34	-0.558	119	23	enet	0.17	3.9e-17	-0.4357	0.66308	0.977891
ENSG00000137767.SQRDL	15	45923346	45983492	0.1326	rs16945097	3.062	rs1044032	0.11794	-6.79	-0.224	109	3	lasso	0.12	3.7e-12	0.4368	0.66226	0.977891
ENSG00000105726.ATP13A1	19	19756007	19774502	0.0932	rs11668721	4.01	rs2304130	0.080577	5.93	0.431	94	1	top1	0.081	1.3e-08	0.431	0.666468	0.977891
ENSG00000117151.CTBS	1	85015289	85040163	0.0682	rs6677436	2.11	rs7551329	0.00859	3.55	0.117	114	114	blup	0.034	0.0014	0.4227	0.672505	0.977891
ENSG00000168275.COA6	1	234509202	234519795	0.1776	rs6671513	2.93	rs4027040	0.136432	-7.61	-0.427	157	1	top1	0.14	8.1e-14	0.427	0.669379	0.977891
ENSG00000172346.CSDC2	22	41956767	41973745	0.1522	rs9607809	1.5	rs132770	0.129932	7.16	-0.537	42	42	bslmm	0.14	4.1e-13	-0.42542	0.67053	0.977891
ENSG00000157500.APPL1	3	57261765	57307496	0.0421	rs17791685	-1.67	rs4325895	-0.000525	-3.01	0.952	75	75	bslmm	0.018	0.005	-0.4257	0.6703	0.977891
ENSG00000138744.NAAA	4	76831809	76862204	0.3106	rs1554014	2.58	rs7670521	0.18921	-7.32	-0.499	116	13	enet	0.27	3.6e-18	0.4233	0.6721	0.977891
ENSG00000109576.AADAT	4	170981373	171012850	0.0313	rs9992050	-2.81	rs2054555	-0.00247	-3.3	-0.45	101	101	bslmm	0.011	0.044	0.4288	0.6681	0.977891
ENSG00000146476.C6orf211	6	151773422	151791236	0.0492	rs6908517	2.4	rs7771156	0.054959	-4.69	-0.426	97	1	top1	0.055	2.6e-06	0.426	0.6701	0.977891
ENSG00000076554.TPD52	8	80870571	81143467	0.0759	rs1025187	1.832	rs9643750	0.058875	4.97	0.429	112	1	top1	0.059	1.1e-06	0.429	0.66792	0.977891
ENSG00000239672.NME1	17	49230897	49239789	0.3433	rs11650085	-1.6	rs16949649	0.238	9.63	0.493	67	10	enet	0.25	1.1e-25	0.4204	0.67417	0.978676
ENSG00000164307.ERAP1	5	96096521	96143803	0.3732	rs1230358	-3.43	rs41135	0.259609	-10.8	-1.103	174	28	enet	0.46	1.4e-52	0.42	0.67436	0.978676
ENSG00000107669.ATE1	10	123499939	123688316	0.1427	rs2935720	2.19	rs10749435	0.119127	-7.3	0.625	205	205	blup	0.16	1.7e-15	-0.4094	0.682217	0.982527
ENSG00000155229.MMS19	10	99218081	99258551	0.0681	rs2185512	-1.4	rs10882950	0.029537	4.32	-0.35	106	10	enet	0.032	0.00027	-0.4115	0.680741	0.982527
ENSG00000079337.RAPGEF3	12	48128455	48164823	0.0752	rs7307046	-2.81	rs2239188	0.006474	-4.3	-0.467	118	118	bslmm	0.027	0.0012	0.40745	0.684	0.982527
ENSG00000004700.RECQL	12	21621845	21654603	0.1339	rs17619644	3.29	rs7295965	0.018302	-4.86	0.64	166	166	blup	0.054	2.9e-06	0.39757	0.691	0.982527
ENSG00000060982.BCAT1	12	24964295	25102393	0.1244	rs17369983	3.18	rs1872644	0.021301	-4.34	-2.16	204	204	bslmm	0.042	3.3e-05	0.39854	0.69	0.982527
ENSG00000072042.RDH11	14	68143518	68162531	0.1634	rs734028	2.264	rs718212	0.050843	4.65	0.927	96	5	lasso	0.074	4.8e-08	-0.3966	0.69166	0.982527
ENSG00000259431.THTPA	14	24025216	24029480	0.0481	rs222670	2.98	rs34015250	0.067861	-5.14	-0.404	90	1	top1	0.068	2.2e-07	0.404	0.68621	0.982527
ENSG00000151445.VIPAS39	14	77893018	77924295	0.1017	rs17751692	-2.113	rs17824094	0.042893	-5.38	0.03	107	6	lasso	0.07	1.1e-07	0.4116	0.68067	0.982527
ENSG00000242498.C15orf38	15	90443159	90456188	0.0707	rs2305443	2.945	rs10520684	0.06076	-4.92	0.405	63	1	top1	0.061	7.8e-07	-0.405	0.68548	0.982527
ENSG00000198931.APRT	16	88875747	88878352	0.1013	rs7205064	2.84	rs1834065	0.0889	-6.15	0.399	105	1	top1	0.089	2.2e-09	-0.399	0.6899	0.982527
ENSG00000141698.NT5C3B	17	39981335	39992523	0.1682	rs9907244	2.1	rs7212972	0.173	8.16	-0.414	94	1	top1	0.17	2.2e-17	-0.414	0.67887	0.982527
ENSG00000187135.VSTM2B	19	30017406	30055386	0.1035	rs11665798	-2.48	rs8106720	-0.0029	3.28	-0.71	158	158	bslmm	0.0049	0.11	-0.3959	0.69219	0.982527
ENSG00000117593.DARS2	1	173793641	173827684	0.2167	rs6703547	-1.53	rs2273366	0.223932	-9.43	-0.413	59	1	top1	0.22	1.3e-22	0.413	0.679607	0.982527
ENSG00000132692.BCAN	1	156611182	156629324	0.105	rs13374043	2.76	rs3795736	0.052205	-5.75	1.717	108	108	bslmm	0.092	1.1e-09	-0.4134	0.679321	0.982527
ENSG00000143156.NME7	1	169101769	169337205	0.0591	rs1892094	2.85	rs4656671	0.094259	-6.3	-0.398	201	1	top1	0.094	9.7e-10	0.398	0.69063	0.982527
ENSG00000160179.ABCG1	21	43619799	43717354	0.1346	rs225310	2.84	rs220148	-0.000195	3.35	1.34	223	223	bslmm	0.044	0.00076	0.402	0.6879	0.982527
ENSG00000114956.DGUOK	2	74153953	74186088	0.2739	rs6751551	2.33	rs1653259	0.000203	-3.76	0.028	126	34	enet	0.11	2.5e-11	0.40778	0.683436	0.982527
ENSG00000172954.LCLAT1	2	30670092	30867091	0.1273	rs17009821	2.85	rs1060737	0.103301	7.04	-0.038	217	17	enet	0.13	8e-13	-0.39796	0.690661	0.982527
ENSG00000172939.OXSR1	3	38206580	38296979	0.0953	rs2070484	-2.02	rs7744	0.038267	-5.28	-0.547	92	3	lasso	0.038	7.6e-05	0.4045	0.6858	0.982527
ENSG00000156219.ART3	4	76932337	77033955	0.1034	rs1554014	2.58	rs884304	0.03467	-4.54	-1.285	173	173	blup	0.062	9.7e-07	0.397	0.6914	0.982527
ENSG00000105939.ZC3HAV1	7	138728266	138794465	0.0672	rs17610533	-2.84	rs6975036	0.034907	4.35	2.014	116	116	bslmm	0.04	5.9e-05	0.4042	0.68605	0.982527
ENSG00000181195.PENK	8	57349233	57359293	0.0535	rs7015773	1.671	rs7838170	0.038036	3.82	-0.4	87	1	top1	0.038	0.00045	-0.4	0.68916	0.982527
ENSG00000107201.DDX58	9	32455300	32526322	0.0691	rs10970946	-2.37	rs7026407	-0.000731	3.37	0.091	128	128	bslmm	0.012	0.017	-0.4015	0.688	0.982527
ENSG00000087299.L2HGDH	14	50704281	50779266	0.0668	rs10135842	-1.801	rs12894758	0.044654	-5.33	1.538	106	106	blup	0.056	2.2e-06	-0.39	0.69656	0.986849
ENSG00000171097.CCBL1	9	131595221	131644773	0.0849	rs7026432	-1.19	rs10760581	0.002262	-4.41	0.128	65	65	blup	0.036	0.00012	-0.3909	0.6959	0.986849
ENSG00000103356.EARS2	16	23533335	23569052	0.1375	rs420259	-1.66	rs4967958	0.257	-10.1	0.376	95	20	enet	0.26	3.2e-26	-0.3884	0.6977	0.987524
ENSG00000014824.SLC30A9	4	41992489	42092474	0.0812	rs17530357	-2.13	rs7682049	0.02144	4.88	0.593	116	116	bslmm	0.031	0.00036	0.3875	0.6984	0.987576
ENSG00000138175.ARL3	10	104433488	104474164	0.1608	rs12764388	3.49	rs2298278	0.012354	-4.39	-0.165	100	100	bslmm	0.043	2.9e-05	0.3399	0.733916	0.988553
ENSG00000165644.COMTD1	10	76993727	76995788	0.1366	rs2456251	2.27	rs7073279	0.094412	-6	0.342	65	1	top1	0.094	9.9e-10	-0.342	0.732351	0.988553
ENSG00000165322.ARHGAP12	10	32094365	32217742	0.0275	rs10128413	-2.45	rs12256714	0.02812	-3.77	-0.371	121	1	top1	0.028	0.00064	0.371	0.710638	0.988553
ENSG00000133805.AMPD3	11	10329860	10529126	0.1611	rs7123414	3.5	rs11604833	0.123332	6.91	-0.471	171	171	bslmm	0.13	1.5e-13	-0.3396	0.734147	0.988553
ENSG00000167799.NUDT8	11	67395409	67397401	0.1693	rs11603033	-1.83	rs12421762	0.009496	3.2	-0.254	67	67	bslmm	0.047	0.00032	-0.3748	0.707822	0.988553
ENSG00000142082.SIRT3	11	215458	236931	0.0488	rs6598040	-2.31	rs7930823	-0.002223	-3.41	-0.251	106	106	blup	0.022	0.0023	-0.3364	0.736571	0.988553
ENSG00000123297.TSFM	12	58176372	58201854	0.0956	rs1599750	-1.64	rs10877019	0.169133	-8.05	-0.33	77	1	top1	0.17	5.4e-17	0.33	0.741	0.988553
ENSG00000123360.PDE1B	12	54943134	54973023	0.1068	rs2271476	2.91	rs10747699	0.070228	-5.26	-0.291	127	6	enet	0.076	3.6e-08	0.33552	0.737	0.988553
ENSG00000110917.MLEC	12	121124672	121139667	0.0592	rs7137504	-2.3	rs10774564	0.013106	-4.04	1.351	105	105	blup	0.023	0.002	-0.3343	0.738	0.988553
ENSG00000135472.FAIM2	12	50260679	50298000	0.0585	rs17260403	-1.83	rs706795	0.022781	4.43	-0.663	105	105	blup	0.039	8.2e-05	-0.36324	0.716	0.988553
ENSG00000125257.ABCC4	13	95672083	95953687	0.1078	rs9302064	3.31	rs9561866	0.043623	-4.38	0.34	491	1	top1	0.044	4.5e-05	-0.34	0.734	0.988553
ENSG00000213995.CARKD	13	111267881	111292340	0.2862	rs4622384	1.77	rs179356	0.257227	10	-0.847	140	7	lasso	0.26	3.3e-26	-0.3631	0.717	0.988553
ENSG00000254505.CHMP4A	14	24678789	24683075	0.0613	rs3742500	1.931	rs6573607	-0.000582	3.78	0.763	96	96	blup	0.024	0.0017	-0.3486	0.7274	0.988553
ENSG00000103811.CTSH	15	79213400	79241916	0.3756	rs4238514	-2.345	rs12148472	0.27341	-10.07	0.372	96	1	top1	0.27	2e-27	-0.372	0.70989	0.988553
ENSG00000103932.RPAP1	15	41809374	41836467	0.0573	rs28631111	2.848	rs1200353	0.00809	-3.8	1.218	79	79	bslmm	0.032	0.00031	-0.3806	0.70348	0.988553
ENSG00000103381.CPPED1	16	12756919	12897874	0.0883	rs1713468	2.98	rs17226949	-0.00262	3.38	-0.17	269	269	blup	0.019	0.0045	0.3435	0.7312	0.988553
ENSG00000153048.CARHSP1	16	8946799	8962866	0.065	rs16964628	2.22	rs2437704	0.0468	4.84	0.35	126	5	lasso	0.052	4.5e-06	0.3818	0.7026	0.988553
ENSG00000132386.SERPINF1	17	1665253	1680868	0.0741	rs16950948	-2.79	rs1136287	0.0296	-3.54	-1.432	104	104	bslmm	0.047	1.4e-05	0.348	0.72787	0.988553
ENSG00000073969.NSF	17	44668035	44834830	0.1746	rs1373089	2	rs7226263	-9.36e-05	4.65	-1.493	54	54	blup	0.071	9.4e-08	0.3289	0.7422	0.988553
ENSG00000087157.PGS1	17	76374721	76421195	0.1001	rs7217176	-1.82	rs2292645	0.0634	5.71	0.881	140	140	blup	0.077	4.4e-08	0.3812	0.70303	0.988553
ENSG00000141504.SAT2	17	7529552	7531194	0.3143	rs6608	2.97	rs9913778	0.219	-9.32	0.491	102	102	blup	0.29	1.1e-29	0.3261	0.74437	0.988553
ENSG00000141295.SCRN2	17	45915058	45918699	0.3164	rs2074185	3.25	rs2325752	0.086	5.9	-0.617	95	95	bslmm	0.15	6.1e-15	-0.3537	0.72354	0.988553
ENSG00000129235.TXNDC17	17	6544078	6547861	0.0794	rs11078645	-3.32	rs2165844	0.00631	4.06	0.988	122	122	blup	0.031	0.00038	0.3575	0.72074	0.988553
ENSG00000161558.TMEM143	19	48835613	48867494	0.1067	rs10405717	2.68	rs34997741	0.000896	2.72	-0.275	112	112	bslmm	0.023	0.002	-0.3555	0.722199	0.988553
ENSG00000097021.ACOT7	1	6324329	6454451	0.066	rs1002966	-3.56	rs3789498	0.083161	-6.47	-0.303	114	5	enet	0.091	1.3e-09	0.3312	0.740468	0.988553
ENSG00000135823.STX6	1	180941861	180992047	0.0514	rs7556005	2.75	rs6665134	0.006148	4.03	2.111	116	27	enet	0.038	8e-05	0.3625	0.716979	0.988553
ENSG00000134198.TSPAN2	1	115590632	115632121	0.1233	rs17479660	2.72	rs12034918	0.055602	4.53	0.365	139	1	top1	0.056	0.00037	0.365	0.715111	0.988553
ENSG00000153904.DDAH1	1	85784164	86043933	0.0748	rs2297139	3.06	rs233109	0.03045	4.71	-0.623	255	255	blup	0.052	4.5e-06	-0.3511	0.725545	0.988553
ENSG00000178922.HYI	1	43916824	43919660	0.1795	rs6695915	-2.96	rs6954	0.142174	7.42	-0.201	77	15	enet	0.15	1.2e-14	-0.3546	0.722853	0.988553
ENSG00000172456.FGGY	1	59762310	60233347	0.0702	rs12562305	4.95	rs835401	0.006682	3.32	1.143	225	225	blup	0.032	0.0014	0.3654	0.714825	0.988553
ENSG00000066557.LRRC40	1	70610488	70671303	0.1841	rs641909	2.14	rs476591	0.082329	-5.85	0.205	98	14	lasso	0.089	2.3e-09	-0.3709	0.71068	0.988553
ENSG00000162384.C1orf123	1	53679771	53686289	0.0765	rs1298238	2.16	rs2297656	0.09236	-6.46	-0.342	109	1	top1	0.092	1.1e-09	0.342	0.732351	0.988553
ENSG00000124214.STAU1	20	47729878	47804904	0.0409	rs6122777	-2.82	rs6066968	0.032884	3.81	-0.807	92	92	bslmm	0.034	0.0002	-0.326	0.7444	0.988553
ENSG00000124098.FAM210B	20	54933971	54943719	0.1118	rs6127744	2.64	rs6024786	0.06129	-5.61	-0.24	110	110	blup	0.077	2.5e-08	0.3471	0.7285	0.988553
ENSG00000154721.JAM2	21	27011584	27089874	0.1756	rs11087972	-1.67	rs974680	0.066754	6.6	-0.421	92	92	blup	0.14	1.8e-14	-0.373	0.709	0.988553
ENSG00000156239.N6AMT1	21	30244513	30257693	0.3402	rs2832149	2.99	rs7282280	0.341906	-10.25	0.697	95	7	lasso	0.36	1.7e-30	-0.347	0.729	0.988553
ENSG00000100360.IFT27	22	37154246	37172300	0.0908	rs16985559	2.65	rs3827351	0.096697	6.76	-0.014	131	3	lasso	0.11	1.8e-11	-0.3379	0.73544	0.988553
ENSG00000115840.SLC25A12	2	172640880	172864766	0.0587	rs35881803	1.47	rs6738445	0.058307	5.57	0.761	93	93	blup	0.062	6.2e-07	0.33157	0.740212	0.988553
ENSG00000115896.PLCL1	2	198669426	199437305	0.0682	rs9789480	-1.82	rs1595823	0.068858	5.79	-0.143	180	10	lasso	0.079	1.7e-08	-0.33634	0.736613	0.988553
ENSG00000115977.AAK1	2	69688532	69901481	0.0416	rs2276689	1.68	rs2312207	0.020922	3.98	-0.382	115	8	enet	0.038	7.8e-05	-0.32763	0.74319	0.988553
ENSG00000186132.C2orf76	2	120059801	120124404	0.1513	rs2579644	-2.74	rs6712455	0.175691	7.1	-0.333	157	1	top1	0.18	4.8e-13	-0.333	0.739134	0.988553
ENSG00000144040.SFXN5	2	73169165	73302747	0.08	rs17348638	1.46	rs1048704	0.077776	5.57	-0.342	96	1	top1	0.078	2.3e-08	-0.342	0.732351	0.988553
ENSG00000135966.TGFBRAP1	2	105880871	105946491	0.0625	rs1020064	2.63	rs873738	0.014423	3.84	0.339	157	1	top1	0.014	0.011	0.339	0.73461	0.988553
ENSG00000035141.FAM136A	2	70523107	70529222	0.1138	rs1871239	-1.86	rs4852161	0.057399	-4.88	0.354	84	1	top1	0.057	1.6e-06	-0.354	0.723339	0.988553
ENSG00000040933.INPP4A	2	99061317	99210853	0.0286	rs17429278	2.56	rs2278206	0.041513	-4.44	-0.382	108	1	top1	0.042	4.1e-05	0.382	0.702461	0.988553
ENSG00000116005.PCYOX1	2	70484518	70508323	0.0614	rs1871239	-1.86	rs2706762	0.052368	-5.04	0.346	86	1	top1	0.052	4.4e-06	-0.346	0.729343	0.988553
ENSG00000163931.TKT	3	53258723	53290068	0.1114	rs13084863	-1.78	rs3736151	0.092407	6.22	-1.281	93	21	enet	0.1	1.2e-10	-0.3412	0.7329	0.988553
ENSG00000163389.POGLUT1	3	119187785	119213555	0.073	rs1485331	-2.16	rs9872589	0.046734	-4.56	-0.337	143	1	top1	0.047	2.4e-05	0.337	0.7361	0.988553
ENSG00000175193.PARL	3	183547173	183602721	0.1132	rs12634358	2.02	rs3811724	0.078174	-5.4	-0.367	143	1	top1	0.078	4.9e-08	0.367	0.7136	0.988553
ENSG00000188517.COL25A1	4	109731877	110223813	0.209	rs13126627	3	rs11937243	0.0055	4.47	0.904	292	292	bslmm	0.029	0.0058	-0.3275	0.7433	0.988553
ENSG00000013288.MAN2B2	4	6576902	6625089	0.1846	rs4610412	-2.98	rs2301795	0.15484	7.4	-0.343	106	1	top1	0.15	1.9e-14	-0.343	0.7316	0.988553
ENSG00000073578.SDHA	5	218356	256815	0.0841	rs16900746	-2.69	rs9312983	0.052858	-5.28	-0.705	109	6	enet	0.054	2.9e-06	-0.333	0.73902	0.988553
ENSG00000242110.AMACR	5	33986283	34008220	0.2577	rs11742467	-2.35	rs4866402	0.233356	-8.92	0.292	97	8	lasso	0.28	1.7e-22	0.335	0.73751	0.988553
ENSG00000224389.C4B	6	31982539	32003195	0.2277	rs11969759	1.67	rs12614	0.035692	5.05	0.036	78	78	bslmm	0.093	2.8e-09	0.3652	0.7149	0.988553
ENSG00000124588.NQO2	6	2988221	3019996	0.4481	rs11242820	-2.75	rs17300141	0.25891	10.05	-0.367	125	5	lasso	0.3	1.3e-30	-0.3511	0.7255	0.988553
ENSG00000122335.SERAC1	6	158530536	158589312	0.071	rs2295894	-2.57	rs13340445	-0.001284	3.24	0.782	140	140	bslmm	0.017	0.0072	0.3329	0.7392	0.988553
ENSG00000130348.QRSL1	6	107077453	107116292	0.0926	rs6940205	2.42	rs7750365	0.038116	-5.91	-0.674	160	12	enet	0.076	3.4e-08	0.3293	0.7419	0.988553
ENSG00000047932.GOPC	6	117639374	117923691	0.1322	rs17574630	2.42	rs1472591	0.126326	7.71	0.979	99	14	enet	0.16	1e-15	0.3254	0.7449	0.988553
ENSG00000188732.FAM221A	7	23719749	23742868	0.1049	rs2058995	-1.41	rs6461725	0.110191	-6.67	-0.332	92	1	top1	0.11	9e-11	0.332	0.73989	0.988553
ENSG00000214309.MBLAC1	7	99724317	99726118	0.2946	rs17249588	1.73	rs2307355	0.261969	-10.45	-0.416	72	72	bslmm	0.28	8.7e-28	0.3441	0.73077	0.988553
ENSG00000106605.BLVRA	7	43798279	43846939	0.1947	rs2232108	-2.42	rs3807518	0.08025	-6.15	0.593	86	4	lasso	0.12	6.7e-12	-0.3397	0.7341	0.988553
ENSG00000104635.SLC39A14	8	22224762	22291642	0.0523	rs7824268	-2.382	rs6984908	-0.000233	3.43	1.165	106	106	blup	0.0063	0.067	-0.3434	0.73133	0.988553
ENSG00000119318.RAD23B	9	110045418	110094475	0.1094	rs12683563	1.87	rs7038659	-0.00235	3.25	0.452	147	147	bslmm	0.0061	0.071	0.3372	0.7359	0.988553
ENSG00000165118.C9orf64	9	86553226	86571901	0.1459	rs2118168	2.01	rs1572030	0.142731	-7.63	-0.368	55	1	top1	0.14	2e-14	0.368	0.7129	0.988553
ENSG00000136802.LRRC8A	9	131644391	131680318	0.0667	rs10988156	1.12	rs10988151	0.044508	-4.77	0.366	73	1	top1	0.045	2.2e-05	-0.366	0.7144	0.988553
ENSG00000135002.RFK	9	79000433	79009433	0.0859	rs10869765	2.62	rs10116800	0.042171	-4.43	-0.384	122	1	top1	0.042	5e-05	0.384	0.701	0.988553
ENSG00000187239.FNBP1	9	132649466	132805473	0.0392	rs12380103	1.99	rs3824538	0.059691	5.03	0.352	158	1	top1	0.06	9.7e-07	0.352	0.7248	0.988553
ENSG00000119431.HDHD3	9	116135699	116139279	0.4233	rs10121150	2.56	rs1043836	0.108089	-7.3	-0.123	121	29	enet	0.19	2.2e-19	-0.3767	0.7064	0.988553
ENSG00000137133.HINT2	9	35812957	35815351	0.058	rs1951432	3.26	rs4879929	0.036381	-4.62	0.385	85	1	top1	0.036	0.00012	-0.385	0.7002	0.988553
ENSG00000149089.APIP	11	34874641	34938046	0.2744	rs2762955	2.91	rs2288667	0.32833	10.97	0.117	150	25	enet	0.43	1.3e-45	0.3217	0.747686	0.9909
ENSG00000103496.STX4	16	31044210	31054296	0.0427	rs14235	2.05	rs7294	0.0243	-3.78	-0.115	66	7	enet	0.032	0.00028	0.3212	0.748	0.9909
ENSG00000137274.BPHL	6	3118608	3153812	0.2918	rs11242820	-2.75	rs10458071	0.208082	-9.82	0.308	75	22	enet	0.27	4.8e-27	-0.3198	0.7491	0.991475
ENSG00000164116.GUCY1A3	4	156587863	156653501	0.0842	rs17033527	-2.7	rs3796582	0.00547	3.46	-1.447	134	134	bslmm	0.037	0.00011	0.3181	0.7504	0.992314
ENSG00000104823.ECH1	19	39306062	39322645	0.0674	rs12978914	2.31	rs2229259	0.0865	-5.86	0.315	81	1	top1	0.087	3.7e-09	-0.315	0.752762	0.99408
ENSG00000163382.APOA1BP	1	156561554	156564091	0.1992	rs10908510	2.58	rs12567958	0.219157	-9.31	-0.617	102	12	lasso	0.26	1.2e-26	-0.3146	0.753071	0.99408
ENSG00000152749.GPR180	13	95254157	95286899	0.0945	rs41389945	-2.12	rs1408999	0.052287	-4.47	-0.314	108	1	top1	0.052	1.9e-05	0.314	0.754	0.994425
ENSG00000196502.SULT1A1	16	28616903	28634946	0.2801	rs10521145	1.62	rs1968752	0.106	-7.07	-0.319	45	10	lasso	0.18	2.5e-18	-0.3114	0.7555	0.995522
ENSG00000148572.NRBF2	10	64893050	64914783	0.0363	rs10761703	2.63	rs4379723	0.010522	-4.19	-0.332	77	2	lasso	0.015	0.011	0.3054	0.760096	0.99572
ENSG00000152556.PFKM	12	48498922	48540187	0.1421	rs12297820	-1.99	rs2269935	0.10621	-7.48	0.928	118	118	blup	0.15	7.1e-15	-0.30368	0.761	0.99572
ENSG00000179163.FUCA1	1	24171567	24194784	0.0267	rs2076346	1.57	rs10917430	0.01374	-3.59	-0.301	48	48	blup	0.019	0.0044	0.306	0.759611	0.99572
ENSG00000132780.NASP	1	46049518	46084566	0.0201	rs6662572	-1.38	rs3014210	0.026812	-3.79	0.31	84	1	top1	0.027	0.00084	-0.31	0.756561	0.99572
ENSG00000143353.LYPLAL1	1	219347186	219386207	0.1385	rs12119303	-3.07	rs6699816	0.189566	8.51	0.308	85	1	top1	0.19	4.8e-19	0.308	0.758082	0.99572
ENSG00000198771.RCSD1	1	167599330	167675486	0.149	rs858490	-2.28	rs926521	0.056413	-5.94	0.305	198	1	top1	0.056	1.9e-06	-0.305	0.760366	0.99572
ENSG00000144559.TAMM41	3	11831916	11888393	0.2714	rs12631353	2.9	rs402731	0.314135	-10.84	0.495	139	22	enet	0.35	1e-36	-0.3053	0.7601	0.99572
ENSG00000133835.HSD17B4	5	118788138	118972894	0.1486	rs3797371	-1.29	rs32665	0.158456	-8.44	0.303	99	5	lasso	0.17	2.5e-17	-0.304	0.76075	0.99572
ENSG00000169223.LMAN2	5	176758563	176778853	0.142	rs6889621	2.87	rs2731663	0.006035	-4.36	-0.074	76	76	blup	0.016	0.0081	0.302	0.76276	0.997146
ENSG00000182732.RGS6	14	72399156	73030654	0.1183	rs2238238	-2.352	rs36341	0.066142	-5.56	-0.463	550	550	bslmm	0.08	1.6e-08	-0.2975	0.76609	0.999744
ENSG00000169359.SLC33A1	3	155538813	155572218	0.0511	rs6794117	-1.89	rs11921267	0.068951	-5.23	0.298	73	1	top1	0.069	4.3e-07	-0.298	0.7657	0.999744
ENSG00000099250.NRP1	10	33466420	33625190	0.1088	rs11009362	2.79	rs2247396	0.011915	-3.85	-0.301	225	225	bslmm	0.024	0.0018	-0.1539	0.877713	1
ENSG00000108010.GLRX3	10	131934663	131982785	0.0772	rs1177699	2.95	rs11017104	0.066355	-5.11	-0.293	152	1	top1	0.066	2.4e-07	0.293	0.769522	1
ENSG00000108187.PBLD	10	70042417	70092806	0.1563	rs7893969	1.99	rs731063	0.20664	9.63	-0.151	118	5	lasso	0.22	1.1e-22	0.0814	0.935109	1
ENSG00000148834.GSTO1	10	105995114	106027217	0.6068	rs17823862	-2.06	rs11509438	0.38551	-12.34	-0.084	87	6	lasso	0.4	6.9e-44	0.013	0.98961	1
ENSG00000187134.AKR1C1	10	4934796	5025475	0.0823	rs7901781	2.35	rs4323780	-0.0026	-3.69	0.282	188	188	blup	0.03	0.00042	-0.1078	0.914146	1
ENSG00000152778.IFIT5	10	91174343	91180758	0.1526	rs160052	2.66	rs304500	0.134535	-7.43	-0.565	98	14	enet	0.14	2.9e-14	-0.0776	0.938136	1
ENSG00000148484.RSU1	10	16632610	16859527	0.0704	rs3808925	2.72	rs1797076	0.04713	4.79	0.766	249	5	lasso	0.05	9.3e-06	0.2593	0.795423	1
ENSG00000134461.ANKRD16	10	5903580	5931869	0.1429	rs8177692	2.51	rs7904512	0.022724	-5.06	0.74	159	159	blup	0.088	6e-08	0.0708	0.94355	1
ENSG00000014919.COX15	10	101471601	101491857	0.0535	rs17112219	2.48	rs3740078	0.036489	-4.3	-0.247	81	1	top1	0.036	0.00011	0.247	0.804908	1
ENSG00000166275.C10orf32	10	104613980	104624718	0.0519	rs10883802	2.93	rs4919690	0.04012	-4.95	2.093	85	85	blup	0.045	1.9e-05	-0.2592	0.795503	1
ENSG00000165983.PTER	10	16478942	16555736	0.1916	rs10795401	-2.15	rs1532104	0.248071	-10.09	0.055	150	17	enet	0.26	8.9e-25	0.1069	0.914903	1
ENSG00000181915.ADO	10	64564516	64568238	0.1265	rs224053	-2.52	rs10995307	0.150815	-8.05	0.249	104	104	blup	0.15	3.3e-15	-0.1431	0.886198	1
ENSG00000182771.GRID1	10	87359312	88126250	0.1458	rs11201928	2.95	rs7075405	0.076662	-5.87	-0.303	459	459	bslmm	0.08	1.4e-08	0.2576	0.79673	1
ENSG00000134909.ARHGAP32	11	128834955	129149219	0.027	rs2604194	2.55	rs10893942	0.031809	-3.71	0.08	198	1	top1	0.032	0.0003	-0.08	0.936237	1
ENSG00000117984.CTSD	11	1773982	1785222	0.1024	rs10839637	-2.65	rs12146638	0.007706	4.14	-0.089	88	3	lasso	0.045	1.8e-05	0.1479	0.882424	1
ENSG00000182934.SRPR	11	126132814	126139039	0.0264	rs10893496	1.68	rs687033	0.034684	-3.96	-0.223	134	1	top1	0.035	0.00017	0.223	0.823536	1
ENSG00000068976.PYGM	11	64513861	64527769	0.1166	rs2957154	-2.35	rs624975	0.030803	-4.5	0.093	66	66	bslmm	0.055	2.3e-06	0.0795	0.936661	1
ENSG00000167325.RRM1	11	4115937	4160106	0.0286	rs7933164	-1.95	rs1372804	0.00561	-3.61	0.259	96	96	blup	0.012	0.017	0.0794	0.93668	1
ENSG00000130592.LSP1	11	1874200	1913497	0.1956	rs4980379	2.66	rs11041476	0.106358	5.9	-0.08	90	1	top1	0.11	3.7e-09	-0.08	0.936237	1
ENSG00000196565.HBG2	11	5274420	5667019	0.2009	rs2342390	-2.43	rs11036474	0.160962	7.31	-0.083	587	1	top1	0.16	3.8e-14	-0.083	0.933852	1
ENSG00000166444.ST5	11	8714898	8932498	0.1175	rs10840111	2.62	rs2742552	0.004097	3.35	0.026	124	14	enet	0.05	0.00012	-0.1906	0.848806	1
ENSG00000149782.PLCB3	11	64018995	64036622	0.033	rs3751122	2.36	rs11603192	0.000618	3.43	-0.806	81	6	enet	0.012	0.019	-0.153	0.878425	1
ENSG00000089597.GANAB	11	62392298	62414104	0.2081	rs11231159	2.02	rs1058678	0.054364	-4.98	0.913	56	56	blup	0.061	6.8e-07	-0.0444	0.964595	1
ENSG00000149743.TRPT1	11	63991271	63993726	0.0889	rs3751122	2.36	rs28395880	-0.002738	3.58	-0.223	68	68	blup	0.026	0.006	-0.1137	0.909511	1
ENSG00000110074.FOXRED1	11	126138950	126148026	0.036	rs7940893	-1.85	rs8177348	0.0466	-4.68	0.024	139	1	top1	0.047	1.4e-05	-0.024	0.980853	1
ENSG00000137513.NARS2	11	78147007	78285919	0.0814	rs12285681	2.43	rs4945300	0.039457	-4.22	0.484	96	96	blup	0.04	6e-05	-0.2337	0.815211	1
ENSG00000170242.USP47	11	11862970	11980870	0.0478	rs987663	-2.26	rs10831676	0.054142	-4.76	0.105	196	1	top1	0.054	3e-06	-0.105	0.916376	1
ENSG00000205531.NAP1L4	11	2965667	3013607	0.0566	rs1056819	2.47	rs16928841	0.015327	3.5	-0.396	126	126	bslmm	0.021	0.0026	-0.1199	0.904559	1
ENSG00000175575.PAAF1	11	73587744	73638790	0.3018	rs1685356	1.82	rs11235951	-0.000563	3.09	-0.408	98	28	enet	0.089	3.2e-09	-0.1626	0.870799	1
ENSG00000137500.CCDC90B	11	82970139	82997450	0.0502	rs565674	2.29	rs481321	0.004352	-3.46	-1.082	70	13	enet	0.023	0.002	-0.1445	0.885067	1
ENSG00000177963.RIC8A	11	207511	215113	0.1281	rs4758635	1.61	rs2272566	0.005235	4.48	-0.801	98	98	blup	0.057	1.6e-06	0.0622	0.950442	1
ENSG00000076043.REXO2	11	114310108	114321001	0.113	rs7116731	-1.79	rs11214990	0.022854	-4	0.342	102	10	lasso	0.036	0.00012	-0.003	0.997608	1
ENSG00000111052.LIN7A	12	81186299	81331704	0.0918	rs4842368	-1.8	rs7977901	0.073588	-5.71	0.05	150	1	top1	0.074	5.5e-08	-0.05	0.96	1
ENSG00000127337.YEATS4	12	69753483	69784576	0.0777	rs11177667	2.07	rs3825243	0.008354	4.56	0.797	115	19	enet	0.054	3.3e-05	0.00389	0.997	1
ENSG00000008394.MGST1	12	16500076	16762193	0.1941	rs2216205	3.05	rs2239675	0.058194	5.47	0.414	104	7	lasso	0.16	4.1e-16	0.10499	0.916	1
ENSG00000135454.B4GALNT1	12	58017193	58027138	0.0275	rs2599999	3.38	rs923828	0.000798	-3.2	-0.771	88	88	bslmm	0.0064	0.076	0.22235	0.824	1
ENSG00000118308.LRMP	12	25173936	25261268	0.0456	rs1497262	2.2	rs11047795	-0.002165	3.58	0.317	148	148	blup	0.012	0.022	-0.08873	0.929	1
ENSG00000188906.LRRK2	12	40590546	40763087	0.1294	rs11175985	2.48	rs10878220	0.030533	-3.84	0.792	194	194	blup	0.092	2.6e-06	-0.27978	0.78	1
ENSG00000081760.AACS	12	125549925	125627873	0.0905	rs4600269	2.15	rs10846823	0.060985	5.94	0.784	126	6	lasso	0.1	8.3e-11	-0.10757	0.914	1
ENSG00000139428.MMAB	12	109991542	110011679	0.3027	rs7957619	-1.65	rs2302706	0.466101	-13.65	0.239	112	41	enet	0.5	4.8e-59	-0.07203	0.943	1
ENSG00000177425.PAWR	12	79968759	80084877	0.1075	rs10778678	2.41	rs955574	0.041737	4.34	0.001	77	1	top1	0.042	0.00048	0.001	0.999	1
ENSG00000110931.CAMKK2	12	121675497	121736111	0.1432	rs208294	-2.65	rs3794207	0.025054	4.03	-0.248	125	34	enet	0.054	3.1e-06	-0.04175	0.967	1
ENSG00000066084.DIP2B	12	50898768	51142450	0.063	rs11169578	2.18	rs10747586	0.049999	-4.83	0.269	114	1	top1	0.05	7.1e-06	-0.269	0.788	1
ENSG00000139631.CSAD	12	53551447	53575135	0.0387	rs7485271	-1.62	rs822682	0.014907	-4.38	0.007	85	85	bslmm	0.023	0.0038	0.05517	0.956	1
ENSG00000102763.VWA8	13	42140973	42535256	0.177	rs11620516	3.11	rs9594643	0.147668	-7.88	0.399	166	9	lasso	0.17	6.2e-17	-0.2604	0.795	1
ENSG00000187676.B3GALTL	13	31774073	31906413	0.2385	rs9670049	-2.37	rs7986755	0.162902	8.83	0.222	177	20	enet	0.29	4.7e-29	0.0439	0.965	1
ENSG00000102781.KATNAL1	13	30776767	30881621	0.0592	rs9551875	-2.66	rs4769819	0.005227	3.37	-0.019	149	149	bslmm	0.034	0.00021	0.132	0.895	1
ENSG00000133103.COG6	13	40229764	40365802	0.0379	rs1548273	2.07	rs9548846	0.004941	3.23	-0.938	136	136	bslmm	0.021	0.0026	-0.2172	0.828	1
ENSG00000211890.IGHA2	14	106053226	106054732	0.1107	rs11628497	-0.773	rs10142224	0.037773	-3.79	0.596	13	13	bslmm	0.04	0.0002	-0.1977	0.84326	1
ENSG00000131981.LGALS3	14	55590828	55612126	0.0934	rs17672364	2.156	rs6573009	0.057122	-6.26	1.163	60	9	enet	0.12	4.2e-12	-0.1823	0.85535	1
ENSG00000119673.ACOT2	14	74034324	74042357	0.3668	rs28550643	3.09	rs1074501	0.252533	9.84	-1.007	77	26	enet	0.39	1.5e-42	0.2023	0.83967	1
ENSG00000100889.PCK2	14	24563262	24579807	0.0486	rs10151272	1.939	rs4982856	0.000649	3.87	-0.339	68	68	blup	0.014	0.013	0.2548	0.79891	1
ENSG00000184227.ACOT1	14	74003818	74010498	0.3642	rs28550643	3.09	rs1074501	0.231882	9.44	-1.007	75	22	enet	0.37	3.2e-40	0.2768	0.78194	1
ENSG00000213920.MDP1	14	24683143	24685276	0.1902	rs3742500	1.931	rs12589157	0.029241	4.21	0.311	97	27	enet	0.058	1.4e-06	-0.1495	0.88114	1
ENSG00000151327.FAM177A1	14	35514113	35582336	0.0443	rs17103013	-2.516	rs17456102	0.006901	-3.67	0.786	92	92	blup	0.031	0.00039	0.2866	0.7744	1
ENSG00000140043.PTGR2	14	74318547	74353530	0.3321	rs10133043	-2.338	rs8020267	0.212656	10.16	-0.401	104	23	enet	0.37	3.1e-40	0.1857	0.85266	1
ENSG00000140090.SLC24A4	14	92788925	92962596	0.1444	rs10498634	3.142	rs10135174	-0.001222	3.31	2.615	158	158	bslmm	0.021	0.0054	-0.1518	0.87935	1
ENSG00000151413.NUBPL	14	31959162	32330430	0.1292	rs2183631	-2.157	rs10131543	0.005164	-4.09	-0.853	188	188	blup	0.05	9e-06	-0.1928	0.84712	1
ENSG00000140022.STON2	14	81727000	81902809	0.0573	rs4903978	-2.952	rs6574636	0.048515	4.63	-0.272	128	1	top1	0.049	9.7e-06	-0.272	0.78562	1
ENSG00000033170.FUT8	14	65877310	66210839	0.0316	rs4072776	-2.734	rs1999725	0.022438	-4.2	-0.093	172	1	top1	0.022	0.0043	0.093	0.9259	1
ENSG00000053770.AP5M1	14	57735627	57756797	0.1758	rs2346219	3.138	rs7143894	0.083153	-5.54	-1.249	58	58	bslmm	0.088	9e-08	-0.1793	0.85772	1
ENSG00000100575.TIMM9	14	58875212	58894332	0.042	rs8014077	1.462	rs10483699	0.045723	4.54	-0.003	37	6	lasso	0.048	1.2e-05	-0.0411	0.96725	1
ENSG00000185418.TARSL2	15	102193801	102264807	0.0969	rs7177851	2.392	rs558555	0.11103	6.77	0.233	104	104	blup	0.12	1.9e-12	-0.2528	0.80041	1
ENSG00000140575.IQGAP1	15	90931450	91045475	0.1323	rs11635236	-3.344	rs17176602	0.0283	4.49	0.648	141	6	lasso	0.042	3.7e-05	-0.0667	0.9468	1
ENSG00000182054.IDH2	15	90626277	90645736	0.0625	rs9972549	2.123	rs2137891	0.01963	4.3	0.012	85	1	top1	0.02	0.0037	0.012	0.99043	1
ENSG00000140263.SORD	15	45315302	45369383	0.2447	rs2470667	2.166	rs8043226	-0.0026	3.32	-0.519	71	18	enet	0.023	0.0018	0.2696	0.7875	1
ENSG00000028528.SNX1	15	64386322	64438289	0.0276	rs12438519	1.245	rs8041372	0.02065	-3.71	-0.076	70	1	top1	0.021	0.003	0.076	0.93942	1
ENSG00000185634.SHC4	15	49115932	49255641	0.0488	rs11858645	2.718	rs11070664	-0.00143	-3.19	0.564	144	144	blup	0.019	0.015	0.1396	0.88894	1
ENSG00000068793.CYFIP1	15	22892005	23006016	0.0833	rs2289824	2.547	rs7174982	0.01449	-4.14	0.038	149	1	top1	0.014	0.011	-0.038	0.96969	1
ENSG00000180979.LRRC57	15	42834720	42841000	0.0537	rs11022	1.775	rs4924687	0.00802	4.27	0.402	44	5	enet	0.018	0.005	0.1232	0.90198	1
ENSG00000241839.PLEKHO2	15	65134088	65160206	0.0632	rs1471834	2.04	rs16948440	-0.00222	-3.61	1.42	74	74	blup	0.013	0.016	0.0702	0.94403	1
ENSG00000159322.ADPGK	15	73043710	73078187	0.1054	rs6416497	-2.06	rs12439200	0.01185	-4.41	-0.512	67	67	bslmm	0.02	0.0044	0.2857	0.77514	1
ENSG00000140553.UNC45A	15	91473410	91497323	0.0403	rs4932370	4.981	rs12148829	0.01547	4.06	0.246	125	1	top1	0.015	0.009	0.246	0.80568	1
ENSG00000169896.ITGAM	16	31271311	31344213	0.0213	rs9938765	-2.5	rs4075052	0.0196	-3.65	-0.061	76	1	top1	0.02	0.0038	0.061	0.9514	1
ENSG00000197165.SULT1A2	16	28603264	28608430	0.3285	rs10521145	1.62	rs1074631	0.148	-7.82	0.1	51	11	lasso	0.22	1.5e-21	-0.2261	0.8212	1
ENSG00000167508.MVD	16	88718343	88729569	0.2703	rs4377140	-2.3	rs4782395	0.0814	-6.69	-0.051	128	4	lasso	0.16	7.6e-16	0.0117	0.9907	1
ENSG00000168434.COG7	16	23399814	23464501	0.0179	rs250563	-1.62	rs250583	0.0196	3.85	0.073	103	1	top1	0.02	0.0038	0.073	0.9418	1
ENSG00000159593.NAE1	16	66836778	66907159	0.0458	rs444373	1.35	rs3026082	0.00741	3.92	-0.659	77	77	blup	0.026	0.0009	0.1595	0.8733	1
ENSG00000063854.HAGH	16	1845621	1877195	0.2015	rs337284	1.91	rs10500323	0.141	7.85	0.159	122	122	blup	0.17	1.6e-17	-0.1546	0.8771	1
ENSG00000168140.VASN	16	4421849	4433529	0.0241	rs4786480	2.01	rs8051831	-7.92e-05	-3.49	0.333	65	65	blup	0.0068	0.061	0.1065	0.9152	1
ENSG00000005194.CIAPIN1	16	57462081	57481440	0.0489	rs8055133	2.83	rs17546208	0.0135	-3.47	0.47	98	98	blup	0.034	0.00021	-0.1408	0.888	1
ENSG00000179889.PDXDC1	16	15068448	15233196	0.0414	rs4780563	-1.71	rs4985155	0.00328	-3.69	0.249	31	31	blup	0.015	0.0094	0.2642	0.7916	1
ENSG00000103154.NECAB2	16	84002237	84036381	0.1033	rs3809622	-2.42	rs7342695	0.0576	-5.59	0.057	175	1	top1	0.058	1.5e-06	-0.057	0.9545	1
ENSG00000033011.ALG1	16	5083703	5137380	0.1914	rs11076865	1.81	rs7190704	0.0511	-4.45	-0.431	82	82	bslmm	0.096	9.4e-10	-0.2703	0.787	1
ENSG00000159713.TPPP3	16	67423712	67427438	0.0586	rs34702968	1.03	rs3868143	0.0562	-5.01	-0.036	50	1	top1	0.056	2e-06	0.036	0.9713	1
ENSG00000167264.DUS2	16	68021649	68113223	0.0597	rs237831	1.58	rs7193701	0.000724	3.55	0.297	48	48	bslmm	0.012	0.029	0.2247	0.8222	1
ENSG00000006007.GDE1	16	19513015	19533467	0.0354	rs11649479	3.27	rs2187659	0.0353	-4.3	-0.127	117	1	top1	0.035	0.00015	0.127	0.8989	1
ENSG00000205629.LCMT1	16	25123050	25189552	0.0359	rs4787697	2.62	rs2881053	0.0187	-3.83	-0.358	108	108	bslmm	0.019	0.0039	-0.0208	0.9834	1
ENSG00000232859.LYRM9	17	26205340	26221778	0.1469	rs6505510	2.21	rs7218395	0.262	-10.27	-0.505	75	3	lasso	0.29	2.6e-29	-0.1338	0.89359	1
ENSG00000256806.AC004706.1	17	6555059	6556617	0.0501	rs11078645	-3.32	rs218663	0.035	-4.25	0.082	119	1	top1	0.035	0.00048	-0.082	0.93465	1
ENSG00000091640.SPAG7	17	4862521	4871167	0.1155	rs2243109	2.19	rs16942615	0.109	6.37	-0.187	92	1	top1	0.11	7.3e-11	-0.187	0.85166	1
ENSG00000154229.PRKCA	17	64298754	64806861	0.0922	rs8464	2.43	rs6504459	0.0349	5.28	-0.127	386	16	enet	0.058	1.4e-06	0.0591	0.95286	1
ENSG00000243678.NME1-NME2	17	49230920	49249108	0.0882	rs11650085	-1.6	rs10514981	0.0635	-5.1	0.187	67	1	top1	0.063	4.4e-07	-0.187	0.85166	1
ENSG00000167434.CA4	17	58227297	58248260	0.1492	rs8079220	2.66	rs345189	0.131	-7.12	-0.472	45	45	bslmm	0.14	3.5e-14	0.036	0.97131	1
ENSG00000108294.PSMB3	17	36908989	36920484	0.5762	rs115327	3.21	rs764190	0.173	-8.32	0.144	74	24	enet	0.24	1.1e-24	0.1386	0.88977	1
ENSG00000108561.C1QBP	17	5336097	5352150	0.0652	rs1806264	-3.09	rs3026106	0.0419	4.16	0.12	110	1	top1	0.042	3.8e-05	0.12	0.90448	1
ENSG00000121060.TRIM25	17	54965270	54991399	0.0753	rs4794679	-1.52	rs2525994	0.0718	-5.57	0.169	73	1	top1	0.072	8e-08	-0.169	0.8658	1
ENSG00000141750.STAC2	17	37366789	37382125	0.0664	rs16540	2.14	rs17632667	0.0014	3.54	-0.197	96	96	bslmm	0.022	0.0023	-0.109	0.91321	1
ENSG00000132471.WBP2	17	73841780	73852588	0.0364	rs3785437	-1.49	rs7370	0.0235	-4.77	0.237	59	6	enet	0.037	9.5e-05	-0.0578	0.95393	1
ENSG00000174100.MRPL45	17	36452989	36479101	0.119	rs8074124	1.89	rs11868136	0.0047	-2.94	0.854	39	39	bslmm	0.034	0.00018	0.2371	0.81257	1
ENSG00000141556.TBCD	17	80709940	80900724	0.2732	rs7406848	-3.04	rs11869930	0.0875	7.79	1.467	187	187	blup	0.28	1.1e-28	0.265	0.79104	1
ENSG00000167720.SRR	17	2206677	2228554	0.1658	rs8073644	2.94	rs12450028	0.192	-8.8	0.155	112	1	top1	0.19	2.7e-19	-0.155	0.87682	1
ENSG00000125454.SLC25A19	17	73269073	73285591	0.0681	rs4789172	3.47	rs4789161	0.0394	3.93	1.463	50	50	bslmm	0.05	1.1e-05	0.1762	0.86013	1
ENSG00000108439.PNPO	17	46018872	46025654	0.6209	rs2074185	3.25	rs17679445	0.509	-14.09	0.12	104	4	lasso	0.54	2e-64	0.2047	0.83778	1
ENSG00000197417.SHPK	17	3511556	3539616	0.4301	rs7212403	2.13	rs17707155	0.274	10.18	1.09	149	149	bslmm	0.38	1e-40	0.0635	0.94935	1
ENSG00000154217.PITPNC1	17	65373575	65693372	0.0725	rs891766	-3.06	rs12601587	0.00778	-3.74	0.133	193	1	top1	0.0078	0.048	-0.133	0.89419	1
ENSG00000154611.PSMA8	18	23713816	23773319	0.0324	rs1530599	1.97	rs12960119	0.0115	3.28	-0.001	48	48	bslmm	0.014	0.012	-0.132	0.8952	1
ENSG00000134444.KIAA1468	18	59854491	59974355	0.055	rs17644227	2.47	rs9320002	0.0749	-5.45	0.037	134	1	top1	0.075	4.2e-08	-0.037	0.9705	1
ENSG00000154059.IMPACT	18	22006580	22033499	0.0465	rs8087174	-2.24	rs9950490	7.38e-05	-3.2	-0.082	140	140	blup	0.026	0.00093	0.156	0.8761	1
ENSG00000213965.NUDT19	19	33182867	33204702	0.2395	rs414496	1.2	rs1061686	0.211721	-9.11	-0.287	93	6	enet	0.21	4.7e-21	0.2324	0.816263	1
ENSG00000104980.TIMM44	19	7991603	8008805	0.2313	rs511650	-2.08	rs11542187	0.09614	-6.13	0.763	72	14	enet	0.11	2e-11	-0.1196	0.904776	1
ENSG00000105514.RAB3D	19	11432722	11456946	0.1409	rs12978266	3	rs172757	0.110251	6.77	-0.15	83	1	top1	0.11	2.4e-11	-0.15	0.880765	1
ENSG00000248098.BCKDHA	19	41884215	41930910	0.1166	rs10826	2.56	rs4803464	0.011634	3.28	-0.598	68	68	bslmm	0.029	0.00054	0.1483	0.882144	1
ENSG00000132002.DNAJB1	19	14625582	14640582	0.0686	rs4926214	2.99	rs8104440	0.02778	4.41	0.258	75	3	lasso	0.035	0.00016	0.1117	0.911051	1
ENSG00000090013.BLVRB	19	40953696	40971747	0.092	rs7251635	-2.25	rs2169275	-0.002635	3.63	0.297	84	84	blup	0.024	0.0014	0.2311	0.817226	1
ENSG00000105379.ETFB	19	51848423	51869672	0.0727	rs11084067	2.45	rs3786625	0.037324	4.8	0.355	106	5	lasso	0.045	2.1e-05	0.2769	0.781837	1
ENSG00000172009.THOP1	19	2785458	2813599	0.0247	rs8107668	-3.24	rs12608998	0.012292	3.4	0.066	101	1	top1	0.012	0.018	0.066	0.947378	1
ENSG00000130244.FAM98C	19	38893775	38899728	0.1225	rs11672531	-2.12	rs2074981	0.044273	-4.71	1.38	100	100	bslmm	0.1	1.2e-08	-0.0181	0.98558	1
ENSG00000267673.FDX1L	19	10416103	10426691	0.1317	rs2304256	-2.2	rs12720356	0.073603	-5.55	-0.539	84	84	bslmm	0.076	3.1e-08	-0.2446	0.806749	1
ENSG00000181029.TRAPPC5	19	7745729	7747744	0.0447	rs1644757	-2.07	rs11668398	0.002026	-3.44	-1.127	103	103	bslmm	0.0053	0.085	-0.1882	0.850705	1
ENSG00000160439.RDH13	19	55550476	55582659	0.1301	rs1151617	-1.87	rs1671169	0.016739	-5.21	-0.052	116	116	blup	0.063	5.4e-07	-0.0803	0.935959	1
ENSG00000167676.PLIN4	19	4502204	4517716	0.0829	rs34080966	-3.14	rs10406628	0.021219	4.55	0.146	89	4	lasso	0.049	8e-06	-0.2684	0.788402	1
ENSG00000037757.MRI1	19	13875346	13885096	0.3083	rs2607272	1.42	rs371671	0.230174	-9.35	0.154	54	1	top1	0.23	2.9e-23	-0.154	0.87761	1
ENSG00000104946.TBC1D17	19	50380682	50392005	0.0378	rs1152237	-2.33	rs10423897	0.023025	3.86	-0.797	88	88	blup	0.024	0.0014	-0.0803	0.93597	1
ENSG00000105499.PLA2G4C	19	48551100	48614074	0.1854	rs6509349	-1.9	rs12972957	0.073145	5.37	-0.125	171	171	blup	0.094	2.1e-06	-0.0636	0.949309	1
ENSG00000090920.FCGBP	19	40353963	40440533	0.1271	rs6508916	-1.84	rs3760920	0.063239	5.73	-0.464	113	2	lasso	0.084	6.9e-09	-0.2124	0.831777	1
ENSG00000248485.PCP4L1	1	161228517	161255240	0.09	rs11265577	-2.17	rs2502807	0.003565	-3.9	0.307	121	23	enet	0.092	1.2e-09	-0.1469	0.883196	1
ENSG00000254685.FPGT	1	74663896	74699770	0.0861	rs10493540	1.31	rs11806946	0.091612	-6.77	-0.351	54	11	lasso	0.12	7.3e-12	0.2586	0.795914	1
ENSG00000171960.PPIH	1	43124096	43142429	0.0469	rs6700677	1.56	rs12145783	0.028852	-4.25	0.288	76	5	lasso	0.031	0.00038	-0.253	0.800266	1
ENSG00000076356.PLXNA2	1	208195587	208417665	0.0699	rs1074327	-3.19	rs556625	0.030448	-4.86	-0.437	263	6	lasso	0.033	0.00022	0.0379	0.969728	1
ENSG00000049239.H6PD	1	9294834	9331396	0.0977	rs926247	2.46	rs9435151	0.012872	-3.87	-0.117	122	11	enet	0.081	1.4e-07	0.2739	0.784185	1
ENSG00000117748.RPA2	1	28218035	28241257	0.0267	rs4908381	2.84	rs17257252	0.044028	4.41	0.278	69	1	top1	0.044	2.4e-05	0.278	0.781012	1
ENSG00000169213.RAB3B	1	52373628	52456436	0.0446	rs12738864	2.29	rs2244156	0.006522	3.51	0.138	67	7	enet	0.028	0.00069	-0.012	0.990409	1
ENSG00000142583.SLC2A5	1	9095166	9148537	0.15	rs12164533	-3.61	rs3820034	0.021517	4.77	0.519	126	25	enet	0.093	1e-09	-0.1312	0.895634	1
ENSG00000159423.ALDH4A1	1	19197926	19229275	0.1503	rs16862387	-2.07	rs9426794	0.09987	6.22	0.27	105	3	lasso	0.1	1.2e-10	-0.0601	0.952101	1
ENSG00000162688.AGL	1	100315640	100389579	0.4781	rs11166388	2.44	rs1541044	0.261493	-10.68	0.26	137	137	blup	0.32	4.6e-33	-0.0442	0.964782	1
ENSG00000117305.HMGCL	1	24128375	24165110	0.062	rs586173	-1.94	rs11591202	0.076421	5.94	0.183	55	1	top1	0.076	3e-08	0.183	0.854798	1
[truncated: 190 more rows]

## Sheet: Table S3
Table S3. Brain PWAS results for large-artery atherosclerotic stroke.
[truncated: 1,469 more rows]

## Sheet: Table S4
Table S4. Brain PWAS results for cardioembolic stroke.
[truncated: 1,469 more rows]

[truncated: 28 more sheets: Table S5, Table S6, Table S7, Table S8, Table S9, Table S10, Table S11, Table S12, Table S13, Table S14, Table S15, Table S16, Table S17, Table S18, Table S19, Table S20, Table S21, Table S22, Table S23, Table S24 …]
